# Supplementary material for: Genome sequencing of herb Tulsi (Ocimum tenuiflorum) unravels key genes behind its strong medicinal properties
Source: BMC Plant Biol. 2015 Aug 28;15:212. doi: 10.1186/s12870-015-0562-x (PMC4552454; doi:10.1186/s12870-015-0562-x)
Supplement: Additional file 14: Table S6. — List of species used for phylogeny analysis along with Ocimum to depict taxonomical distribution of this species in plant kingdom. [file 12870_2015_562_MOESM14_ESM.xls]

## Sheet: Sheet1
	Species	Genome Assembly Version Used	Genome Size	Total number of proteins	Number of Chromosomes	Number of scaffolds	Taxonomic Placement
1	Physcomitrella patens	v1.6	Approximately 480Mb	38354	27	2106 scaffolds	Embryophyta, Bryophyta
2	Selaginella moellendorffii	v1.0	Approximately 212.5Mb	22285	27	768 scaffolds	Embryophyta, Tracheophyta
3	Oryza sativa	IRGSP-1.0 (MSU7)	372Mb	49061	12	49 scaffolds	Monocot, Poaceae, BEP clade
4	Setaria italica	v2.1	Approximately 405.7 Mb	40599	9 (psuedomolecules)	336 scaffolds	Monocot, Poaceae, PACMAD clade, Panicoideae, Paniceae
5	Zea mays	Maize Golden Path B73 RefGen_v2	~2.4 Gb	63540	10 (haploid)	511 scaffolds	Monocot, Poaceae, PACMAD clade, Panicoideae, Andropogoneae
6	Sorghum bicolor	v1.4	665 Mb	29448	20	3294 scaffolds	Monocot, Poaceae, PACMAD clade, Panicoideae, Andropogoneae
7	Aquilegia caerulea	v1.1	302Mb	41063	-	971 scaffolds	Eudicot, Ranunculales
8	Ocimum tenuiflorum	-	Approximately 374 Mb	36768	-	78224 scaffolds	Eudicot, asterids, lamiids, Lamiales, Lamiaceae
9	Mimulus guttatus	v2.0	Approximately 312 Mb	33573	-	1507 scaffolds	Eudicot, asterids, lamiids, Lamiales, Phrymaceae
10	Solanum lycopersicum	ITAG2.3	Approximately 900Mb	34727	12	-	Eudicot, asterids, lamiids, Solanales
11	Solanum tuberosum	PGSC_DM_v3_2.1.10	Approximately 800Mb	51472	12	-	Eudicot, asterids, lamiids, Solanales
12	Vitis vinifera	12X March 2010	487Mb	26346	19	644 scaffolds	Eudicot, rosids
13	Eucalyptus grandis	8X mapped assembly and v1.1 annotation	Approximately 691Mb	46315	-	4952 scaffolds	Eudicots, rosids, malvids, Myrtales
14	Citrus sinensis	v1.1	319 Mb	46147	-	12574 scaffolds	Eudicot, rosids, malvids, Spindales
15	Theobroma cacao	v1.1	346 Mb	44404	-	711 scaffolds	Eudicot, rosids, malvids, Malvales
16	Carica papaya	-	135 Mb	27775	-	4114 contigs	Eudicot, rosids, malvids, Brassicales, Caricaceae
17	Brassica rapa	v1.2 (Chiifu-401)	283 Mb	41019	10	40367 scaffolds	Eudicot, rosids, malvids, Brassicales, Brassicaceae, Brassiceae
18	Arabidopsis thaliana	TAIR annotation release 10 (genome release 9)	135 Mb	35386	5	-	Eudicot, rosids, malvids, Brassicales, Brassicaceae, Camelineae
19	Fragaria vesca	v1.1	240 Mb	32831	7	-	Eudicot, rosids, fabids, Rosales, Rosaceae, Rosoideae
20	Prunus persica	v1.0	227 Mb	28701	8 (Psuedomolecule based)	202 scaffolds	Eudicot, rosids, fabids, Rosales, Rosaceae, Maloideae
21	Glycine max	v1.1	Approximately 975 Mb	73320	20	1148 scaffolds	Eudicot, rosids, fabids, Fabales, Fabaceae, Papilionoideae, Phaseoleae
22	Medicago truncatula	Mt3.5v4	Approximately 241 Mb	45888	8	146 supercontigs	Eudicot, rosids, fabids, Fabales, Fabaceae, Papilionoideae, Trifolieae
23	Populus trichocarpa	v1.0	Approximately 318 Mb	73013	19	88420 scaffolds	Eudicot, rosids, fabids, Malpighiales
		"-” means it is the only available version now on Phytozome
