# Supplementary material for: Genome sequencing of herb Tulsi (Ocimum tenuiflorum) unravels key genes behind its strong medicinal properties
Source: BMC Plant Biol. 2015 Aug 28;15:212. doi: 10.1186/s12870-015-0562-x (PMC4552454; doi:10.1186/s12870-015-0562-x)
Supplement: Additional file 18: Table S7. — Associations of O. tenuiflorum a) scaffolds related to metabolite-related genes, b) longer length scaffolds (greater than 10Kb in size) to four different plant genomes. [file 12870_2015_562_MOESM18_ESM.xls]

## Sheet: Tomato
a) scaffolds related to metabolite related genes						b) longer length scaffolds (greater than 10Kb in size) to four different plant genomes
Chromosome	Gene Id	Gene count	Metabolite gene	Normalized number of repeats		Chromosome	Gene Id	Gene count	Metabolite gene	Normalized number of repeats
chr1	Ote12409600	2	Y	0.0447284		chr1	Ote11563700	8	N	0.329073
chr1	Ote11223300	5	Y	0.182109		chr1	Ote12033400	9	N	0.0607029
chr1	Ote11348200	5	Y	0.0766773		chr1	Ote14222000	0	N	0.201278
chr1	Ote11616200	2	Y	0.0351438		chr1	Ote14500000	5	N	0.348243
chr1	Ote12545200	1	Y	0.0159744		chr1	Ote12475100	3	N	0.028754
chr1	Ote14150000	2	Y	0.0670927		chr1	Ote15910000	3	N	0.191693
chr1	Ote12195200	2	Y	0.0127796		chr1	Ote17347000	0	N	0.821086
chr1	Ote23641798	1	Y	0.00319489		chr1	Ote12224700	4	N	0.0127796
chr1	Ote23780913	1	Y	0.0159744		chr1	Ote11492300	4	N	0.0702875
chr1	Ote17256000	1	Y	0.057508		chr1	Ote12276400	4	N	0.0638978
chr1	Ote15968000	12	Y	0.507987		chr1	Ote11348000	5	N	0.146965
chr1	Ote12498900	8	Y	0.0830671		chr1	Ote17026000	5	N	0.162939
chr1	Ote11445300	4	Y	0.0670927		chr1	Ote12647400	3	N	0.127796
chr1	Ote11545100	15	Y	0.434505		chr1	Ote13000000	0	N	0.159744
chr1	Ote12032000	3	Y	0.188498		chr1	Ote15877000	8	N	0.226837
chr1	Ote11809800	11	Y	0.325879		chr1	Ote14880000	0	N	0.0958466
chr1	Ote13367000	2	Y	0.153355		chr1	Ote12749400	2	N	0.124601
chr10	Ote12331300	2	Y	0.0319489		chr1	Ote18657000	0	N	0.172524
chr10	Ote11227400	7	Y	0.335463		chr1	Ote12342800	7	N	0.124601
chr10	Ote12077000	3	Y	0.00319489		chr1	Ote13085000	0	N	0.0798722
chr10	Ote15500000	6	Y	0.313099		chr1	Ote11196200	3	N	0.0638978
chr10	Ote11509700	19	Y	0.348243		chr1	Ote11390000	7	N	0.198083
chr10	Ote11082000	21	Y	0.325879		chr1	Ote11790200	12	N	0.13738
chr10	Ote19104000	1	Y	0.0351438		chr1	Ote11486200	5	N	0.159744
chr10	Ote11323400	4	Y	0.0958466		chr1	Ote11966000	5	N	0.13099
chr10	Ote19391000	6	Y	0.335463		chr1	Ote11377000	0	N	0.0926518
chr10	Ote11934000	3	Y	0.00638978		chr1	Ote11033600	6	N	0.105431
chr10	Ote19109000	13	Y	0.27476		chr1	Ote12636600	3	N	0.115016
chr11	Ote12556400	9	Y	0.13099		chr1	Ote12626500	7	N	0.0990415
chr11	Ote11409000	8	Y	0.172524		chr1	Ote11043700	7	N	0.140575
chr11	Ote12319400	10	Y	0.303514		chr1	Ote15418000	5	N	0.332268
chr11	Ote12193400	3	Y	0.0638978		chr1	Ote12402000	0	N	0.105431
chr11	Ote11416900	19	Y	0.332268		chr1	Ote11163300	0	N	0.0894569
chr11	Ote17175000	3	Y	0.0447284		chr1	Ote12541400	5	N	0.0319489
chr11	Ote12174300	6	Y	0.105431		chr1	Ote12407400	2	N	0.0543131
chr11	Ote12056300	9	Y	0.28115		chr1	Ote13828000	0	N	0.0958466
chr12	Ote16703000	11	Y	0.367412		chr1	Ote12112900	2	N	0.102236
chr12	Ote11217600	2	Y	0.028754		chr1	Ote11744400	8	N	0.172524
chr12	Ote11272600	3	Y	0.111821		chr1	Ote11594400	3	N	0.0607029
chr12	Ote12304300	2	Y	0.15655		chr1	Ote11453000	4	N	0.0798722
chr12	Ote12197000	6	Y	0.201278		chr1	Ote14781000	6	N	0.14377
chr12	Ote12723000	1	Y	0.0607029		chr1	Ote17417000	4	N	0.0479233
chr12	Ote16372000	8	Y	0.265176		chr1	Ote11221800	7	N	0.376997
chr2	Ote11162000	7	Y	0.172524		chr1	Ote14036000	16	N	0.632588
chr2	Ote12138900	2	Y	0.14377		chr1	Ote12333500	13	N	0.220447
chr2	Ote12663900	2	Y	0.102236		chr1	Ote12727400	4	N	0.0319489
chr2	Ote12730800	9	Y	0.169329		chr1	Ote12291900	0	N	0.0798722
chr2	Ote11609300	4	Y	0.188498		chr1	Ote17299000	20	N	0.236422
chr2	Ote23804747	4	Y	0.0638978		chr1	Ote15916000	0	N	0.13099
chr2	Ote12622800	2	Y	0.0127796		chr1	Ote12759100	3	N	0.028754
chr2	Ote12681100	1	Y	0.0191693		chr1	Ote17950000	0	N	0.210863
chr2	Ote16357000	6	Y	0.153355		chr1	Ote12455000	14	N	0.335463
chr3	Ote23786497	2	Y	0.0127796		chr1	Ote15011000	0	N	0.159744
chr3	Ote12446000	1	Y	0.0319489		chr1	Ote15743000	0	N	0.15655
chr3	Ote16880000	4	Y	0.172524		chr1	Ote11809200	0	N	0.0990415
chr3	Ote11238800	1	Y	0.15016		chr1	Ote17771000	0	N	0.121406
chr3	Ote11202700	4	Y	0.268371		chr1	Ote19677000	0	N	0.166134
chr3	Ote12566500	2	Y	0.102236		chr1	Ote11400100	1	N	0.0734824
chr3	Ote12650000	4	Y	0.354633		chr1	Ote12317000	5	N	0.0990415
chr3	Ote12088700	2	Y	0.0255591		chr1	Ote11160700	13	N	0.252396
chr3	Ote11811800	4	Y	0.0766773		chr1	Ote12133100	7	N	0.0926518
chr4	Ote12080100	2	Y	0.0670927		chr1	Ote11499500	5	N	0.255591
chr4	Ote17341000	2	Y	0.124601		chr1	Ote11811000	15	N	0.233227
chr4	Ote12572900	5	Y	0.0383387		chr1	Ote12543000	3	N	0.159744
chr4	Ote11669700	1	Y	0.0255591		chr1	Ote14676000	3	N	0.166134
chr4	Ote12666600	6	Y	0.252396		chr1	Ote11193300	2	N	0.102236
chr4	Ote15900000	16	Y	0.268371		chr1	Ote12767700	3	N	0.0319489
chr4	Ote11747600	11	Y	0.194888		chr1	Ote12036600	8	N	0.15016
chr4	Ote13840000	4	Y	0.182109		chr1	Ote12478500	8	N	0.0830671
chr4	Ote11558400	5	Y	0.412141		chr1	Ote11520000	0	N	0.124601
chr4	Ote12751400	1	Y	0.0511182		chr1	Ote12481200	2	N	0.028754
chr4	Ote23737547	1	Y	0.0191693		chr1	Ote11167900	0	N	0.0894569
chr4	Ote12584900	2	Y	0.0127796		chr1	Ote11927000	0	N	0.198083
chr5	Ote12485400	2	Y	0.0223642		chr1	Ote11237100	4	N	0.0543131
chr5	Ote13788000	13	Y	0.361022		chr1	Ote14587000	1	N	0.0926518
chr5	Ote23766235	2	Y	0.0191693		chr1	Ote11868600	1	N	0.0511182
chr5	Ote13528000	3	Y	0.0415335		chr1	Ote12175500	2	N	0.0415335
chr5	Ote11566500	6	Y	0.124601		chr1	Ote11892000	4	N	0.319489
chr5	Ote12507200	1	Y	0.028754		chr1	Ote11240800	1	N	0.140575
chr5	Ote11874200	1	Y	0.0543131		chr1	Ote11489000	2	N	0.236422
chr6	Ote11059300	7	Y	0.28754		chr1	Ote12097700	3	N	0.0447284
chr6	Ote12701800	2	Y	0.0479233		chr1	Ote14092000	3	N	0.134185
chr6	Ote11685900	6	Y	0.0607029		chr1	Ote15178000	0	N	0.127796
chr6	Ote12167000	7	Y	0.421725		chr1	Ote12773600	5	N	0.13099
chr6	Ote12659200	1	Y	0.0351438		chr1	Ote12685600	9	N	0.028754
chr6	Ote11932400	12	Y	0.338658		chr1	Ote15889000	0	N	0.0670927
chr6	Ote12451900	1	Y	0.0255591		chr1	Ote11824700	0	N	0.111821
chr6	Ote11648500	1	Y	0.0702875		chr1	Ote11318300	3	N	0.0638978
chr6	Ote11736700	7	Y	0.178914		chr1	Ote11197900	7	N	0.185304
chr6	Ote23794941	2	Y	0.028754		chr1	Ote11046200	0	N	0.121406
chr7	Ote11815600	7	Y	0.338658		chr1	Ote11004400	0	N	0.057508
chr7	Ote11832900	10	Y	0.370607		chr1	Ote13690000	0	N	0.188498
chr7	Ote15546000	3	Y	0.105431		chr1	Ote11524000	1	N	0.217252
chr7	Ote12775400	3	Y	0.0415335		chr1	Ote16580000	6	N	0.236422
chr7	Ote11813300	3	Y	0.217252		chr1	Ote14919000	1	N	0.265176
chr7	Ote11564300	10	Y	0.201278		chr1	Ote13405000	0	N	0.182109
chr7	Ote11062100	5	Y	0.172524		chr1	Ote11048900	4	N	0.15016
chr7	Ote11231200	4	Y	0.242812		chr1	Ote11727100	0	N	0.217252
chr7	Ote12076200	14	Y	0.172524		chr1	Ote11456900	0	N	0.13738
chr8	Ote12139400	10	Y	0.204473		chr1	Ote19014000	0	N	0.182109
chr8	Ote11381100	1	Y	0.182109		chr1	Ote12409600	2	Y	0.0447284
chr8	Ote12262800	3	Y	0.00638978		chr1	Ote12605100	7	N	0.0670927
chr8	Ote12755200	2	Y	0.0159744		chr1	Ote12900000	5	N	0.214058
chr8	Ote23795879	1	Y	0.0447284		chr1	Ote11681600	0	N	0.0734824
chr8	Ote11581700	7	Y	0.0990415		chr1	Ote11685800	4	N	0.057508
chr8	Ote11294000	6	Y	0.261981		chr1	Ote11168500	17	N	0.306709
chr8	Ote11633300	5	Y	0.408946		chr1	Ote11644600	7	N	0.0638978
chr8	Ote12359500	8	Y	0.178914		chr1	Ote12346600	2	N	0.0543131
chr8	Ote12773400	2	Y	0.0191693		chr1	Ote11482900	11	N	0.297125
chr8	Ote23773517	1	Y	0.0351438		chr1	Ote11447100	2	N	0.0319489
chr9	Ote12138500	1	Y	0.0255591		chr1	Ote11896000	10	N	0.127796
chr9	Ote12581300	9	Y	0.223642		chr1	Ote14710000	8	N	0.159744
chr9	Ote11481800	6	Y	0.268371		chr1	Ote11884000	0	N	0.172524
chr9	Ote11225500	3	Y	0.115016		chr1	Ote18900000	2	N	0.210863
chr9	Ote12299200	4	Y	0.134185		chr1	Ote15265000	0	N	0.0766773
chr9	Ote13513000	1	Y	0.057508		chr1	Ote12281900	7	N	0.265176
chr9	Ote18821000	8	Y	0.290735		chr1	Ote14257000	2	N	0.290735
chrPltd	Ote15931000	4	Y	0.249201		chr1	Ote11741900	6	N	0.0958466
chrPltd	Ote16262000	2	Y	0.15655		chr1	Ote13153000	3	N	0.115016
chrUn	Ote12751700	1	Y	0.0447284		chr1	Ote12069800	4	N	0.0798722
chrUn	Ote11150700	4	Y	0.178914		chr1	Ote12066300	4	N	0.15016
						chr1	Ote11818600	0	N	0.0670927
						chr1	Ote11349600	3	N	0.15655
						chr1	Ote12280000	0	N	0.226837
						chr1	Ote11485000	4	N	0.0670927
						chr1	Ote11786600	0	N	0.178914
						chr1	Ote11350200	0	N	0.0383387
						chr1	Ote14996000	3	N	0.201278
						chr1	Ote11779000	0	N	0.111821
						chr1	Ote16328000	0	N	0.0766773
						chr1	Ote12639300	8	N	0.127796
						chr1	Ote12528600	3	N	0.0415335
						chr1	Ote13598000	4	N	0.105431
						chr1	Ote12255300	5	N	0.15016
						chr1	Ote19849000	4	N	0.175719
						chr1	Ote16577000	0	N	0.102236
						chr1	Ote11015400	5	N	0.115016
						chr1	Ote11730300	4	N	0.121406
						chr1	Ote18660000	0	N	0.108626
						chr1	Ote12073500	2	N	0.14377
						chr1	Ote13751000	3	N	0.172524
						chr1	Ote11204700	1	N	0.0830671
						chr1	Ote11865400	0	N	0.0990415
						chr1	Ote12393100	2	N	0.0255591
						chr1	Ote11354100	3	N	0.153355
						chr1	Ote11472100	6	N	0.108626
						chr1	Ote12625000	9	N	0.175719
						chr1	Ote11891200	2	N	0.118211
						chr1	Ote12346500	0	N	0.0926518
						chr1	Ote12754500	0	N	0.124601
						chr1	Ote12467400	1	N	0.0511182
						chr1	Ote11254000	0	N	0.0734824
						chr1	Ote15751000	5	N	0.14377
						chr1	Ote12652000	0	N	0.194888
						chr1	Ote11041400	9	N	0.230032
						chr1	Ote14611000	3	N	0.261981
						chr1	Ote11229200	0	N	0.0830671
						chr1	Ote12713700	5	N	0.0734824
						chr1	Ote11106600	5	N	0.140575
						chr1	Ote16504000	4	N	0.127796
						chr1	Ote12100000	7	N	0.172524
						chr1	Ote12139100	2	N	0.166134
						chr1	Ote11736100	3	N	0.0415335
						chr1	Ote13189000	0	N	0.140575
						chr1	Ote11616400	1	N	0.153355
						chr1	Ote11477000	0	N	0.111821
						chr1	Ote11869300	5	N	0.0447284
						chr1	Ote11944000	3	N	0.201278
						chr1	Ote11731000	5	N	0.182109
						chr1	Ote11498900	4	N	0.230032
						chr1	Ote11922000	4	N	0.105431
						chr1	Ote11885300	9	N	0.166134
						chr1	Ote11236000	3	N	0.396166
						chr1	Ote19966000	5	N	0.194888
						chr1	Ote11051000	3	N	0.0990415
						chr1	Ote19202000	0	N	0.153355
						chr1	Ote12761000	0	N	0.316294
						chr1	Ote12773000	1	N	0.0447284
						chr1	Ote14098000	1	N	0.230032
						chr1	Ote11836000	6	N	0.0926518
						chr1	Ote12068400	2	N	0.204473
						chr1	Ote18817000	2	N	0.153355
						chr1	Ote11064600	2	N	0.057508
						chr1	Ote12687300	1	N	0.0479233
						chr1	Ote11047800	0	N	0.0734824
						chr1	Ote16905000	0	N	0.178914
						chr1	Ote15460000	4	N	0.300319
						chr1	Ote12989000	7	N	0.13099
						chr1	Ote18858000	6	N	0.115016
						chr1	Ote12761100	2	N	0.0543131
						chr1	Ote13811000	0	N	0.367412
						chr1	Ote15820000	7	N	0.261981
						chr1	Ote15619000	0	N	0.102236
						chr1	Ote11881200	15	N	0.300319
						chr1	Ote14607000	3	N	0.115016
						chr1	Ote11398800	19	N	0.15655
						chr1	Ote12711100	4	N	0.057508
						chr1	Ote12660800	4	N	0.0447284
						chr1	Ote11137600	3	N	0.057508
						chr1	Ote17690000	3	N	0.0958466
						chr1	Ote11595300	3	N	0.13099
						chr1	Ote11165900	2	N	0.300319
						chr1	Ote11475900	5	N	0.0351438
						chr1	Ote11623600	3	N	0.0702875
						chr1	Ote17216000	2	N	0.0894569
						chr1	Ote15273000	3	N	0.198083
						chr1	Ote11997000	9	N	0.0958466
						chr1	Ote11476700	5	N	0.0702875
						chr1	Ote12469200	0	N	0.105431
						chr1	Ote12600000	0	N	0.41853
						chr1	Ote16303000	15	N	0.453674
						chr1	Ote14629000	6	N	0.322684
						chr1	Ote14840000	4	N	0.217252
						chr1	Ote17816000	0	N	0.191693
						chr1	Ote17257000	4	N	0.15655
						chr1	Ote11325700	0	N	0.108626
						chr1	Ote11157500	0	N	0.0511182
						chr1	Ote11388600	2	N	0.0702875
						chr1	Ote11873000	4	N	0.153355
						chr1	Ote11260000	0	N	0.271565
						chr1	Ote18688000	0	N	0.15655
						chr1	Ote11184700	5	N	0.198083
						chr1	Ote12262000	0	N	0.0670927
						chr1	Ote15145000	0	N	0.348243
						chr1	Ote12410700	5	N	0.0990415
						chr1	Ote14729000	1	N	0.175719
						chr1	Ote11430000	0	N	0.115016
						chr1	Ote11073700	0	N	0.102236
						chr1	Ote12245000	0	N	0.146965
						chr1	Ote12168700	6	N	0.175719
						chr1	Ote11296900	0	N	0.13738
						chr1	Ote12476900	0	N	0.0798722
						chr1	Ote14352000	0	N	0.0766773
						chr1	Ote19150000	4	N	0.127796
						chr1	Ote11904300	2	N	0.246006
						chr1	Ote19096000	1	N	0.182109
						chr1	Ote12840000	0	N	0.15016
						chr1	Ote13697000	2	N	0.249201
						chr1	Ote11194700	0	N	0.0766773
						chr1	Ote11223300	5	Y	0.182109
						chr1	Ote15820000	4	N	0.261981
						chr1	Ote12338000	1	N	0.15016
						chr1	Ote12918000	0	N	0.207668
						chr1	Ote11591000	2	N	0.153355
						chr1	Ote19773000	6	N	0.255591
						chr1	Ote13263000	19	N	0.376997
						chr1	Ote14720000	8	N	0.172524
						chr1	Ote11875000	7	N	0.175719
						chr1	Ote12666000	0	N	0.210863
						chr1	Ote12524200	1	N	0.0638978
						chr1	Ote17728000	2	N	0.105431
						chr1	Ote12263500	7	N	0.0479233
						chr1	Ote11681500	7	N	0.182109
						chr1	Ote12374100	3	N	0.057508
						chr1	Ote11010400	3	N	0.223642
						chr1	Ote12610000	0	N	0.380192
						chr1	Ote12166000	7	N	0.13738
						chr1	Ote12369000	0	N	0.140575
						chr1	Ote11678000	1	N	0.265176
						chr1	Ote12637000	0	N	0.185304
						chr1	Ote12354600	7	N	0.0894569
						chr1	Ote19409000	3	N	0.127796
						chr1	Ote12365000	2	N	0.0926518
						chr1	Ote12624000	0	N	0.252396
						chr1	Ote12074400	0	N	0.127796
						chr1	Ote11676500	8	N	0.0990415
						chr1	Ote11562400	14	N	0.428115
						chr1	Ote11062700	0	N	0.0926518
						chr1	Ote11146600	0	N	0.0990415
						chr1	Ote12412700	4	N	0.0734824
						chr1	Ote13088000	4	N	0.057508
						chr1	Ote11528200	0	N	0.0702875
						chr1	Ote19930000	0	N	0.0670927
						chr1	Ote12748100	4	N	0.102236
						chr1	Ote11763400	11	N	0.105431
						chr1	Ote12763700	1	N	0.0702875
						chr1	Ote14722000	2	N	0.124601
						chr1	Ote12184300	4	N	0.0894569
						chr1	Ote15080000	0	N	0.0702875
						chr1	Ote12577000	5	N	0.121406
						chr1	Ote12198000	0	N	0.0702875
						chr1	Ote16580000	2	N	0.15016
						chr1	Ote12237400	0	N	0.162939
						chr1	Ote12293000	0	N	0.102236
						chr1	Ote13762000	2	N	0.29393
						chr1	Ote11373500	0	N	0.121406
						chr1	Ote12765400	1	N	0.00638978
						chr1	Ote13855000	2	N	0.140575
						chr1	Ote12496600	1	N	0.0798722
						chr1	Ote12519800	2	N	0.15016
						chr1	Ote14405000	0	N	0.239617
						chr1	Ote19509000	3	N	0.102236
						chr1	Ote16186000	0	N	0.0702875
						chr1	Ote12061000	0	N	0.182109
						chr1	Ote12774200	0	N	0.0255591
						chr1	Ote15164000	6	N	0.329073
						chr1	Ote18529000	0	N	0.28115
						chr1	Ote11746200	0	N	0.0766773
						chr1	Ote17290000	0	N	0.146965
						chr1	Ote13935000	0	N	0.233227
						chr1	Ote12598000	0	N	0.00319489
						chr1	Ote17901000	2	N	0.220447
						chr1	Ote17880000	2	N	0.108626
						chr1	Ote11753000	1	N	0.14377
						chr1	Ote16018000	2	N	0.214058
						chr1	Ote11359800	6	N	0.230032
						chr1	Ote12150900	4	N	0.153355
						chr1	Ote12551900	3	N	0.102236
						chr1	Ote11274600	0	N	0.0830671
						chr1	Ote13481000	1	N	0.162939
						chr1	Ote17600000	0	N	0.926518
						chr1	Ote13854000	7	N	0.226837
						chr1	Ote18238000	0	N	0.214058
						chr1	Ote18161000	1	N	0.108626
						chr1	Ote11153100	0	N	0.0926518
						chr1	Ote12146200	6	N	0.102236
						chr1	Ote11238300	3	N	0.188498
						chr1	Ote11389800	0	N	0.15655
						chr1	Ote18476000	0	N	0.0798722
						chr1	Ote12555000	3	N	0.348243
						chr1	Ote12490200	1	N	0.0638978
						chr1	Ote11044100	3	N	0.115016
						chr1	Ote13009000	3	N	0.255591
						chr1	Ote19516000	4	N	0.178914
						chr1	Ote12650000	8	N	0.0638978
						chr1	Ote11647000	13	N	0.169329
						chr1	Ote14730000	1	N	0.124601
						chr1	Ote12546600	2	N	0.0383387
						chr1	Ote16447000	6	N	0.284345
						chr1	Ote12570200	0	N	0.0798722
						chr1	Ote11269700	2	N	0.210863
						chr1	Ote18875000	0	N	0.169329
						chr1	Ote11348200	5	Y	0.0766773
						chr1	Ote13488000	0	N	0.0990415
						chr1	Ote16630000	4	N	0.121406
						chr1	Ote11495800	3	N	0.140575
						chr1	Ote12094100	5	N	0.204473
						chr1	Ote19211000	0	N	0.252396
						chr1	Ote15844000	0	N	0.13099
						chr1	Ote11299100	6	N	0.255591
						chr1	Ote11287100	0	N	0.086262
						chr1	Ote11898100	3	N	0.0894569
						chr1	Ote12260000	9	N	0.134185
						chr1	Ote11288600	0	N	0.0670927
						chr1	Ote11979000	0	N	0.111821
						chr1	Ote18243000	0	N	0.111821
						chr1	Ote19430000	0	N	0.127796
						chr1	Ote11148000	0	N	0.13099
						chr1	Ote19900000	7	N	0.469649
						chr1	Ote16844000	3	N	0.210863
						chr1	Ote14215000	2	N	0.233227
						chr1	Ote11378600	1	N	0.0543131
						chr1	Ote11546100	1	N	0.0798722
						chr1	Ote16645000	3	N	0.0511182
						chr1	Ote11634500	1	N	0.0638978
						chr1	Ote12402100	3	N	0.118211
						chr1	Ote11320600	4	N	0.0670927
						chr1	Ote12154700	5	N	0.140575
						chr1	Ote11272700	4	N	0.121406
						chr1	Ote12501700	8	N	0.316294
						chr1	Ote14081000	0	N	0.13738
						chr1	Ote16120000	2	N	0.121406
						chr1	Ote11544600	2	N	0.0926518
						chr1	Ote11840800	3	N	0.0670927
						chr1	Ote12778700	0	N	0.0479233
						chr1	Ote11582200	3	N	0.0543131
						chr1	Ote12223100	5	N	0.0670927
						chr1	Ote11123500	1	N	0.0926518
						chr1	Ote12188500	7	N	0.332268
						chr1	Ote12745500	6	N	0.111821
						chr1	Ote11453100	3	N	0.207668
						chr1	Ote11103700	0	N	0.105431
						chr1	Ote19135000	0	N	0.166134
						chr1	Ote11707600	2	N	0.0894569
						chr1	Ote16082000	0	N	0.252396
						chr1	Ote11733300	0	N	0.13099
						chr1	Ote11486800	2	N	0.111821
						chr1	Ote12747900	0	N	0.0383387
						chr1	Ote15783000	0	N	0.0894569
						chr1	Ote12004700	6	N	0.0702875
						chr1	Ote12513000	5	N	0.0127796
						chr1	Ote18955000	0	N	0.191693
						chr1	Ote12702300	2	N	0.0670927
						chr1	Ote18050000	2	N	0.230032
						chr1	Ote11615500	8	N	0.277955
						chr1	Ote14720000	0	N	0.41853
						chr1	Ote11761900	3	N	0.118211
						chr1	Ote17260000	8	N	0.230032
						chr1	Ote12661300	4	N	0.057508
						chr1	Ote12502000	2	N	0.175719
						chr1	Ote11090700	0	N	0.0990415
						chr1	Ote11012100	1	N	0.0638978
						chr1	Ote12625600	5	N	0.13099
						chr1	Ote15367000	9	N	0.300319
						chr1	Ote12046000	14	N	0.511182
						chr1	Ote19598000	3	N	0.124601
						chr1	Ote16168000	4	N	0.261981
						chr1	Ote17756000	0	N	0.0638978
						chr1	Ote19004000	0	N	0.108626
						chr1	Ote11457500	4	N	0.13738
						chr1	Ote19903000	7	N	0.223642
						chr1	Ote12633800	0	N	0.0638978
						chr1	Ote15533000	0	N	0.13738
						chr1	Ote14631000	2	N	0.271565
						chr1	Ote11178000	0	N	0.0447284
						chr1	Ote12017200	4	N	0.198083
						chr1	Ote11567000	4	N	0.0990415
						chr1	Ote11978400	2	N	0.0479233
						chr1	Ote11988200	5	N	0.0447284
						chr1	Ote12412200	2	N	0.0191693
						chr1	Ote11675300	1	N	0.0511182
						chr1	Ote18925000	3	N	0.178914
						chr1	Ote15000000	8	N	0.805112
						chr1	Ote11760000	5	N	0.306709
						chr1	Ote11593700	4	N	0.086262
						chr1	Ote16920000	5	N	0.242812
						chr1	Ote11007700	5	N	0.172524
						chr1	Ote11199900	3	N	0.118211
						chr1	Ote13993000	3	N	0.13099
						chr1	Ote14046000	1	N	0.217252
						chr1	Ote11178500	0	N	0.0926518
						chr1	Ote11798000	2	N	0.479233
						chr1	Ote12208000	0	N	0.14377
						chr1	Ote18302000	1	N	0.108626
						chr1	Ote12093500	0	N	0.102236
						chr1	Ote18910000	0	N	0.140575
						chr1	Ote11014400	0	N	0.0926518
						chr1	Ote11306200	6	N	0.15016
						chr1	Ote15800000	2	N	0.153355
						chr1	Ote12536600	0	N	0.0734824
						chr1	Ote12002200	7	N	0.0958466
						chr1	Ote19361000	10	N	0.290735
						chr1	Ote11210400	2	N	0.153355
						chr1	Ote14697000	4	N	0.523962
						chr1	Ote12692000	1	N	0.332268
						chr1	Ote11404800	2	N	0.194888
						chr1	Ote16802000	5	N	0.0894569
						chr1	Ote19260000	5	N	0.207668
						chr1	Ote12122800	4	N	0.0958466
						chr1	Ote11490000	0	N	0.236422
						chr1	Ote18032000	0	N	0.236422
						chr1	Ote13925000	1	N	0.0766773
						chr1	Ote11976400	5	N	0.140575
						chr1	Ote12643000	1	N	0.0830671
						chr1	Ote18546000	1	N	0.0894569
						chr1	Ote15409000	0	N	0.0607029
						chr1	Ote12651300	5	N	0.162939
						chr1	Ote11028100	3	N	0.102236
						chr1	Ote12031000	0	N	0.230032
						chr1	Ote12798000	3	N	0.15655
						chr1	Ote11451700	0	N	0.0607029
						chr1	Ote12200700	0	N	0.105431
						chr1	Ote17760000	1	N	0.0543131
						chr1	Ote11616200	2	Y	0.0351438
						chr1	Ote11410600	0	N	0.0926518
						chr1	Ote19028000	3	N	0.13099
						chr1	Ote12447800	4	N	0.0351438
						chr1	Ote19082000	2	N	0.13738
						chr1	Ote16440000	5	N	0.182109
						chr1	Ote15766000	3	N	0.166134
						chr1	Ote12562000	13	N	0.370607
						chr1	Ote12674000	9	N	0.223642
						chr1	Ote11375600	3	N	0.0447284
						chr1	Ote11407600	1	N	0.0670927
						chr1	Ote11527500	8	N	0.191693
						chr1	Ote18891000	2	N	0.0830671
						chr1	Ote18168000	6	N	0.185304
						chr1	Ote11288100	3	N	0.153355
						chr1	Ote11297700	1	N	0.15655
						chr1	Ote11914800	5	N	0.230032
						chr1	Ote11489500	4	N	0.102236
						chr1	Ote12553400	3	N	0.0638978
						chr1	Ote14566000	1	N	0.207668
						chr1	Ote16330000	11	N	0.236422
						chr1	Ote12692700	3	N	0.0479233
						chr1	Ote11120700	4	N	0.124601
						chr1	Ote19926000	0	N	0.0702875
						chr1	Ote11240100	2	N	0.102236
						chr1	Ote13812000	0	N	0.284345
						chr1	Ote11526500	4	N	0.102236
						chr1	Ote13491000	0	N	0.0830671
						chr1	Ote11204300	5	N	0.28754
						chr1	Ote11219600	0	N	0.0958466
						chr1	Ote11237700	2	N	0.0543131
						chr1	Ote12545200	1	Y	0.0159744
						chr1	Ote17892000	3	N	0.108626
						chr1	Ote11762700	0	N	0.0926518
						chr1	Ote12427800	1	N	0.0638978
						chr1	Ote18995000	0	N	0.13738
						chr1	Ote11452000	0	N	0.971246
						chr1	Ote17387000	0	N	0.268371
						chr1	Ote12491000	1	N	0.13738
						chr1	Ote11290100	0	N	0.182109
						chr1	Ote19221000	3	N	0.162939
						chr1	Ote12578700	2	N	0.0415335
						chr1	Ote11117200	0	N	0.198083
						chr1	Ote17317000	7	N	0.252396
						chr1	Ote12524400	8	N	0.108626
						chr1	Ote11372900	1	N	0.115016
						chr1	Ote18068000	1	N	0.204473
						chr1	Ote14112000	0	N	0.121406
						chr1	Ote13346000	0	N	0.15016
						chr1	Ote16421000	6	N	0.13738
						chr1	Ote11926100	5	N	0.185304
						chr1	Ote12588000	4	N	0.268371
						chr1	Ote11691500	3	N	0.230032
						chr1	Ote12415600	5	N	0.0415335
						chr1	Ote12231800	4	N	0.102236
						chr1	Ote12174100	4	N	0.0670927
						chr1	Ote16646000	2	N	0.0607029
						chr1	Ote11899000	0	N	0.28115
						chr1	Ote14096000	1	N	0.13738
						chr1	Ote11743000	0	N	0.207668
						chr1	Ote11631300	0	N	0.0383387
						chr1	Ote11033300	0	N	0.134185
						chr1	Ote12491800	5	N	0.0607029
						chr1	Ote11673000	2	N	0.121406
						chr1	Ote14899000	4	N	0.102236
						chr1	Ote12492100	4	N	0.121406
						chr1	Ote15815000	5	N	0.108626
						chr1	Ote11627700	2	N	0.057508
						chr1	Ote11272400	3	N	0.0479233
						chr1	Ote12585600	9	N	0.127796
						chr1	Ote12712300	2	N	0.057508
						chr1	Ote15320000	2	N	0.0926518
						chr1	Ote12770800	3	N	0.175719
						chr1	Ote11828200	3	N	0.118211
						chr1	Ote12010200	6	N	0.162939
						chr1	Ote17677000	4	N	0.121406
						chr1	Ote17517000	0	N	0.15016
						chr1	Ote11760000	3	N	0.463259
						chr1	Ote19790000	1	N	0.185304
						chr1	Ote11818500	2	N	0.0958466
						chr1	Ote12554700	5	N	0.0894569
						chr1	Ote12609000	0	N	0.27476
						chr1	Ote11894000	6	N	0.447284
						chr1	Ote11206000	7	N	0.124601
						chr1	Ote12030000	0	N	0.124601
						chr1	Ote12270200	8	N	0.15016
						chr1	Ote12364900	6	N	0.0319489
						chr1	Ote11545900	1	N	0.0958466
						chr1	Ote12542700	4	N	0.0638978
						chr1	Ote12314300	5	N	0.201278
						chr1	Ote12089000	3	N	0.191693
						chr1	Ote11087000	0	N	0.159744
						chr1	Ote11259200	5	N	0.210863
						chr1	Ote16362000	6	N	0.175719
						chr1	Ote11615000	7	N	0.309904
						chr1	Ote12468000	0	N	0.0958466
						chr1	Ote12511900	5	N	0.0319489
						chr1	Ote12955000	1	N	0.0990415
						chr1	Ote16213000	0	N	0.124601
						chr1	Ote17846000	0	N	0.0990415
						chr1	Ote11245900	0	N	0.127796
						chr1	Ote12408000	8	N	0.178914
						chr1	Ote12561700	2	N	0.0607029
						chr1	Ote11931000	6	N	0.15016
						chr1	Ote14653000	8	N	0.504792
						chr1	Ote12876000	1	N	0.265176
						chr1	Ote11541000	5	N	0.15655
						chr1	Ote12060600	0	N	0.0734824
						chr1	Ote11930700	0	N	0.0926518
						chr1	Ote11357100	3	N	0.0543131
						chr1	Ote15866000	1	N	0.354633
						chr1	Ote11003000	0	N	0.102236
						chr1	Ote13930000	1	N	0.188498
						chr1	Ote14348000	0	N	0.124601
						chr1	Ote14619000	0	N	0.357827
						chr1	Ote12455700	4	N	0.153355
						chr1	Ote11118400	0	N	0.0798722
						chr1	Ote11810000	0	N	0.210863
						chr1	Ote12388500	8	N	0.102236
						chr1	Ote16586000	4	N	0.0415335
						chr1	Ote14073000	5	N	0.223642
						chr1	Ote12222100	5	N	0.13099
						chr1	Ote12375200	8	N	0.242812
						chr1	Ote15209000	0	N	0.140575
						chr1	Ote17807000	1	N	0.220447
						chr1	Ote18076000	4	N	0.252396
						chr1	Ote11008500	0	N	0.249201
						chr1	Ote12215800	4	N	0.0351438
						chr1	Ote18430000	3	N	0.127796
						chr1	Ote16258000	3	N	0.146965
						chr1	Ote12464900	6	N	0.0543131
						chr1	Ote11975500	1	N	0.0255591
						chr1	Ote14067000	2	N	0.172524
						chr1	Ote17688000	6	N	0.0894569
						chr1	Ote12238700	3	N	0.0351438
						chr1	Ote15249000	2	N	0.0383387
						chr1	Ote12490400	1	N	0.0734824
						chr1	Ote12630400	5	N	0.0830671
						chr1	Ote11196500	2	N	0.198083
						chr1	Ote19586000	0	N	0.111821
						chr1	Ote17249000	3	N	0.146965
						chr1	Ote17263000	0	N	0.4377
						chr1	Ote11456000	2	N	0.198083
						chr1	Ote17310000	2	N	0.175719
						chr1	Ote11999000	2	N	0.242812
						chr1	Ote12095400	1	N	0.0607029
						chr1	Ote14150000	2	Y	0.0670927
						chr1	Ote18940000	0	N	0.204473
						chr1	Ote11235800	0	N	0.0734824
						chr1	Ote11374000	0	N	0.386581
						chr1	Ote18607000	3	N	0.115016
						chr1	Ote11776100	6	N	0.0670927
						chr1	Ote12156700	5	N	0.13738
						chr1	Ote11870000	6	N	0.146965
						chr1	Ote12052000	3	N	0.0479233
						chr1	Ote12694000	4	N	0.0511182
						chr1	Ote12299000	0	N	0.41853
						chr1	Ote11129000	0	N	0.162939
						chr1	Ote12702900	0	N	0.0702875
						chr1	Ote14047000	0	N	0.15016
						chr1	Ote11897500	2	N	0.0766773
						chr1	Ote13017000	7	N	0.252396
						chr1	Ote11681400	4	N	0.0830671
						chr1	Ote12360100	4	N	0.0670927
						chr1	Ote11248800	8	N	0.319489
						chr1	Ote15047000	4	N	0.13738
						chr1	Ote17383000	0	N	0.121406
						chr1	Ote11936500	5	N	0.0734824
						chr1	Ote19537000	5	N	0.127796
						chr1	Ote12235000	0	N	0.121406
						chr1	Ote12550900	3	N	0.0926518
						chr1	Ote11779700	6	N	0.175719
						chr1	Ote17000000	2	N	0.27476
						chr1	Ote13470000	3	N	0.15016
						chr1	Ote13477000	5	N	0.217252
						chr1	Ote11381500	9	N	0.162939
						chr1	Ote11122200	3	N	0.172524
						chr1	Ote15700000	0	N	0.14377
						chr1	Ote14758000	1	N	0.0607029
						chr1	Ote11482200	2	N	0.0734824
						chr1	Ote12259100	3	N	0.0638978
						chr1	Ote11679200	0	N	0.0607029
						chr1	Ote11450200	6	N	0.105431
						chr1	Ote12411600	6	N	0.230032
						chr1	Ote16385000	7	N	0.169329
						chr1	Ote11179500	0	N	0.102236
						chr1	Ote12219100	0	N	0.0990415
						chr1	Ote11523800	7	N	0.300319
						chr1	Ote11662300	2	N	0.0638978
						chr1	Ote11599700	5	N	0.0511182
						chr1	Ote11637000	0	N	0.169329
						chr1	Ote18274000	0	N	0.086262
						chr1	Ote18782000	1	N	0.185304
						chr1	Ote15648000	2	N	0.230032
						chr1	Ote13630000	2	N	0.0894569
						chr1	Ote16209000	0	N	0.146965
						chr1	Ote12538200	1	N	0.111821
						chr1	Ote11370700	0	N	0.13738
						chr1	Ote12187300	0	N	0.0638978
						chr1	Ote17999000	0	N	0.29393
						chr1	Ote13503000	2	N	0.0766773
						chr1	Ote12512700	2	N	0.0766773
						chr1	Ote12516200	0	N	0.0479233
						chr1	Ote12329200	3	N	0.0479233
						chr1	Ote13005000	5	N	0.297125
						chr1	Ote12488200	6	N	0.102236
						chr1	Ote11905600	8	N	0.13099
						chr1	Ote11559000	2	N	0.14377
						chr1	Ote12530400	5	N	0.159744
						chr1	Ote11821900	7	N	0.121406
						chr1	Ote11516600	4	N	0.226837
						chr1	Ote11535300	5	N	0.239617
						chr1	Ote11409700	1	N	0.0734824
						chr1	Ote12437700	7	N	0.0638978
						chr1	Ote18397000	0	N	0.194888
						chr1	Ote11257000	0	N	0.169329
						chr1	Ote11024400	1	N	0.255591
						chr1	Ote13351000	6	N	0.466454
						chr1	Ote12778200	3	N	0.0638978
						chr1	Ote11102500	0	N	0.15016
						chr1	Ote12195200	2	Y	0.0127796
						chr1	Ote23641798	1	Y	0.00319489
						chr1	Ote11990900	6	N	0.13099
						chr1	Ote17068000	4	N	0.230032
						chr1	Ote18500000	2	N	0.0958466
						chr1	Ote15154000	3	N	0.207668
						chr1	Ote11241000	2	N	0.13099
						chr1	Ote19177000	8	N	0.182109
						chr1	Ote12204600	2	N	0.121406
						chr1	Ote12525700	2	N	0.102236
						chr1	Ote11686000	5	N	0.13738
						chr1	Ote11156700	3	N	0.169329
						chr1	Ote11099900	1	N	0.0926518
						chr1	Ote11185000	6	N	0.246006
						chr1	Ote11176700	5	N	0.233227
						chr1	Ote11195700	6	N	0.306709
						chr1	Ote11282300	4	N	0.290735
						chr1	Ote19574000	0	N	0.220447
						chr1	Ote12694500	0	N	0.0894569
						chr1	Ote18257000	3	N	0.297125
						chr1	Ote18165000	0	N	0.297125
						chr1	Ote11880200	2	N	0.0351438
						chr1	Ote11313900	9	N	0.124601
						chr1	Ote12150500	13	N	0.236422
						chr1	Ote14943000	2	N	0.169329
						chr1	Ote11687700	5	N	0.313099
						chr1	Ote16840000	4	N	0.226837
						chr1	Ote11037500	4	N	0.121406
						chr1	Ote11503100	1	N	0.0670927
						chr1	Ote15529000	0	N	0.108626
						chr1	Ote11108800	1	N	0.0702875
						chr1	Ote16432000	7	N	0.239617
						chr1	Ote18183000	4	N	0.0990415
						chr1	Ote17215000	0	N	0.111821
						chr1	Ote12217300	3	N	0.0479233
						chr1	Ote17107000	0	N	0.146965
						chr1	Ote11630300	2	N	0.111821
						chr1	Ote16461000	0	N	0.057508
						chr1	Ote12273600	10	N	0.383387
						chr1	Ote12448000	0	N	0.0702875
						chr1	Ote11348100	2	N	0.134185
						chr1	Ote17900000	5	N	0.153355
						chr1	Ote18498000	5	N	0.127796
						chr1	Ote12229800	10	N	0.153355
						chr1	Ote11618000	3	N	0.0926518
						chr1	Ote16452000	5	N	0.207668
						chr1	Ote12471500	3	N	0.105431
						chr1	Ote14263000	0	N	0.0926518
						chr1	Ote11234000	5	N	0.121406
						chr1	Ote23805758	3	N	0.102236
						chr1	Ote15784000	9	N	0.111821
						chr1	Ote15194000	0	N	0.105431
						chr1	Ote15760000	0	N	0.0894569
						chr1	Ote12677700	2	N	0.0990415
						chr1	Ote19332000	5	N	0.0990415
						chr1	Ote15942000	9	N	0.207668
						chr1	Ote16058000	0	N	0.0894569
						chr1	Ote11739800	2	N	0.0734824
						chr1	Ote12168300	3	N	0.0191693
						chr1	Ote12430400	3	N	0.0766773
						chr1	Ote16991000	6	N	0.233227
						chr1	Ote11123800	0	N	0.166134
						chr1	Ote15625000	0	N	0.0766773
						chr1	Ote11395400	0	N	0.0894569
						chr1	Ote11707000	2	N	0.105431
						chr1	Ote12307000	0	N	0.255591
						chr1	Ote15775000	0	N	0.118211
						chr1	Ote16566000	0	N	0.111821
						chr1	Ote11134300	0	N	0.102236
						chr1	Ote15780000	0	N	0.261981
						chr1	Ote11519000	5	N	0.236422
						chr1	Ote12469000	7	N	0.236422
						chr1	Ote11499700	0	N	0.127796
						chr1	Ote11656000	0	N	0.322684
						chr1	Ote15327000	1	N	0.236422
						chr1	Ote19546000	6	N	0.204473
						chr1	Ote11453400	5	N	0.14377
						chr1	Ote11917200	2	N	0.0607029
						chr1	Ote14427000	3	N	0.140575
						chr1	Ote12632500	2	N	0.0383387
						chr1	Ote12186400	12	N	0.108626
						chr1	Ote14270000	0	N	0.543131
						chr1	Ote16887000	5	N	0.086262
						chr1	Ote13591000	8	N	0.0830671
						chr1	Ote14694000	0	N	0.162939
						chr1	Ote12024800	1	N	0.13099
						chr1	Ote12785000	3	N	0.0223642
						chr1	Ote13546000	8	N	0.13738
						chr1	Ote11516900	3	N	0.0766773
						chr1	Ote19526000	6	N	0.217252
						chr1	Ote17782000	2	N	0.13738
						chr1	Ote15267000	3	N	0.210863
						chr1	Ote11440700	3	N	0.0511182
						chr1	Ote11337600	4	N	0.15655
						chr1	Ote11970600	7	N	0.0734824
						chr1	Ote14545000	2	N	0.178914
						chr1	Ote12240000	2	N	0.134185
						chr1	Ote11354000	0	N	0.121406
						chr1	Ote17631000	2	N	0.121406
						chr1	Ote12267600	5	N	0.121406
						chr1	Ote12261500	4	N	0.134185
						chr1	Ote11416500	0	N	0.0638978
						chr1	Ote11003600	0	N	0.0830671
						chr1	Ote11563200	0	N	0.0607029
						chr1	Ote12382100	5	N	0.0990415
						chr1	Ote18143000	0	N	0.118211
						chr1	Ote11105600	0	N	0.0798722
						chr1	Ote23780913	1	Y	0.0159744
						chr1	Ote18868000	0	N	0.185304
						chr1	Ote17256000	1	Y	0.057508
						chr1	Ote14790000	3	N	0.102236
						chr1	Ote11902400	6	N	0.191693
						chr1	Ote11875100	2	N	0.0319489
						chr1	Ote18800000	3	N	0.239617
						chr1	Ote11065500	0	N	0.086262
						chr1	Ote12472200	4	N	0.0894569
						chr1	Ote13617000	0	N	0.230032
						chr1	Ote12010000	0	N	0.0702875
						chr1	Ote11180000	5	N	0.13738
						chr1	Ote12610000	1	N	0.0543131
						chr1	Ote14074000	1	N	0.214058
						chr1	Ote16409000	4	N	0.185304
						chr1	Ote14565000	5	N	0.0894569
						chr1	Ote12896000	0	N	0.233227
						chr1	Ote11304500	5	N	0.118211
						chr1	Ote12350500	0	N	0.118211
						chr1	Ote12445800	6	N	0.223642
						chr1	Ote14800000	8	N	0.399361
						chr1	Ote14083000	0	N	0.242812
						chr1	Ote11881000	0	N	0.15016
						chr1	Ote15968000	12	Y	0.507987
						chr1	Ote15181000	4	N	0.214058
						chr1	Ote18524000	1	N	0.13099
						chr1	Ote12028000	0	N	0.242812
						chr1	Ote16547000	3	N	0.108626
						chr1	Ote11008700	2	N	0.118211
						chr1	Ote14822000	1	N	0.722045
						chr1	Ote12287300	4	N	0.14377
						chr1	Ote13152000	7	N	0.0958466
						chr1	Ote11806000	0	N	0.0638978
						chr1	Ote11308200	5	N	0.14377
						chr1	Ote11702500	3	N	0.0958466
						chr1	Ote17410000	0	N	0.105431
						chr1	Ote12223000	9	N	0.297125
						chr1	Ote11433700	3	N	0.0607029
						chr1	Ote11652100	2	N	0.057508
						chr1	Ote18440000	2	N	0.115016
						chr1	Ote11877000	6	N	0.15655
						chr1	Ote12349500	4	N	0.0926518
						chr1	Ote12398200	3	N	0.0415335
						chr1	Ote11024700	4	N	0.255591
						chr1	Ote11625400	5	N	0.118211
						chr1	Ote14291000	3	N	0.191693
						chr1	Ote12243000	0	N	0.166134
						chr1	Ote11194200	4	N	0.268371
						chr1	Ote17660000	3	N	0.0734824
						chr1	Ote12511700	3	N	0.0926518
						chr1	Ote12430300	7	N	0.0894569
						chr1	Ote11228600	4	N	0.0638978
						chr1	Ote13385000	4	N	0.169329
						chr1	Ote12264800	4	N	0.0223642
						chr1	Ote14861000	0	N	0.0798722
						chr1	Ote11579000	4	N	0.421725
						chr1	Ote11380300	6	N	0.182109
						chr1	Ote12132600	1	N	0.0734824
						chr1	Ote16334000	5	N	0.169329
						chr1	Ote17164000	0	N	0.111821
						chr1	Ote11182300	3	N	0.086262
						chr1	Ote12581100	4	N	0.0159744
						chr1	Ote11044000	8	N	0.309904
						chr1	Ote13222000	0	N	0.14377
						chr1	Ote14614000	0	N	0.201278
						chr1	Ote19030000	0	N	0.15655
						chr1	Ote11391800	0	N	0.127796
						chr1	Ote11376400	3	N	0.086262
						chr1	Ote16616000	3	N	0.239617
						chr1	Ote12366700	9	N	0.204473
						chr1	Ote11752600	4	N	0.057508
						chr1	Ote15669000	0	N	0.194888
						chr1	Ote11295900	5	N	0.108626
						chr1	Ote12764200	0	N	0.0702875
						chr1	Ote12610900	10	N	0.14377
						chr1	Ote11935000	0	N	0.194888
						chr1	Ote14377000	0	N	0.0670927
						chr1	Ote11834700	2	N	0.0511182
						chr1	Ote11161000	0	N	0.194888
						chr1	Ote12532500	5	N	0.0607029
						chr1	Ote12081500	6	N	0.0702875
						chr1	Ote12569000	2	N	0.520767
						chr1	Ote12977000	0	N	0.140575
						chr1	Ote11193100	6	N	0.172524
						chr1	Ote12592000	3	N	0.057508
						chr1	Ote19552000	5	N	0.194888
						chr1	Ote14499000	1	N	0.0894569
						chr1	Ote12057600	6	N	0.185304
						chr1	Ote11592100	2	N	0.105431
						chr1	Ote11092300	1	N	0.191693
						chr1	Ote11036600	4	N	0.124601
						chr1	Ote12447900	5	N	0.0670927
						chr1	Ote12588500	6	N	0.0734824
						chr1	Ote12219000	2	N	0.0926518
						chr1	Ote16296000	13	N	0.313099
						chr1	Ote19530000	0	N	0.201278
						chr1	Ote11386500	0	N	0.146965
						chr1	Ote13999000	4	N	0.198083
						chr1	Ote19979000	10	N	0.297125
						chr1	Ote12310700	0	N	0.0670927
						chr1	Ote12210400	5	N	0.0351438
						chr1	Ote13952000	7	N	0.0990415
						chr1	Ote17358000	13	N	0.166134
						chr1	Ote12652200	2	N	0.0734824
						chr1	Ote12158900	3	N	0.166134
						chr1	Ote12399100	17	N	0.140575
						chr1	Ote18810000	9	N	0.223642
						chr1	Ote12584800	3	N	0.121406
						chr1	Ote11088800	10	N	0.13099
						chr1	Ote18598000	5	N	0.121406
						chr1	Ote18552000	0	N	0.162939
						chr1	Ote16912000	0	N	0.217252
						chr1	Ote12465400	0	N	0.102236
						chr1	Ote12196000	0	N	0.14377
						chr1	Ote12332600	3	N	0.0702875
						chr1	Ote12534800	5	N	0.0638978
						chr1	Ote15025000	11	N	0.13099
						chr1	Ote12444400	3	N	0.0479233
						chr1	Ote14562000	2	N	0.383387
						chr1	Ote12234100	1	N	0.0990415
						chr1	Ote12395700	6	N	0.0607029
						chr1	Ote12786200	2	N	0.102236
						chr1	Ote12827000	0	N	0.0479233
						chr1	Ote12498900	8	Y	0.0830671
						chr1	Ote11445300	4	Y	0.0670927
						chr1	Ote23803109	1	N	0.0255591
						chr1	Ote11753700	7	N	0.210863
						chr1	Ote11465600	0	N	0.191693
						chr1	Ote11893500	12	N	0.249201
						chr1	Ote12034600	1	N	0.0670927
						chr1	Ote11935200	4	N	0.0638978
						chr1	Ote12580100	2	N	0.0990415
						chr1	Ote11364000	5	N	0.15655
						chr1	Ote12222700	4	N	0.0543131
						chr1	Ote16993000	7	N	0.105431
						chr1	Ote11234400	0	N	0.086262
						chr1	Ote12645300	1	N	0.0638978
						chr1	Ote11923300	2	N	0.0319489
						chr1	Ote19713000	6	N	0.0894569
						chr1	Ote11927200	13	N	0.214058
						chr1	Ote12426100	7	N	0.0894569
						chr1	Ote15050000	5	N	0.204473
						chr1	Ote11801900	4	N	0.13099
						chr1	Ote11094500	9	N	0.335463
						chr1	Ote12442300	4	N	0.115016
						chr1	Ote11712600	1	N	0.15655
						chr1	Ote11983700	1	N	0.108626
						chr1	Ote15561000	0	N	0.0894569
						chr1	Ote11617500	1	N	0.086262
						chr1	Ote11431800	0	N	0.13099
						chr1	Ote12255000	14	N	0.376997
						chr1	Ote11930000	2	N	0.175719
						chr1	Ote12160700	2	N	0.0383387
						chr1	Ote12544000	9	N	0.13099
						chr1	Ote12111600	8	N	0.166134
						chr1	Ote11898800	7	N	0.102236
						chr1	Ote12351100	6	N	0.086262
						chr1	Ote12718800	3	N	0.0958466
						chr1	Ote16309000	2	N	0.0990415
						chr1	Ote12378300	6	N	0.0702875
						chr1	Ote11578100	3	N	0.0766773
						chr1	Ote11838500	5	N	0.242812
						chr1	Ote12620900	5	N	0.105431
						chr1	Ote11187500	9	N	0.0607029
						chr1	Ote11170800	1	N	0.0351438
						chr1	Ote12637800	6	N	0.230032
						chr1	Ote12498000	11	N	0.115016
						chr1	Ote12431000	0	N	0.226837
						chr1	Ote11671200	5	N	0.115016
						chr1	Ote12696300	6	N	0.111821
						chr1	Ote11677000	12	N	0.373802
						chr1	Ote12238000	2	N	0.233227
						chr1	Ote12597000	6	N	0.14377
						chr1	Ote11319100	4	N	0.0543131
						chr1	Ote12239100	4	N	0.0447284
						chr1	Ote16320000	7	N	0.0638978
						chr1	Ote14548000	1	N	0.252396
						chr1	Ote11586800	1	N	0.153355
						chr1	Ote12370800	7	N	0.13738
						chr1	Ote15880000	3	N	0.284345
						chr1	Ote12733600	2	N	0.0766773
						chr1	Ote11896200	5	N	0.0830671
						chr1	Ote14206000	0	N	0.111821
						chr1	Ote12501800	8	N	0.169329
						chr1	Ote12771000	2	N	0.0607029
						chr1	Ote12519900	3	N	0.146965
						chr1	Ote11889000	0	N	0.057508
						chr1	Ote12520300	4	N	0.0607029
						chr1	Ote15792000	7	N	0.0766773
						chr1	Ote19503000	4	N	0.0670927
						chr1	Ote12264900	10	N	0.249201
						chr1	Ote11571700	3	N	0.057508
						chr1	Ote12752000	5	N	0.057508
						chr1	Ote13865000	0	N	0.0638978
						chr1	Ote12545800	7	N	0.127796
						chr1	Ote13170000	4	N	0.0670927
						chr1	Ote11999100	8	N	0.127796
						chr1	Ote12157500	9	N	0.162939
						chr1	Ote11664600	4	N	0.115016
						chr1	Ote12684500	7	N	0.153355
						chr1	Ote12004000	12	N	0.233227
						chr1	Ote12229100	2	N	0.0894569
						chr1	Ote12175200	5	N	0.0798722
						chr1	Ote12880000	0	N	0.115016
						chr1	Ote12077000	0	N	0.105431
						chr1	Ote13307000	0	N	0.0830671
						chr1	Ote11151200	0	N	0.124601
						chr1	Ote11283300	1	N	0.0990415
						chr1	Ote11497800	2	N	0.239617
						chr1	Ote11351000	0	N	0.472843
						chr1	Ote13287000	0	N	0.357827
						chr1	Ote13395000	0	N	0.162939
						chr1	Ote12602400	2	N	0.0543131
						chr1	Ote11859600	0	N	0.127796
						chr1	Ote13240000	2	N	0.303514
						chr1	Ote12113100	4	N	0.185304
						chr1	Ote17699000	0	N	0.182109
						chr1	Ote12025500	2	N	0.0479233
						chr1	Ote11190400	7	N	0.0798722
						chr1	Ote15734000	0	N	0.153355
						chr1	Ote11056900	0	N	0.284345
						chr1	Ote12800000	0	N	0.584665
						chr1	Ote11828000	1	N	0.0734824
						chr1	Ote14605000	0	N	0.124601
						chr1	Ote11020500	0	N	0.175719
						chr1	Ote17160000	0	N	0.265176
						chr1	Ote17940000	0	N	0.246006
						chr1	Ote12325000	0	N	0.188498
						chr1	Ote12901000	0	N	0.121406
						chr1	Ote11159200	0	N	0.0830671
						chr1	Ote19198000	3	N	0.233227
						chr1	Ote19835000	0	N	0.102236
						chr1	Ote11411000	0	N	0.204473
						chr1	Ote12215000	0	N	0.108626
						chr1	Ote13733000	2	N	0.175719
						chr1	Ote13280000	1	N	0.0990415
						chr1	Ote12391000	0	N	0.105431
						chr1	Ote18457000	0	N	0.086262
						chr1	Ote11014200	2	N	0.057508
						chr1	Ote11000000	6	N	0.587859
						chr1	Ote13080000	0	N	0.162939
						chr1	Ote14519000	1	N	0.105431
						chr1	Ote11195000	0	N	0.172524
						chr1	Ote11559100	2	N	0.0958466
						chr1	Ote11259100	0	N	0.13099
						chr1	Ote19890000	0	N	0.172524
						chr1	Ote11044800	0	N	0.102236
						chr1	Ote11167000	2	N	0.118211
						chr1	Ote11296000	0	N	0.15655
						chr1	Ote14460000	0	N	0.169329
						chr1	Ote18301000	0	N	0.271565
						chr1	Ote15419000	0	N	0.415335
						chr1	Ote11458300	0	N	0.261981
						chr1	Ote12205100	0	N	0.0351438
						chr1	Ote12138000	0	N	0.341853
						chr1	Ote11071000	0	N	0.146965
						chr1	Ote19241000	0	N	0.115016
						chr1	Ote11495000	0	N	0.162939
						chr1	Ote15644000	2	N	0.236422
						chr1	Ote11366000	1	N	0.127796
						chr1	Ote15443000	0	N	0.115016
						chr1	Ote11738400	0	N	0.0447284
						chr1	Ote17609000	0	N	0.086262
						chr1	Ote12136000	0	N	0.233227
						chr1	Ote12962000	0	N	0.27476
						chr1	Ote11316600	0	N	0.0766773
						chr1	Ote17700000	0	N	0.207668
						chr1	Ote19420000	0	N	0.175719
						chr1	Ote14006000	0	N	0.255591
						chr1	Ote18018000	1	N	0.146965
						chr1	Ote18520000	0	N	0.118211
						chr1	Ote17306000	0	N	0.191693
						chr1	Ote12360000	0	N	0.134185
						chr1	Ote13647000	0	N	0.0734824
						chr1	Ote13994000	2	N	0.0543131
						chr1	Ote11114000	0	N	0.316294
						chr1	Ote11555000	0	N	0.303514
						chr1	Ote11364900	0	N	0.15655
						chr1	Ote11120000	0	N	0.178914
						chr1	Ote14856000	0	N	0.214058
						chr1	Ote11251900	0	N	0.230032
						chr1	Ote18187000	0	N	0.140575
						chr1	Ote11545100	15	Y	0.434505
						chr1	Ote13269000	0	N	0.198083
						chr1	Ote12474000	0	N	0.108626
						chr1	Ote12652800	0	N	0.0926518
						chr1	Ote14367000	0	N	0.0798722
						chr1	Ote13459000	0	N	0.159744
						chr1	Ote15709000	0	N	0.124601
						chr1	Ote15902000	0	N	0.162939
						chr1	Ote18673000	5	N	0.198083
						chr1	Ote11833200	0	N	0.0638978
						chr1	Ote11129700	6	N	0.242812
						chr1	Ote11586000	0	N	0.341853
						chr1	Ote19827000	0	N	0.121406
						chr1	Ote15380000	0	N	0.319489
						chr1	Ote12752500	1	N	0.0926518
						chr1	Ote18680000	4	N	0.536741
						chr1	Ote12169500	2	N	0.0479233
						chr1	Ote11317600	0	N	0.0638978
						chr1	Ote11240700	3	N	0.159744
						chr1	Ote12341000	0	N	0.217252
						chr1	Ote14944000	0	N	0.0926518
						chr1	Ote11961000	2	N	0.162939
						chr1	Ote11261000	0	N	0.0766773
						chr1	Ote11882000	0	N	0.408946
						chr1	Ote15530000	0	N	0.0766773
						chr1	Ote11519700	6	N	0.207668
						chr1	Ote11058700	2	N	0.15016
						chr1	Ote11075500	0	N	0.0607029
						chr1	Ote13374000	4	N	0.140575
						chr1	Ote15092000	0	N	0.13099
						chr1	Ote11330800	5	N	0.233227
						chr1	Ote12306900	7	N	0.182109
						chr1	Ote11483600	1	N	0.13738
						chr1	Ote14906000	1	N	0.169329
						chr1	Ote19191000	10	N	0.175719
						chr1	Ote17560000	0	N	0.0894569
						chr1	Ote11499000	0	N	0.178914
						chr1	Ote13595000	0	N	0.223642
						chr1	Ote14044000	0	N	0.306709
						chr1	Ote15574000	2	N	0.105431
						chr1	Ote16392000	0	N	0.124601
						chr1	Ote12010000	0	N	0.13099
						chr1	Ote12866000	0	N	0.105431
						chr1	Ote14965000	0	N	0.121406
						chr1	Ote11633000	0	N	0.198083
						chr1	Ote12556900	4	N	0.0479233
						chr1	Ote13956000	3	N	0.111821
						chr1	Ote13195000	0	N	0.27476
						chr1	Ote11320100	3	N	0.124601
						chr1	Ote13868000	3	N	0.399361
						chr1	Ote12611800	4	N	0.0511182
						chr1	Ote12704000	1	N	0.597444
						chr1	Ote12727000	3	N	0.153355
						chr1	Ote14273000	3	N	0.370607
						chr1	Ote12084700	4	N	0.0734824
						chr1	Ote11026700	4	N	0.303514
						chr1	Ote15100000	8	N	0.230032
						chr1	Ote12433700	18	N	0.380192
						chr1	Ote11095200	6	N	0.27476
						chr1	Ote12663800	0	N	0.0926518
						chr1	Ote12283500	9	N	0.0894569
						chr1	Ote19398000	0	N	0.153355
						chr1	Ote11266200	4	N	0.242812
						chr1	Ote16589000	3	N	0.0351438
						chr1	Ote15020000	0	N	0.428115
						chr1	Ote11585600	6	N	0.121406
						chr1	Ote17653000	6	N	0.172524
						chr1	Ote14815000	0	N	0.0607029
						chr1	Ote11395300	0	N	0.0958466
						chr1	Ote11370900	2	N	0.204473
						chr1	Ote19542000	7	N	0.15655
						chr1	Ote12563500	5	N	0.0958466
						chr1	Ote11939300	4	N	0.0894569
						chr1	Ote11831900	6	N	0.230032
						chr1	Ote11317500	2	N	0.111821
						chr1	Ote12171000	5	N	0.236422
						chr1	Ote12553000	10	N	0.290735
						chr1	Ote12684400	3	N	0.0159744
						chr1	Ote19867000	6	N	0.223642
						chr1	Ote12775200	2	N	0.0383387
						chr1	Ote12530800	2	N	0.0479233
						chr1	Ote12603000	3	N	0.191693
						chr1	Ote13766000	8	N	0.367412
						chr1	Ote11180200	4	N	0.261981
						chr1	Ote13965000	10	N	0.226837
						chr1	Ote11569300	5	N	0.111821
						chr1	Ote14532000	2	N	0.201278
						chr1	Ote11495000	0	N	0.134185
						chr1	Ote19450000	3	N	0.188498
						chr1	Ote11903000	4	N	0.115016
						chr1	Ote11200900	3	N	0.175719
						chr1	Ote17192000	19	N	0.543131
						chr1	Ote12544900	8	N	0.118211
						chr1	Ote11003900	5	N	0.159744
						chr1	Ote12549200	2	N	0.0383387
						chr1	Ote12688400	6	N	0.166134
						chr1	Ote15587000	3	N	0.239617
						chr1	Ote11165200	4	N	0.121406
						chr1	Ote11374800	0	N	0.13738
						chr1	Ote11481900	2	N	0.0798722
						chr1	Ote11843700	15	N	0.185304
						chr1	Ote12310400	4	N	0.0702875
						chr1	Ote16655000	1	N	0.15655
						chr1	Ote11553700	0	N	0.121406
						chr1	Ote18097000	0	N	0.134185
						chr1	Ote11537500	2	N	0.0958466
						chr1	Ote16513000	4	N	0.210863
						chr1	Ote11337700	7	N	0.115016
						chr1	Ote12059900	11	N	0.255591
						chr1	Ote14266000	1	N	0.153355
						chr1	Ote18125000	4	N	0.0638978
						chr1	Ote11837200	5	N	0.0926518
						chr1	Ote11350000	5	N	0.105431
						chr1	Ote11642300	5	N	0.204473
						chr1	Ote17100000	8	N	0.207668
						chr1	Ote12696400	0	N	0.0958466
						chr1	Ote11249800	6	N	0.0926518
						chr1	Ote12339400	11	N	0.0607029
						chr1	Ote16931000	0	N	0.303514
						chr1	Ote12517800	3	N	0.0926518
						chr1	Ote11819200	4	N	0.13099
						chr1	Ote14704000	0	N	0.121406
						chr1	Ote11113000	0	N	0.236422
						chr1	Ote11399000	7	N	0.0798722
						chr1	Ote15174000	0	N	0.057508
						chr1	Ote18385000	0	N	0.246006
						chr1	Ote11749000	7	N	0.124601
						chr1	Ote12539900	5	N	0.105431
						chr1	Ote13960000	0	N	0.242812
						chr1	Ote11863900	4	N	0.0766773
						chr1	Ote11651500	0	N	0.124601
						chr1	Ote11428600	10	N	0.134185
						chr1	Ote11102200	0	N	0.166134
						chr1	Ote12736100	0	N	0.0511182
						chr1	Ote16561000	2	N	0.121406
						chr1	Ote12594400	1	N	0.0734824
						chr1	Ote23805858	6	N	0.172524
						chr1	Ote14821000	0	N	0.271565
						chr1	Ote11941000	1	N	0.0798722
						chr1	Ote12032000	3	Y	0.188498
						chr1	Ote11713800	6	N	0.217252
						chr1	Ote18089000	1	N	0.0958466
						chr1	Ote11699800	3	N	0.111821
						chr1	Ote12167800	1	N	0.0958466
						chr1	Ote11422400	13	N	0.539936
						chr1	Ote11835000	3	N	0.0383387
						chr1	Ote12422800	6	N	0.115016
						chr1	Ote12696000	1	N	0.057508
						chr1	Ote13100000	2	N	0.214058
						chr1	Ote19761000	0	N	0.127796
						chr1	Ote11359000	5	N	0.166134
						chr1	Ote11334700	0	N	0.102236
						chr1	Ote12468300	0	N	0.0926518
						chr1	Ote19228000	2	N	0.0543131
						chr1	Ote16743000	0	N	0.0894569
						chr1	Ote11633400	7	N	0.210863
						chr1	Ote11074400	3	N	0.162939
						chr1	Ote12392400	3	N	0.0511182
						chr1	Ote11918500	5	N	0.0894569
						chr1	Ote12322000	0	N	0.13738
						chr1	Ote12396900	0	N	0.086262
						chr1	Ote18265000	1	N	0.0830671
						chr1	Ote12728500	0	N	0.0990415
						chr1	Ote17651000	0	N	0.0734824
						chr1	Ote11345300	0	N	0.191693
						chr1	Ote13006000	0	N	0.108626
						chr1	Ote11809800	11	Y	0.325879
						chr1	Ote12158000	0	N	0.0990415
						chr1	Ote13440000	0	N	0.0734824
						chr1	Ote12732300	3	N	0.086262
						chr1	Ote11455100	4	N	0.0990415
						chr1	Ote11514800	3	N	0.0543131
						chr1	Ote12278400	2	N	0.0447284
						chr1	Ote11467600	1	N	0.159744
						chr1	Ote11950500	0	N	0.0479233
						chr1	Ote19852000	6	N	0.105431
						chr1	Ote18403000	0	N	0.325879
						chr1	Ote11334500	4	N	0.15655
						chr1	Ote12099600	3	N	0.0894569
						chr1	Ote18268000	2	N	0.0479233
						chr1	Ote11957000	4	N	0.14377
						chr1	Ote16750000	5	N	0.105431
						chr1	Ote12136500	3	N	0.0511182
						chr1	Ote12636500	4	N	0.0766773
						chr1	Ote12460900	4	N	0.0926518
						chr1	Ote12686700	3	N	0.028754
						chr1	Ote11943000	9	N	0.335463
						chr1	Ote12058600	0	N	0.0383387
						chr1	Ote19619000	2	N	0.0543131
						chr1	Ote15704000	2	N	0.13738
						chr1	Ote12164300	2	N	0.0415335
						chr1	Ote12586000	0	N	0.0702875
						chr1	Ote13996000	2	N	0.13738
						chr1	Ote11712000	8	N	0.191693
						chr1	Ote11278800	4	N	0.140575
						chr1	Ote11149500	9	N	0.15016
						chr1	Ote12394000	9	N	0.322684
						chr1	Ote11226700	3	N	0.297125
						chr1	Ote11203000	8	N	0.166134
						chr1	Ote12512000	0	N	0.0191693
						chr1	Ote12826000	4	N	0.178914
						chr1	Ote11379100	19	N	0.399361
						chr1	Ote11713600	9	N	0.188498
						chr1	Ote11551700	16	N	0.159744
						chr1	Ote15270000	1	N	0.102236
						chr1	Ote11946000	5	N	0.204473
						chr1	Ote18783000	2	N	0.194888
						chr1	Ote12065000	0	N	0.188498
						chr1	Ote11902800	4	N	0.0798722
						chr1	Ote12411000	5	N	0.127796
						chr1	Ote12455800	12	N	0.0830671
						chr1	Ote18167000	6	N	0.118211
						chr1	Ote11967600	5	N	0.146965
						chr1	Ote11525500	11	N	0.194888
						chr1	Ote12649500	10	N	0.121406
						chr1	Ote11649100	4	N	0.0511182
						chr1	Ote11711900	9	N	0.162939
						chr1	Ote19831000	2	N	0.166134
						chr1	Ote16709000	3	N	0.057508
						chr1	Ote17733000	1	N	0.0990415
						chr1	Ote14767000	2	N	0.0607029
						chr1	Ote12757000	3	N	0.0638978
						chr1	Ote12259200	2	N	0.0511182
						chr1	Ote19690000	2	N	0.27476
						chr1	Ote23803563	2	N	0.0319489
						chr1	Ote12338500	5	N	0.0958466
						chr1	Ote11904200	7	N	0.0447284
						chr1	Ote11939000	4	N	0.115016
						chr1	Ote14760000	1	N	0.15016
						chr1	Ote12170600	1	N	0.0670927
						chr1	Ote13367000	2	Y	0.153355
						chr1	Ote12754400	1	N	0.0479233
						chr1	Ote12078200	1	N	0.0543131
						chr1	Ote12621600	5	N	0.124601
						chr2	Ote11025000	0	N	0.146965
						chr2	Ote14201000	0	N	0.115016
						chr2	Ote11810400	3	N	0.220447
						chr2	Ote19287000	0	N	0.0702875
						chr2	Ote17962000	1	N	0.246006
						chr2	Ote11300000	0	N	0.182109
						chr2	Ote13071000	0	N	0.329073
						chr2	Ote14659000	0	N	0.191693
						chr2	Ote17469000	6	N	0.0958466
						chr2	Ote12461300	4	N	0.0734824
						chr2	Ote17335000	0	N	0.201278
						chr2	Ote11276500	2	N	0.140575
						chr2	Ote11559900	3	N	0.0447284
						chr2	Ote11685000	1	N	0.0670927
						chr2	Ote11156600	1	N	0.105431
						chr2	Ote17350000	0	N	0.121406
						chr2	Ote11545000	11	N	0.444089
						chr2	Ote12638500	4	N	0.0415335
						chr2	Ote11561500	0	N	0.0511182
						chr2	Ote12314900	7	N	0.166134
						chr2	Ote11893800	9	N	0.178914
						chr2	Ote19921000	2	N	0.201278
						chr2	Ote18876000	0	N	0.162939
						chr2	Ote17000000	3	N	0.0191693
						chr2	Ote11816900	4	N	0.166134
						chr2	Ote11747000	6	N	0.217252
						chr2	Ote16684000	1	N	0.153355
						chr2	Ote16060000	5	N	0.28115
						chr2	Ote16960000	2	N	0.28754
						chr2	Ote11085700	3	N	0.111821
						chr2	Ote11358000	0	N	0.0702875
						chr2	Ote12265500	12	N	0.15655
						chr2	Ote11565200	19	N	0.348243
						chr2	Ote13520000	1	N	0.332268
						chr2	Ote17367000	4	N	0.284345
						chr2	Ote12578100	5	N	0.223642
						chr2	Ote18259000	5	N	0.140575
						chr2	Ote18921000	2	N	0.124601
						chr2	Ote13726000	2	N	0.140575
						chr2	Ote11117400	0	N	0.0798722
						chr2	Ote11835400	15	N	0.268371
						chr2	Ote11773000	3	N	0.0638978
						chr2	Ote11336600	2	N	0.146965
						chr2	Ote16500000	1	N	0.284345
						chr2	Ote11331000	8	N	0.242812
						chr2	Ote14745000	0	N	0.0798722
						chr2	Ote14959000	1	N	0.102236
						chr2	Ote17061000	0	N	0.105431
						chr2	Ote14590000	0	N	0.0766773
						chr2	Ote11362500	2	N	0.118211
						chr2	Ote11057100	0	N	0.121406
						chr2	Ote13902000	0	N	0.166134
						chr2	Ote14678000	0	N	0.220447
						chr2	Ote11778800	0	N	0.0607029
						chr2	Ote11948000	0	N	0.565495
						chr2	Ote11396500	4	N	0.105431
						chr2	Ote11021600	0	N	0.127796
						chr2	Ote12517700	4	N	0.0638978
						chr2	Ote11365600	7	N	0.0607029
						chr2	Ote14591000	0	N	0.396166
						chr2	Ote13202000	7	N	0.0830671
						chr2	Ote17510000	5	N	0.140575
						chr2	Ote17820000	0	N	0.204473
						chr2	Ote19974000	0	N	0.108626
						chr2	Ote17603000	0	N	0.0926518
						chr2	Ote11995900	5	N	0.127796
						chr2	Ote12653000	6	N	0.217252
						chr2	Ote12511000	12	N	0.300319
						chr2	Ote12477600	2	N	0.028754
						chr2	Ote11212300	0	N	0.0766773
						chr2	Ote11259800	11	N	0.182109
						chr2	Ote12156200	0	N	0.0447284
						chr2	Ote15432000	0	N	0.0734824
						chr2	Ote13692000	0	N	0.111821
						chr2	Ote11994900	0	N	0.15016
						chr2	Ote17157000	1	N	0.188498
						chr2	Ote11122000	11	N	0.261981
						chr2	Ote11434000	4	N	0.210863
						chr2	Ote16534000	7	N	0.0958466
						chr2	Ote12388000	3	N	0.249201
						chr2	Ote19370000	0	N	0.118211
						chr2	Ote19760000	0	N	0.13099
						chr2	Ote11645000	4	N	0.121406
						chr2	Ote17483000	0	N	0.0958466
						chr2	Ote11180000	3	N	0.159744
						chr2	Ote12500600	6	N	0.121406
						chr2	Ote14718000	2	N	0.357827
						chr2	Ote11852200	3	N	0.124601
						chr2	Ote12533300	6	N	0.086262
						chr2	Ote12931000	0	N	0.204473
						chr2	Ote12284400	3	N	0.028754
						chr2	Ote12660100	0	N	0.127796
						chr2	Ote12092000	0	N	0.172524
						chr2	Ote18085000	0	N	0.0638978
						chr2	Ote11393000	0	N	0.0766773
						chr2	Ote14078000	1	N	0.466454
						chr2	Ote19960000	0	N	0.13099
						chr2	Ote12382900	6	N	0.134185
						chr2	Ote11102600	0	N	0.178914
						chr2	Ote11257500	0	N	0.108626
						chr2	Ote11408000	0	N	0.166134
						chr2	Ote11556400	0	N	0.0798722
						chr2	Ote12915000	4	N	0.214058
						chr2	Ote11336800	2	N	0.108626
						chr2	Ote12187000	0	N	0.0894569
						chr2	Ote11112900	0	N	0.105431
						chr2	Ote11019300	2	N	0.127796
						chr2	Ote12904000	2	N	0.175719
						chr2	Ote16627000	0	N	0.086262
						chr2	Ote11269100	4	N	0.111821
						chr2	Ote14094000	2	N	0.0223642
						chr2	Ote17478000	0	N	0.0415335
						chr2	Ote12329300	3	N	0.127796
						chr2	Ote11874700	4	N	0.0670927
						chr2	Ote12332000	0	N	0.124601
						chr2	Ote23803371	3	N	0.0766773
						chr2	Ote13268000	0	N	0.14377
						chr2	Ote11682800	2	N	0.105431
						chr2	Ote12714400	2	N	0.0830671
						chr2	Ote19923000	0	N	0.086262
						chr2	Ote17392000	0	N	0.169329
						chr2	Ote11886900	3	N	0.204473
						chr2	Ote12277200	4	N	0.0766773
						chr2	Ote12580600	0	N	0.118211
						chr2	Ote12446600	6	N	0.118211
						chr2	Ote16613000	4	N	0.252396
						chr2	Ote15454000	0	N	0.178914
						chr2	Ote17805000	0	N	0.0670927
						chr2	Ote12269000	5	N	0.0415335
						chr2	Ote11221000	0	N	0.0734824
						chr2	Ote12648100	7	N	0.0734824
						chr2	Ote11558800	3	N	0.182109
						chr2	Ote16491000	0	N	0.191693
						chr2	Ote12277600	0	N	0.0894569
						chr2	Ote11891000	8	N	0.207668
						chr2	Ote11080300	0	N	0.178914
						chr2	Ote11821500	4	N	0.057508
						chr2	Ote15509000	5	N	0.191693
						chr2	Ote12034500	0	N	0.086262
						chr2	Ote14262000	0	N	0.166134
						chr2	Ote14296000	0	N	0.29393
						chr2	Ote11249500	5	N	0.0798722
						chr2	Ote11751900	1	N	0.0766773
						chr2	Ote15810000	0	N	0.242812
						chr2	Ote11006600	2	N	0.105431
						chr2	Ote11237000	1	N	0.0830671
						chr2	Ote18297000	0	N	0.28115
						chr2	Ote19190000	1	N	0.322684
						chr2	Ote15120000	4	N	0.28115
						chr2	Ote11714000	0	N	0.277955
						chr2	Ote11007200	0	N	0.086262
						chr2	Ote11375000	3	N	0.0607029
						chr2	Ote11142400	2	N	0.0607029
						chr2	Ote16828000	2	N	0.0734824
						chr2	Ote12745600	4	N	0.0894569
						chr2	Ote11730000	0	N	0.258786
						chr2	Ote12314700	8	N	0.15655
						chr2	Ote12480800	4	N	0.028754
						chr2	Ote11083500	7	N	0.255591
						chr2	Ote11111900	7	N	0.0926518
						chr2	Ote11420500	5	N	0.0926518
						chr2	Ote12433100	2	N	0.00958466
						chr2	Ote12483400	0	N	0.0191693
						chr2	Ote11488000	5	N	0.242812
						chr2	Ote13154000	6	N	0.13738
						chr2	Ote12785800	0	N	0.0127796
						chr2	Ote12185500	10	N	0.166134
						chr2	Ote19085000	2	N	0.0798722
						chr2	Ote19411000	5	N	0.172524
						chr2	Ote11458000	0	N	0.303514
						chr2	Ote13396000	0	N	0.15016
						chr2	Ote15496000	0	N	0.242812
						chr2	Ote17776000	8	N	0.348243
						chr2	Ote11100700	1	N	0.0670927
						chr2	Ote12369900	2	N	0.0479233
						chr2	Ote11498300	4	N	0.0766773
						chr2	Ote12355200	4	N	0.124601
						chr2	Ote11830600	10	N	0.13738
						chr2	Ote11847700	3	N	0.0670927
						chr2	Ote12681000	7	N	0.214058
						chr2	Ote11190000	3	N	0.159744
						chr2	Ote11974000	1	N	0.217252
						chr2	Ote14797000	0	N	0.086262
						chr2	Ote19780000	0	N	0.246006
						chr2	Ote11688500	0	N	0.121406
						chr2	Ote11889700	5	N	0.0958466
						chr2	Ote12053300	4	N	0.0479233
						chr2	Ote19822000	0	N	0.175719
						chr2	Ote17840000	0	N	0.0798722
						chr2	Ote17710000	1	N	0.0894569
						chr2	Ote14600000	1	N	0.239617
						chr2	Ote16190000	4	N	0.370607
						chr2	Ote11106100	0	N	0.0958466
						chr2	Ote11597800	0	N	0.057508
						chr2	Ote12777900	4	N	0.0479233
						chr2	Ote14615000	0	N	0.0607029
						chr2	Ote12607000	2	N	0.086262
						chr2	Ote12950000	2	N	0.322684
						chr2	Ote11629600	0	N	0.0958466
						chr2	Ote12160000	2	N	0.124601
						chr2	Ote12739400	0	N	0.0319489
						chr2	Ote12199700	7	N	0.0543131
						chr2	Ote11023300	4	N	0.194888
						chr2	Ote11950800	4	N	0.00638978
						chr2	Ote12083500	3	N	0.0415335
						chr2	Ote11782300	10	N	0.290735
						chr2	Ote12620000	0	N	0.41853
						chr2	Ote12331100	2	N	0.271565
						chr2	Ote15299000	2	N	0.188498
						chr2	Ote16002000	0	N	0.146965
						chr2	Ote14680000	5	N	0.252396
						chr2	Ote12209000	13	N	0.0766773
						chr2	Ote16293000	0	N	0.182109
						chr2	Ote13326000	10	N	0.329073
						chr2	Ote12383000	1	N	0.057508
						chr2	Ote11825000	6	N	0.271565
						chr2	Ote11890200	2	N	0.115016
						chr2	Ote12569800	3	N	0.0958466
						chr2	Ote11408300	1	N	0.108626
						chr2	Ote11956000	3	N	0.246006
						chr2	Ote13728000	0	N	0.191693
						chr2	Ote13375000	3	N	0.191693
						chr2	Ote11435500	1	N	0.102236
						chr2	Ote11082800	2	N	0.0958466
						chr2	Ote12632400	3	N	0.0638978
						chr2	Ote11831700	5	N	0.0926518
						chr2	Ote11227100	7	N	0.175719
						chr2	Ote11090100	0	N	0.169329
						chr2	Ote12186000	7	N	0.108626
						chr2	Ote12433400	2	N	0.127796
						chr2	Ote12670200	1	N	0.0926518
						chr2	Ote12764800	2	N	0.0702875
						chr2	Ote11210100	4	N	0.258786
						chr2	Ote11268800	1	N	0.127796
						chr2	Ote11731900	3	N	0.102236
						chr2	Ote12119000	0	N	0.290735
						chr2	Ote12992000	0	N	0.233227
						chr2	Ote12080900	3	N	0.0734824
						chr2	Ote11982200	2	N	0.0415335
						chr2	Ote11964000	0	N	0.108626
						chr2	Ote11031400	0	N	0.313099
						chr2	Ote11738000	0	N	0.271565
						chr2	Ote16765000	1	N	0.15655
						chr2	Ote12801000	0	N	0.178914
						chr2	Ote11705700	0	N	0.0926518
						chr2	Ote11257300	5	N	0.0638978
						chr2	Ote12253200	1	N	0.0638978
						chr2	Ote12695600	2	N	0.0958466
						chr2	Ote11081600	0	N	0.185304
						chr2	Ote15469000	8	N	0.319489
						chr2	Ote12564800	10	N	0.233227
						chr2	Ote12203000	0	N	0.086262
						chr2	Ote12071700	0	N	0.086262
						chr2	Ote15463000	3	N	0.146965
						chr2	Ote19235000	6	N	0.105431
						chr2	Ote17194000	7	N	0.284345
						chr2	Ote12715200	2	N	0.0543131
						chr2	Ote11409200	0	N	0.15655
						chr2	Ote12448300	5	N	0.0830671
						chr2	Ote12697300	3	N	0.0894569
						chr2	Ote11899000	2	N	0.057508
						chr2	Ote12266300	6	N	0.201278
						chr2	Ote19846000	2	N	0.108626
						chr2	Ote12582300	1	N	0.15016
						chr2	Ote11812600	4	N	0.146965
						chr2	Ote11918100	10	N	0.159744
						chr2	Ote12947000	9	N	0.408946
						chr2	Ote14385000	0	N	0.300319
						chr2	Ote11023000	0	N	0.134185
						chr2	Ote11870000	4	N	0.13738
						chr2	Ote13048000	0	N	0.127796
						chr2	Ote12520100	8	N	0.153355
						chr2	Ote11639000	7	N	0.0479233
						chr2	Ote11912000	6	N	0.731629
						chr2	Ote11860200	7	N	0.297125
						chr2	Ote12480900	3	N	0.086262
						chr2	Ote12590900	9	N	0.0894569
						chr2	Ote16983000	5	N	0.28115
						chr2	Ote11298200	4	N	0.43131
						chr2	Ote12296800	10	N	0.166134
						chr2	Ote12464300	3	N	0.124601
						chr2	Ote18284000	0	N	0.198083
						chr2	Ote13430000	9	N	0.479233
						chr2	Ote12591200	8	N	0.0511182
						chr2	Ote12784200	1	N	0.0479233
						chr2	Ote11440800	0	N	0.230032
						chr2	Ote11536400	0	N	0.0638978
						chr2	Ote11487500	6	N	0.13099
						chr2	Ote11849100	6	N	0.0798722
						chr2	Ote16288000	2	N	0.108626
						chr2	Ote11026800	2	N	0.210863
						chr2	Ote11086900	5	N	0.169329
						chr2	Ote11205300	0	N	0.0990415
						chr2	Ote11286000	3	N	0.0830671
						chr2	Ote15728000	0	N	0.102236
						chr2	Ote12070400	3	N	0.0351438
						chr2	Ote12288000	2	N	0.0670927
						chr2	Ote11619300	1	N	0.175719
						chr2	Ote13615000	1	N	0.204473
						chr2	Ote11723000	4	N	0.121406
						chr2	Ote12374000	1	N	0.0766773
						chr2	Ote14616000	1	N	0.201278
						chr2	Ote16746000	4	N	0.111821
						chr2	Ote14093000	3	N	0.13738
						chr2	Ote11228500	1	N	0.0798722
						chr2	Ote11765700	8	N	0.169329
						chr2	Ote12281500	8	N	0.15016
						chr2	Ote12504900	0	N	0.0447284
						chr2	Ote23804571	5	N	0.0415335
						chr2	Ote19811000	4	N	0.0319489
						chr2	Ote11215500	0	N	0.111821
						chr2	Ote12545400	0	N	0.188498
						chr2	Ote12755600	2	N	0.0479233
						chr2	Ote16756000	6	N	0.0734824
						chr2	Ote11215200	4	N	0.226837
						chr2	Ote12141800	7	N	0.0766773
						chr2	Ote12188000	5	N	0.28115
						chr2	Ote11549300	7	N	0.146965
						chr2	Ote12117700	0	N	0.0511182
						chr2	Ote12522700	0	N	0.0830671
						chr2	Ote12405600	6	N	0.0638978
						chr2	Ote11083000	1	N	0.246006
						chr2	Ote17900000	2	N	0.0734824
						chr2	Ote16540000	9	N	0.316294
						chr2	Ote12704500	5	N	0.115016
						chr2	Ote11136700	4	N	0.0638978
						chr2	Ote15243000	0	N	0.28115
						chr2	Ote11774200	2	N	0.0638978
						chr2	Ote12784100	5	N	0.0223642
						chr2	Ote11747000	0	N	0.162939
						chr2	Ote11759500	6	N	0.118211
						chr2	Ote14837000	6	N	0.175719
						chr2	Ote12129300	2	N	0.057508
						chr2	Ote11880700	4	N	0.0191693
						chr2	Ote11497000	0	N	0.124601
						chr2	Ote14449000	0	N	0.127796
						chr2	Ote12470300	4	N	0.0351438
						chr2	Ote12472700	0	N	0.111821
						chr2	Ote12595100	3	N	0.15655
						chr2	Ote18933000	2	N	0.0638978
						chr2	Ote11038000	2	N	0.169329
						chr2	Ote12686500	3	N	0.111821
						chr2	Ote11182400	7	N	0.0894569
						chr2	Ote12541700	7	N	0.118211
						chr2	Ote13584000	7	N	0.185304
						chr2	Ote11364500	3	N	0.15655
						chr2	Ote11469000	0	N	0.0990415
						chr2	Ote12043800	6	N	0.182109
						chr2	Ote12725500	3	N	0.0543131
						chr2	Ote11752000	2	N	0.194888
						chr2	Ote16848000	1	N	0.0766773
						chr2	Ote12277000	6	N	0.185304
						chr2	Ote17815000	5	N	0.115016
						chr2	Ote12616600	3	N	0.0479233
						chr2	Ote12305000	6	N	0.236422
						chr2	Ote12005500	7	N	0.102236
						chr2	Ote15050000	8	N	0.217252
						chr2	Ote19830000	3	N	0.185304
						chr2	Ote11638500	0	N	0.115016
						chr2	Ote15572000	2	N	0.0990415
						chr2	Ote11177300	1	N	0.115016
						chr2	Ote11419000	0	N	0.204473
						chr2	Ote11149100	0	N	0.118211
						chr2	Ote12224300	4	N	0.0255591
						chr2	Ote11528000	4	N	0.102236
						chr2	Ote17357000	9	N	0.159744
						chr2	Ote11419100	3	N	0.086262
						chr2	Ote11118300	6	N	0.0734824
						chr2	Ote11170400	4	N	0.217252
						chr2	Ote11162000	7	Y	0.172524
						chr2	Ote12594600	1	N	0.0351438
						chr2	Ote18765000	3	N	0.159744
						chr2	Ote18261000	5	N	0.0734824
						chr2	Ote15660000	4	N	0.166134
						chr2	Ote12138900	2	Y	0.14377
						chr2	Ote12636900	5	N	0.0830671
						chr2	Ote11853000	10	N	0.153355
						chr2	Ote12104800	2	N	0.028754
						chr2	Ote13962000	0	N	0.226837
						chr2	Ote12013800	0	N	0.0511182
						chr2	Ote12377400	6	N	0.121406
						chr2	Ote11811100	2	N	0.0511182
						chr2	Ote12660900	2	N	0.111821
						chr2	Ote18289000	4	N	0.182109
						chr2	Ote18224000	5	N	0.166134
						chr2	Ote11958300	14	N	0.226837
						chr2	Ote11226800	4	N	0.086262
						chr2	Ote19033000	4	N	0.0223642
						chr2	Ote12028800	12	N	0.0894569
						chr2	Ote12663900	2	Y	0.102236
						chr2	Ote12459000	5	N	0.118211
						chr2	Ote17133000	0	N	0.0766773
						chr2	Ote13333000	1	N	0.166134
						chr2	Ote12043200	0	N	0.0766773
						chr2	Ote12382300	12	N	0.13099
						chr2	Ote11955100	4	N	0.0638978
						chr2	Ote18564000	4	N	0.111821
						chr2	Ote12167700	1	N	0.0670927
						chr2	Ote11983400	7	N	0.169329
						chr2	Ote17644000	3	N	0.242812
						chr2	Ote16099000	9	N	0.277955
						chr2	Ote11988000	14	N	0.504792
						chr2	Ote11891700	6	N	0.0479233
						chr2	Ote16337000	10	N	0.383387
						chr2	Ote12730800	9	Y	0.169329
						chr2	Ote23801631	1	N	0.0670927
						chr2	Ote11249300	0	N	0.0543131
						chr2	Ote12353800	0	N	0.0798722
						chr2	Ote18973000	2	N	0.115016
						chr2	Ote12454000	0	N	0.086262
						chr2	Ote14734000	0	N	0.0766773
						chr2	Ote11334000	0	N	0.14377
						chr2	Ote12026700	8	N	0.175719
						chr2	Ote11392500	0	N	0.111821
						chr2	Ote11170300	4	N	0.086262
						chr2	Ote12353500	0	N	0.0607029
						chr2	Ote17050000	4	N	0.28754
						chr2	Ote12760000	0	N	0.111821
						chr2	Ote12751600	0	N	0.124601
						chr2	Ote16546000	11	N	0.325879
						chr2	Ote12081300	7	N	0.0479233
						chr2	Ote12166200	1	N	0.0479233
						chr2	Ote11324500	1	N	0.086262
						chr2	Ote12190000	0	N	0.191693
						chr2	Ote12121100	7	N	0.242812
						chr2	Ote14059000	0	N	0.207668
						chr2	Ote19187000	0	N	0.13738
						chr2	Ote11227300	2	N	0.086262
						chr2	Ote12633900	0	N	0.057508
						chr2	Ote11000000	6	N	0.105431
						chr2	Ote12537000	2	N	0.0894569
						chr2	Ote18502000	3	N	0.0766773
						chr2	Ote12162500	5	N	0.0798722
						chr2	Ote12654000	5	N	0.0351438
						chr2	Ote17339000	3	N	0.223642
						chr2	Ote12096300	0	N	0.13099
						chr2	Ote12689500	4	N	0.102236
						chr2	Ote11323700	0	N	0.108626
						chr2	Ote12257700	2	N	0.0383387
						chr2	Ote12611900	4	N	0.118211
						chr2	Ote11359600	0	N	0.233227
						chr2	Ote11861000	10	N	0.364217
						chr2	Ote11613100	0	N	0.127796
						chr2	Ote11532000	0	N	0.115016
						chr2	Ote11718600	0	N	0.0798722
						chr2	Ote11571500	8	N	0.153355
						chr2	Ote12419000	1	N	0.0638978
						chr2	Ote11295200	3	N	0.0670927
						chr2	Ote11085400	6	N	0.124601
						chr2	Ote12022000	2	N	0.0766773
						chr2	Ote16149000	2	N	0.0734824
						chr2	Ote19374000	0	N	0.0830671
						chr2	Ote14603000	2	N	0.265176
						chr2	Ote19764000	0	N	0.0958466
						chr2	Ote11073000	4	N	0.233227
						chr2	Ote11096700	0	N	0.108626
						chr2	Ote15189000	7	N	0.086262
						chr2	Ote11929000	3	N	0.0670927
						chr2	Ote11203200	0	N	0.127796
						chr2	Ote11470000	1	N	0.249201
						chr2	Ote11487800	13	N	0.482428
						chr2	Ote15212000	0	N	0.226837
						chr2	Ote11522400	4	N	0.0702875
						chr2	Ote18494000	3	N	0.188498
						chr2	Ote12055500	1	N	0.172524
						chr2	Ote12541200	9	N	0.124601
						chr2	Ote11059100	0	N	0.0702875
						chr2	Ote15021000	7	N	0.252396
						chr2	Ote12570300	1	N	0.0511182
						chr2	Ote12738500	2	N	0.0319489
						chr2	Ote18300000	1	N	0.246006
						chr2	Ote11013600	3	N	0.178914
						chr2	Ote12554400	3	N	0.124601
						chr2	Ote12720000	0	N	0.153355
						chr2	Ote11562000	3	N	0.0447284
						chr2	Ote15930000	6	N	0.105431
						chr2	Ote11224600	0	N	0.14377
						chr2	Ote13858000	0	N	0.370607
						chr2	Ote12559500	3	N	0.0894569
						chr2	Ote12751100	1	N	0.0543131
						chr2	Ote11640900	0	N	0.0798722
						chr2	Ote13246000	5	N	0.124601
						chr2	Ote17265000	2	N	0.201278
						chr2	Ote11628700	4	N	0.169329
						chr2	Ote12151700	4	N	0.0702875
						chr2	Ote19098000	7	N	0.124601
						chr2	Ote11854700	0	N	0.0607029
						chr2	Ote11374400	7	N	0.214058
						chr2	Ote12150000	4	N	0.0766773
						chr2	Ote15481000	1	N	0.15016
						chr2	Ote12213700	16	N	0.386581
						chr2	Ote12774000	7	N	0.169329
						chr2	Ote11419500	2	N	0.0766773
						chr2	Ote12191200	5	N	0.0926518
						chr2	Ote18579000	0	N	0.0798722
						chr2	Ote12398500	4	N	0.0511182
						chr2	Ote12183000	2	N	0.456869
						chr2	Ote19907000	0	N	0.118211
						chr2	Ote11225400	5	N	0.115016
						chr2	Ote12423200	2	N	0.0447284
						chr2	Ote15341000	7	N	0.201278
						chr2	Ote11609300	4	Y	0.188498
						chr2	Ote13260000	4	N	0.118211
						chr2	Ote11177500	0	N	0.15016
						chr2	Ote14121000	5	N	0.233227
						chr2	Ote15087000	5	N	0.0926518
						chr2	Ote18432000	2	N	0.220447
						chr2	Ote15859000	0	N	0.105431
						chr2	Ote12543300	4	N	0.0638978
						chr2	Ote12365300	3	N	0.124601
						chr2	Ote12706000	2	N	0.0990415
						chr2	Ote14641000	0	N	0.146965
						chr2	Ote12604800	6	N	0.0543131
						chr2	Ote11756900	5	N	0.28115
						chr2	Ote16455000	1	N	0.127796
						chr2	Ote11618600	6	N	0.309904
						chr2	Ote12174000	7	N	0.214058
						chr2	Ote12454300	17	N	0.370607
						chr2	Ote12334600	12	N	0.207668
						chr2	Ote11115000	4	N	0.325879
						chr2	Ote12127900	4	N	0.0638978
						chr2	Ote13639000	5	N	0.124601
						chr2	Ote12502000	3	N	0.0894569
						chr2	Ote12256800	1	N	0.0734824
						chr2	Ote12453000	1	N	0.0415335
						chr2	Ote12438800	3	N	0.0702875
						chr2	Ote11470000	0	N	0.118211
						chr2	Ote12164100	4	N	0.108626
						chr2	Ote12515200	6	N	0.0894569
						chr2	Ote12431000	8	N	0.172524
						chr2	Ote12699500	7	N	0.140575
						chr2	Ote11627900	0	N	0.102236
						chr2	Ote13969000	0	N	0.0990415
						chr2	Ote11672200	1	N	0.0702875
						chr2	Ote12155700	4	N	0.0670927
						chr2	Ote23804747	4	Y	0.0638978
						chr2	Ote16800000	3	N	0.0607029
						chr2	Ote19474000	3	N	0.178914
						chr2	Ote14048000	3	N	0.552716
						chr2	Ote15230000	10	N	0.162939
						chr2	Ote12622800	2	Y	0.0127796
						chr2	Ote11135600	4	N	0.086262
						chr2	Ote11436700	3	N	0.0734824
						chr2	Ote12225200	1	N	0.0798722
						chr2	Ote12601000	1	N	0.0798722
						chr2	Ote12102700	6	N	0.300319
						chr2	Ote13224000	9	N	0.674121
						chr2	Ote18429000	0	N	0.15016
						chr2	Ote11522300	4	N	0.185304
						chr2	Ote13391000	9	N	0.300319
						chr2	Ote19035000	0	N	0.201278
						chr2	Ote13212000	0	N	0.0734824
						chr2	Ote11453700	0	N	0.27476
						chr2	Ote11344200	0	N	0.0894569
						chr2	Ote11547400	0	N	0.0830671
						chr2	Ote11529200	12	N	0.220447
						chr2	Ote11452500	3	N	0.115016
						chr2	Ote13958000	0	N	0.233227
						chr2	Ote12336100	1	N	0.14377
						chr2	Ote11149800	5	N	0.0479233
						chr2	Ote15318000	0	N	0.146965
						chr2	Ote11801700	3	N	0.0351438
						chr2	Ote19403000	4	N	0.0798722
						chr2	Ote12743100	2	N	0.00958466
						chr2	Ote13438000	2	N	0.277955
						chr2	Ote15801000	0	N	0.105431
						chr2	Ote11350800	4	N	0.0511182
						chr2	Ote11816700	2	N	0.0479233
						chr2	Ote16827000	6	N	0.162939
						chr2	Ote11490000	0	N	0
						chr2	Ote11478000	2	N	0.146965
						chr2	Ote11369000	4	N	0.246006
						chr2	Ote12374500	3	N	0.124601
						chr2	Ote16040000	2	N	0.0127796
						chr2	Ote18941000	5	N	0.111821
						chr2	Ote12239900	0	N	0.0734824
						chr2	Ote12538000	22	N	0.552716
						chr2	Ote17600000	7	N	0.140575
						chr2	Ote12086000	11	N	0.182109
						chr2	Ote15159000	6	N	0.175719
						chr2	Ote11539800	1	N	0.0191693
						chr2	Ote11440600	2	N	0.185304
						chr2	Ote18755000	11	N	0.13738
						chr2	Ote14846000	3	N	0.230032
						chr2	Ote12487100	4	N	0.0607029
						chr2	Ote11446200	0	N	0.146965
						chr2	Ote11019200	2	N	0.118211
						chr2	Ote12693000	3	N	0.118211
						chr2	Ote12289900	3	N	0.0670927
						chr2	Ote19727000	3	N	0.178914
						chr2	Ote11009600	0	N	0.108626
						chr2	Ote11895700	12	N	0.166134
						chr2	Ote11829500	4	N	0.0351438
						chr2	Ote18943000	4	N	0.261981
						chr2	Ote11659800	0	N	0.0511182
						chr2	Ote12287400	4	N	0.0670927
						chr2	Ote11825300	9	N	0.207668
						chr2	Ote18320000	0	N	0.338658
						chr2	Ote12545700	3	N	0.0607029
						chr2	Ote11131900	5	N	0.204473
						chr2	Ote11499100	0	N	0.108626
						chr2	Ote13894000	0	N	0.121406
						chr2	Ote12881000	6	N	0.230032
						chr2	Ote19994000	3	N	0.0734824
						chr2	Ote12605000	8	N	0.0511182
						chr2	Ote11180300	4	N	0.0830671
						chr2	Ote15665000	3	N	0.13738
						chr2	Ote11685400	9	N	0.233227
						chr2	Ote11899300	5	N	0.0159744
						chr2	Ote11948200	9	N	0.0926518
						chr2	Ote18371000	6	N	0.086262
						chr2	Ote15620000	2	N	0.0670927
						chr2	Ote12307100	3	N	0.105431
						chr2	Ote12215900	5	N	0.0894569
						chr2	Ote16393000	0	N	0.210863
						chr2	Ote12627700	4	N	0.172524
						chr2	Ote11652900	1	N	0.0798722
						chr2	Ote12753300	2	N	0.0223642
						chr2	Ote15657000	2	N	0.102236
						chr2	Ote11911400	0	N	0.0447284
						chr2	Ote12263800	13	N	0.252396
						chr2	Ote12683600	4	N	0.0926518
						chr2	Ote16442000	6	N	0.0990415
						chr2	Ote11817700	8	N	0.0990415
						chr2	Ote12642300	7	N	0.0958466
						chr2	Ote17190000	0	N	0.121406
						chr2	Ote11483500	6	N	0.182109
						chr2	Ote12387300	11	N	0.217252
						chr2	Ote11858500	13	N	0.236422
						chr2	Ote11624500	7	N	0.146965
						chr2	Ote16634000	6	N	0.246006
						chr2	Ote12446100	3	N	0.0383387
						chr2	Ote11787100	5	N	0.230032
						chr2	Ote16053000	9	N	0.364217
						chr2	Ote12048300	4	N	0.115016
						chr2	Ote17729000	12	N	0.348243
						chr2	Ote11106900	4	N	0.214058
						chr2	Ote12459800	1	N	0.0543131
						chr2	Ote18446000	4	N	0.198083
						chr2	Ote12090500	0	N	0.14377
						chr2	Ote12549300	6	N	0.121406
						chr2	Ote12681100	1	Y	0.0191693
						chr2	Ote16598000	4	N	0.102236
						chr2	Ote23804071	1	N	0.0543131
						chr2	Ote12415900	2	N	0.127796
						chr2	Ote12155300	6	N	0.118211
						chr2	Ote16833000	6	N	0.140575
						chr2	Ote11900400	11	N	0.223642
						chr2	Ote15240000	1	N	0.313099
						chr2	Ote11154300	2	N	0.13738
						chr2	Ote12073100	5	N	0.086262
						chr2	Ote11252400	4	N	0.0926518
						chr2	Ote11969000	13	N	0.265176
						chr2	Ote11611200	2	N	0.028754
						chr2	Ote12234800	15	N	0.316294
						chr2	Ote11296800	13	N	0.217252
						chr2	Ote11294700	11	N	0.178914
						chr2	Ote17926000	5	N	0.178914
						chr2	Ote11186200	3	N	0.191693
						chr2	Ote12435000	4	N	0.111821
						chr2	Ote12142100	3	N	0.028754
						chr2	Ote15191000	4	N	0.249201
						chr2	Ote12059600	9	N	0.105431
						chr2	Ote11802900	6	N	0.15655
						chr2	Ote11567700	5	N	0.086262
						chr2	Ote11174000	6	N	0.242812
						chr2	Ote12717900	0	N	0.028754
						chr2	Ote12784000	3	N	0.0447284
						chr2	Ote11315600	3	N	0.057508
						chr2	Ote11110700	9	N	0.412141
						chr2	Ote12148300	2	N	0.121406
						chr2	Ote11316900	14	N	0.194888
						chr2	Ote11924400	5	N	0.233227
						chr2	Ote12542300	3	N	0.0638978
						chr2	Ote14146000	2	N	0.188498
						chr2	Ote12389300	1	N	0.111821
						chr2	Ote11329100	6	N	0.115016
						chr2	Ote12331200	6	N	0.0702875
						chr2	Ote12711000	8	N	0.0894569
						chr2	Ote19870000	4	N	0.0702875
						chr2	Ote16404000	4	N	0.194888
						chr2	Ote17184000	12	N	0.396166
						chr2	Ote16497000	0	N	0.0830671
						chr2	Ote14849000	3	N	0.115016
						chr2	Ote19453000	5	N	0.105431
						chr2	Ote11437300	3	N	0.140575
						chr2	Ote18847000	3	N	0.140575
						chr2	Ote15006000	0	N	0.118211
						chr2	Ote12301000	3	N	0.162939
						chr2	Ote12036800	21	N	0.242812
						chr2	Ote11832300	0	N	0.14377
						chr2	Ote19770000	1	N	0.268371
						chr2	Ote17629000	3	N	0.178914
						chr2	Ote12556000	2	N	0.0447284
						chr2	Ote11919300	9	N	0.166134
						chr2	Ote14399000	1	N	0.124601
						chr2	Ote19636000	3	N	0.185304
						chr2	Ote11999600	7	N	0.111821
						chr2	Ote12735500	6	N	0.134185
						chr2	Ote13407000	1	N	0.140575
						chr2	Ote13922000	1	N	0.191693
						chr2	Ote15364000	4	N	0.0926518
[truncated: 8,034 more rows]

## Sheet: Grape
a) scaffolds related to metabolite related genes							b) longer length scaffolds (greater than 10Kb in size) to four different plant genomes
Chromosome	Gene Id	Gene count	Metabolite gene	Normalized number of repeats			Chromosome	Gene count	Metabolite gene	Normalized number of repeats
chr1	Ote12751400	1	Y	0.0511182			chr1	Ote12663800	0	N	0.0926518
chr1	Ote12004500	4	Y	0.0670927			chr1	Ote11899000	2	N	0.057508
chr1	Ote16262000	2	Y	0.15655			chr1	Ote12697300	3	N	0.0894569
chr1	Ote11932400	12	Y	0.338658			chr1	Ote11613700	4	N	0.0543131
chr1	Ote11150700	4	Y	0.178914			chr1	Ote11161300	2	N	0.140575
chr1	Ote14150000	2	Y	0.0670927			chr1	Ote15330000	0	N	0.127796
chr2	Ote11217600	2	Y	0.028754			chr1	Ote12229500	2	N	0.0543131
chr2	Ote12139400	10	Y	0.204473			chr1	Ote11207200	3	N	0.127796
chr2	Ote11381100	1	Y	0.182109			chr1	Ote12028300	5	N	0.0926518
chr2	Ote11223300	5	Y	0.182109			chr1	Ote12559100	4	N	0.111821
chr2	Ote12451900	1	Y	0.0255591			chr1	Ote11997000	9	N	0.0958466
chr2	Ote12450600	2	Y	0.028754			chr1	Ote12647000	2	N	0.102236
chr2	Ote12359500	8	Y	0.178914			chr1	Ote11783000	3	N	0.105431
chr3	Ote16703000	11	Y	0.367412			chr1	Ote13047000	6	N	0.217252
chr3	Ote12331300	2	Y	0.0319489			chr1	Ote11075500	0	N	0.0607029
chr3	Ote11445300	4	Y	0.0670927			chr1	Ote17097000	0	N	0.0766773
chr3	Ote12197000	6	Y	0.201278			chr1	Ote11801200	3	N	0.166134
chr3	Ote11934000	3	Y	0.00638978			chr1	Ote16983000	5	N	0.28115
chr3	Ote17341000	1	Y	0.124601			chr1	Ote12355900	13	N	0.29393
chr3	Ote19109000	13	Y	0.27476			chr1	Ote17817000	8	N	0.242812
chr4	Ote11564300	10	Y	0.201278			chr1	Ote11033300	0	N	0.134185
chr4	Ote11062100	5	Y	0.172524			chr1	Ote12491800	5	N	0.0607029
chr4	Ote23765473	1	Y	0.0191693			chr1	Ote11983000	3	N	0.0351438
chr4	Ote12663900	2	Y	0.102236			chr1	Ote17413000	3	N	0.0798722
chr4	Ote12498900	8	Y	0.0830671			chr1	Ote11324300	7	N	0.0447284
chr4	Ote12730800	9	Y	0.169329			chr1	Ote12457000	2	N	0.124601
chr4	Ote23766235	2	Y	0.0191693			chr1	Ote15481000	1	N	0.15016
chr4	Ote11202700	4	Y	0.268371			chr1	Ote12260000	0	N	0.0830671
chr4	Ote11809800	11	Y	0.325879			chr1	Ote12774000	7	N	0.169329
chr4	Ote23794941	2	Y	0.028754			chr1	Ote12398500	4	N	0.0511182
chr5	Ote12581300	9	Y	0.223642			chr1	Ote13922000	1	N	0.191693
chr5	Ote12138500	1	Y	0.0255591			chr1	Ote12735500	6	N	0.134185
chr5	Ote11311500	1	Y	0.0223642			chr1	Ote13407000	1	N	0.140575
chr5	Ote12650000	4	Y	0.354633			chr1	Ote11729300	6	N	0.242812
chr5	Ote12773400	2	Y	0.0191693			chr1	Ote11115500	3	N	0.153355
chr5	Ote15900000	16	Y	0.268371			chr1	Ote14989000	5	N	0.239617
chr6	Ote11323400	4	Y	0.0958466			chr1	Ote13950000	2	N	0.341853
chr6	Ote12622800	2	Y	0.0127796			chr1	Ote11999600	7	N	0.111821
chr6	Ote11059300	7	Y	0.28754			chr1	Ote18564000	4	N	0.111821
chr6	Ote11685900	6	Y	0.0607029			chr1	Ote19636000	3	N	0.185304
chr6	Ote12659200	1	Y	0.0351438			chr1	Ote12039700	2	N	0.0798722
chr6	Ote12775400	3	Y	0.0415335			chr1	Ote11586800	1	N	0.153355
chr6	Ote12167000	7	Y	0.421725			chr1	Ote12392700	8	N	0.172524
chr7	Ote12556400	9	Y	0.13099			chr1	Ote11919300	9	N	0.166134
chr7	Ote18821000	8	Y	0.290735			chr1	Ote12736100	0	N	0.0511182
chr7	Ote12319400	10	Y	0.303514			chr1	Ote12464600	2	N	0.0319489
chr7	Ote13513000	1	Y	0.057508			chr1	Ote13422000	2	N	0.188498
chr7	Ote11616200	2	Y	0.0351438			chr1	Ote15034000	1	N	0.194888
chr7	Ote11545100	15	Y	0.434505			chr1	Ote12301000	3	N	0.162939
chr7	Ote23729009	1	Y	0.00319489			chr1	Ote12678600	4	N	0.146965
chr7	Ote11648500	1	Y	0.0702875			chr1	Ote11832300	0	N	0.14377
chr7	Ote17175000	3	Y	0.0447284			chr1	Ote11705700	0	N	0.0926518
chr7	Ote23795879	1	Y	0.0447284			chr1	Ote11422400	13	N	0.539936
chr7	Ote12751700	1	Y	0.0447284			chr1	Ote11641600	4	N	0.153355
chr7	Ote12723000	1	Y	0.0607029			chr1	Ote12556000	2	N	0.0447284
chr7	Ote11977300	3	Y	0.0830671			chr1	Ote11928000	3	N	0.14377
chr7	Ote12123200	2	Y	0.0670927			chr1	Ote19098000	7	N	0.124601
chr8	Ote12701800	2	Y	0.0479233			chr1	Ote12660000	4	N	0.0383387
chr9	Ote16372000	8	Y	0.265176			chr1	Ote12056000	3	N	0.233227
chr9	Ote11409000	8	Y	0.172524			chr1	Ote14526000	1	N	0.15655
chr9	Ote12446000	1	Y	0.0319489			chr1	Ote12785800	0	N	0.0127796
chr9	Ote19104000	7	Y	0.0351438			chr1	Ote17780000	8	N	0.246006
chr9	Ote11633300	5	Y	0.408946			chr1	Ote17710000	1	N	0.0894569
chr10	Ote12304300	2	Y	0.15655			chr1	Ote12607000	2	N	0.086262
chr10	Ote11227400	7	Y	0.335463			chr1	Ote14615000	0	N	0.0607029
chr10	Ote15500000	6	Y	0.313099			chr1	Ote17996000	2	N	0.207668
chr10	Ote12280800	1	Y	0.0383387			chr1	Ote12300900	4	N	0.0734824
chr10	Ote23776143	1	Y	0.0127796			chr1	Ote16828000	2	N	0.0734824
chr10	Ote11815600	7	Y	0.338658			chr1	Ote15341000	7	N	0.201278
chr10	Ote11238800	1	Y	0.15016			chr1	Ote11214200	5	N	0.178914
chr10	Ote12782300	2	Y	0.0543131			chr1	Ote12663100	4	N	0.0319489
chr11	Ote11416900	19	Y	0.332268			chr1	Ote12309500	7	N	0.0607029
chr11	Ote11874200	1	Y	0.0543131			chr1	Ote13165000	4	N	0.0383387
chr11	Ote12032000	3	Y	0.188498			chr1	Ote12625400	3	N	0.0670927
chr11	Ote11231200	4	Y	0.242812			chr1	Ote11252700	9	N	0.236422
chr11	Ote12080100	2	Y	0.0670927			chr1	Ote13627000	2	N	0.0702875
chr11	Ote12555600	1	Y	0.00638978			chr1	Ote11076900	0	N	0.121406
chr12	Ote11509700	19	Y	0.348243			chr1	Ote16625000	1	N	0.191693
chr12	Ote11082000	21	Y	0.325879			chr1	Ote16281000	0	N	0.134185
chr12	Ote11832900	10	Y	0.370607			chr1	Ote17513000	0	N	0.0415335
chr12	Ote11225500	3	Y	0.115016			chr1	Ote15820000	4	N	0.261981
chr12	Ote12584900	2	Y	0.0127796			chr1	Ote18860000	0	N	0.226837
chr12	Ote11813300	3	Y	0.217252			chr1	Ote11884000	0	N	0.172524
chr13	Ote12580000	5	Y	0.028754			chr1	Ote15274000	0	N	0.111821
chr13	Ote12485400	2	Y	0.0223642			chr1	Ote13728000	0	N	0.191693
chr13	Ote23773517	1	Y	0.0351438			chr1	Ote11983000	6	N	0.402556
chr13	Ote11669700	1	Y	0.0255591			chr1	Ote18161000	1	N	0.108626
chr13	Ote15931000	4	Y	0.249201			chr1	Ote12449300	3	N	0.0223642
chr13	Ote11618800	2	Y	0.108626			chr1	Ote11000000	6	N	0.587859
chr13	Ote23780913	1	Y	0.0159744			chr1	Ote11838400	15	N	0.220447
chr13	Ote19391000	6	Y	0.335463			chr1	Ote17150000	0	N	0.13738
chr13	Ote12409600	2	Y	0.0447284			chr1	Ote11720600	1	N	0.108626
chr14	Ote17256000	1	Y	0.057508			chr1	Ote13710000	2	N	0.194888
chr14	Ote13788000	13	Y	0.361022			chr1	Ote11019600	3	N	0.0990415
chr14	Ote12138900	2	Y	0.14377			chr1	Ote12421800	0	N	0.0670927
chr14	Ote12299200	4	Y	0.134185			chr1	Ote11771500	4	N	0.0638978
chr14	Ote16880000	4	Y	0.172524			chr1	Ote11844000	3	N	0.0607029
chr14	Ote16357000	6	Y	0.153355			chr1	Ote12721200	2	N	0.0447284
chr14	Ote12705800	1	Y	0.0607029			chr1	Ote12357400	2	N	0.057508
chr14	Ote12554900	2	Y	0.0543131			chr1	Ote15420000	4	N	0.239617
chr14	Ote11272600	3	Y	0.111821			chr1	Ote15066000	0	N	0.0670927
chr15	Ote11294000	6	Y	0.261981			chr1	Ote11746700	6	N	0.236422
chr15	Ote23786801	2	Y	0.0447284			chr1	Ote12134600	2	N	0.0670927
chr16	Ote23786497	2	Y	0.0127796			chr1	Ote11268000	2	N	0.0798722
chr16	Ote11566500	6	Y	0.124601			chr1	Ote19302000	7	N	0.233227
chr16	Ote12262800	3	Y	0.00638978			chr1	Ote11636500	5	N	0.0479233
chr16	Ote11609300	4	Y	0.188498			chr1	Ote12649700	3	N	0.0383387
chr17	Ote11811800	4	Y	0.0766773			chr1	Ote11080600	0	N	0.153355
chr17	Ote12545200	1	Y	0.0159744			chr1	Ote17320000	4	N	0.485623
chr17	Ote13528000	3	Y	0.0415335			chr1	Ote13363000	3	N	0.0958466
chr17	Ote11162000	7	Y	0.172524			chr1	Ote12620100	1	N	0.121406
chr17	Ote11747600	11	Y	0.194888			chr1	Ote12711600	5	N	0.15016
chr17	Ote15968000	12	Y	0.507987			chr1	Ote12778000	0	N	0.169329
chr17	Ote12076200	14	Y	0.172524			chr1	Ote11554500	3	N	0.0894569
chr18	Ote23787117	1	Y	0.0351438			chr1	Ote14396000	3	N	0.204473
chr18	Ote12666600	6	Y	0.252396			chr1	Ote13791000	5	N	0.178914
chr18	Ote11348200	5	Y	0.0766773			chr1	Ote17370000	3	N	0.258786
chr18	Ote13840000	4	Y	0.182109			chr1	Ote12757800	4	N	0.0638978
chr18	Ote11558400	5	Y	0.412141			chr1	Ote11718300	6	N	0.140575
chr18	Ote11581700	7	Y	0.0990415			chr1	Ote11571300	3	N	0.236422
chr18	Ote12572900	5	Y	0.0383387			chr1	Ote12486500	1	N	0.0383387
chr18	Ote12174300	6	Y	0.105431			chr1	Ote13842000	3	N	0.13099
chr18	Ote11736700	7	Y	0.178914			chr1	Ote15115000	4	N	0.284345
chr18	Ote12056300	9	Y	0.28115			chr1	Ote13445000	3	N	0.127796
chr19	Ote13367000	2	Y	0.153355			chr1	Ote11961800	7	N	0.086262
chr19	Ote12507200	1	Y	0.028754			chr1	Ote12767600	4	N	0.0447284
chr19	Ote15183000	1	Y	0.0255591			chr1	Ote11838300	7	N	0.134185
chr19	Ote15546000	3	Y	0.105431			chr1	Ote12948000	5	N	0.0766773
chr19	Ote12457800	2	Y	0.00638978			chr1	Ote12464000	0	N	0.121406
chr19	Ote11481800	6	Y	0.268371			chr1	Ote17255000	2	N	0.201278
							chr1	Ote13711000	2	N	0.178914
							chr1	Ote11336600	2	N	0.146965
							chr1	Ote19400000	0	N	0.0766773
							chr1	Ote12076900	2	N	0.0479233
							chr1	Ote11980000	9	N	0.0958466
							chr1	Ote11171500	7	N	0.0990415
							chr1	Ote18467000	4	N	0.15016
							chr1	Ote15664000	1	N	0.0511182
							chr1	Ote16978000	2	N	0.124601
							chr1	Ote11004500	3	N	0.111821
							chr1	Ote12681000	7	N	0.214058
							chr1	Ote11068100	10	N	0.0958466
							chr1	Ote12355200	4	N	0.124601
							chr1	Ote11625300	5	N	0.121406
							chr1	Ote11341100	6	N	0.29393
							chr1	Ote12069800	4	N	0.0798722
							chr1	Ote11115700	4	N	0.111821
							chr1	Ote11448200	5	N	0.115016
							chr1	Ote12074100	6	N	0.210863
							chr1	Ote11281400	3	N	0.0543131
							chr1	Ote13350000	3	N	0.0926518
							chr1	Ote11071900	8	N	0.456869
							chr1	Ote12263400	4	N	0.105431
							chr1	Ote11849500	11	N	0.319489
							chr1	Ote12240000	0	N	0.0830671
							chr1	Ote11398800	19	N	0.15655
							chr1	Ote12225000	1	N	0.14377
							chr1	Ote12527000	1	N	0.13738
							chr1	Ote17121000	4	N	0.28754
							chr1	Ote12211700	6	N	0.111821
							chr1	Ote11014900	5	N	0.124601
							chr1	Ote11075300	1	N	0.108626
							chr1	Ote12144200	6	N	0.0543131
							chr1	Ote15514000	9	N	0.29393
							chr1	Ote11486500	6	N	0.153355
							chr1	Ote12530000	3	N	0.325879
							chr1	Ote17326000	5	N	0.146965
							chr1	Ote11838600	3	N	0.118211
							chr1	Ote19677000	0	N	0.166134
							chr1	Ote12563200	11	N	0.172524
							chr1	Ote12678000	4	N	0.108626
							chr1	Ote11842900	5	N	0.146965
							chr1	Ote12958000	1	N	0.169329
							chr1	Ote11611500	8	N	0.236422
							chr1	Ote11241900	7	N	0.134185
							chr1	Ote13899000	0	N	0.204473
							chr1	Ote11575100	2	N	0.159744
							chr1	Ote11533800	2	N	0.201278
							chr1	Ote11699300	8	N	0.214058
							chr1	Ote11491100	4	N	0.0734824
							chr1	Ote11830200	0	N	0.127796
							chr1	Ote12004200	0	N	0.127796
							chr1	Ote12113800	2	N	0.108626
							chr1	Ote13511000	8	N	0.380192
							chr1	Ote15554000	0	N	0.0990415
							chr1	Ote14000000	1	N	0.27476
							chr1	Ote12757000	3	N	0.0638978
							chr1	Ote11249200	0	N	0.0702875
							chr1	Ote18104000	7	N	0.185304
							chr1	Ote12420800	1	N	0.0479233
							chr1	Ote16478000	8	N	0.559105
							chr1	Ote15303000	2	N	0.121406
							chr1	Ote19690000	2	N	0.27476
							chr1	Ote11918800	1	N	0.0447284
							chr1	Ote23803563	2	N	0.0319489
							chr1	Ote12338500	5	N	0.0958466
							chr1	Ote11043900	3	N	0.0958466
							chr1	Ote11664200	3	N	0.0830671
							chr1	Ote11939000	4	N	0.115016
							chr1	Ote11870500	0	N	0.0607029
							chr1	Ote11760400	2	N	0.028754
							chr1	Ote16405000	0	N	0.166134
							chr1	Ote12895000	4	N	0.258786
							chr1	Ote15020000	0	N	0.428115
							chr1	Ote13714000	0	N	0.175719
							chr1	Ote11500000	0	N	0.146965
							chr1	Ote15576000	0	N	0.0511182
							chr1	Ote12433400	2	N	0.127796
							chr1	Ote14492000	0	N	0.166134
							chr1	Ote13999000	4	N	0.198083
							chr1	Ote12170600	1	N	0.0670927
							chr1	Ote11926100	5	N	0.185304
							chr1	Ote15786000	7	N	0.14377
							chr1	Ote11190400	7	N	0.0798722
							chr1	Ote11107600	3	N	0.0670927
							chr1	Ote12754400	1	N	0.0479233
							chr1	Ote16266000	4	N	0.322684
							chr1	Ote18798000	3	N	0.0511182
							chr1	Ote11255000	4	N	0.517572
							chr1	Ote13676000	0	N	0.265176
							chr1	Ote14223000	0	N	0.105431
							chr1	Ote11347000	0	N	0.0798722
							chr1	Ote12139600	2	N	0.0383387
							chr1	Ote12082000	4	N	0.28115
							chr1	Ote11213600	3	N	0.127796
							chr1	Ote18438000	3	N	0.0958466
							chr1	Ote18521000	3	N	0.194888
							chr1	Ote11756000	2	N	0.0798722
							chr1	Ote13574000	5	N	0.124601
							chr1	Ote19521000	2	N	0.0670927
							chr1	Ote18320000	12	N	0.15016
							chr1	Ote12508100	4	N	0.028754
							chr1	Ote12600900	5	N	0.0255591
							chr1	Ote19295000	10	N	0.223642
							chr1	Ote12156200	0	N	0.0447284
							chr1	Ote14686000	1	N	0.15655
							chr1	Ote11427800	8	N	0.172524
							chr1	Ote13996000	2	N	0.13738
							chr1	Ote11288800	3	N	0.14377
							chr1	Ote12456300	3	N	0.0511182
							chr1	Ote11018300	2	N	0.178914
							chr1	Ote14495000	2	N	0.121406
							chr1	Ote14609000	3	N	0.239617
							chr1	Ote11537500	2	N	0.0958466
							chr1	Ote12487800	8	N	0.201278
							chr1	Ote12027900	0	N	0.220447
							chr1	Ote11511000	5	N	0.348243
							chr1	Ote12632000	4	N	0.258786
							chr1	Ote19250000	2	N	0.223642
							chr1	Ote11918500	5	N	0.0894569
							chr1	Ote19347000	1	N	0.220447
							chr1	Ote11469000	0	N	0.0990415
							chr1	Ote11290100	0	N	0.182109
							chr1	Ote11118000	5	N	0.373802
							chr1	Ote16057000	0	N	0.361022
							chr1	Ote12670000	0	N	0.214058
							chr1	Ote11943500	4	N	0.159744
							chr1	Ote16400000	6	N	0.380192
							chr1	Ote18292000	1	N	0.0990415
							chr1	Ote11140500	0	N	0.0926518
							chr1	Ote15801000	0	N	0.105431
							chr1	Ote11350800	4	N	0.0511182
							chr1	Ote11609200	4	N	0.13099
							chr1	Ote11794900	2	N	0.0607029
							chr1	Ote11523600	3	N	0.0798722
							chr1	Ote11877800	4	N	0.0702875
							chr1	Ote14976000	7	N	0.27476
							chr1	Ote11466500	2	N	0.191693
							chr1	Ote12610600	3	N	0.0702875
							chr1	Ote14090000	0	N	0.15016
							chr1	Ote12425700	2	N	0.0255591
							chr1	Ote11051200	3	N	0.0830671
							chr1	Ote11712300	6	N	0.268371
							chr1	Ote11204000	0	N	0.166134
							chr1	Ote13560000	3	N	0.27476
							chr1	Ote11756700	0	N	0.0670927
							chr1	Ote14326000	0	N	0.0415335
							chr1	Ote13201000	0	N	0.249201
							chr1	Ote11821600	0	N	0.111821
							chr1	Ote11204700	1	N	0.0830671
							chr1	Ote12596500	3	N	0.0894569
							chr1	Ote13656000	4	N	0.0638978
							chr1	Ote11527000	1	N	0.102236
							chr1	Ote17648000	5	N	0.102236
							chr1	Ote12638000	4	N	0.0447284
							chr1	Ote11684300	1	N	0.086262
							chr1	Ote11992000	8	N	0.530351
							chr1	Ote11904000	5	N	0.0926518
							chr1	Ote13620000	4	N	0.332268
							chr1	Ote11152800	10	N	0.178914
							chr1	Ote12714000	0	N	0.127796
							chr1	Ote12118700	0	N	0.0383387
							chr1	Ote12091000	6	N	0.166134
							chr1	Ote11133500	3	N	0.27476
							chr1	Ote15492000	1	N	0.191693
							chr1	Ote11311100	0	N	0.0670927
							chr1	Ote18680000	4	N	0.536741
							chr1	Ote11111500	1	N	0.0958466
							chr1	Ote12623700	6	N	0.111821
							chr1	Ote11693600	0	N	0.0447284
							chr1	Ote11519700	6	N	0.207668
							chr1	Ote13720000	5	N	0.242812
							chr1	Ote11990000	11	N	0.501597
							chr1	Ote18379000	3	N	0.0543131
							chr1	Ote13200000	3	N	0.303514
							chr1	Ote11031000	3	N	0.0766773
							chr1	Ote11699200	1	N	0.086262
							chr1	Ote11217200	1	N	0.057508
							chr1	Ote11103800	3	N	0.0670927
							chr1	Ote11045000	1	N	0.172524
							chr1	Ote11507700	4	N	0.111821
							chr1	Ote19162000	0	N	0.226837
							chr1	Ote13093000	4	N	0.15655
							chr1	Ote17891000	4	N	0.0607029
							chr1	Ote12259000	5	N	0.15016
							chr1	Ote14284000	2	N	0.185304
							chr1	Ote11708400	0	N	0.0830671
							chr1	Ote11027700	0	N	0.169329
							chr1	Ote16062000	1	N	0.102236
							chr1	Ote15985000	2	N	0.182109
							chr1	Ote12365600	3	N	0.105431
							chr1	Ote15440000	5	N	0.0543131
							chr1	Ote13704000	2	N	0.124601
							chr1	Ote11295300	0	N	0.111821
							chr1	Ote12672900	0	N	0.0926518
							chr1	Ote19822000	0	N	0.175719
							chr1	Ote19180000	4	N	0.201278
							chr1	Ote11652400	2	N	0.140575
							chr1	Ote18540000	4	N	0.472843
							chr1	Ote12008200	1	N	0.0702875
							chr1	Ote11834700	2	N	0.0511182
							chr1	Ote17099000	2	N	0.185304
							chr1	Ote12067000	0	N	0.0990415
							chr1	Ote11814500	2	N	0.162939
							chr1	Ote19191000	10	N	0.175719
							chr1	Ote14093000	3	N	0.13738
							chr1	Ote14906000	1	N	0.169329
							chr1	Ote11067600	17	N	0.175719
							chr1	Ote11459300	8	N	0.13738
							chr1	Ote11061000	3	N	0.178914
							chr1	Ote14405000	0	N	0.239617
							chr1	Ote13481000	1	N	0.162939
							chr1	Ote12844000	0	N	0.178914
							chr1	Ote16746000	4	N	0.111821
							chr1	Ote11305000	0	N	0.460064
							chr1	Ote11128800	0	N	0.15016
							chr1	Ote19694000	0	N	0.207668
							chr1	Ote11732000	0	N	0.0926518
							chr1	Ote11483600	1	N	0.13738
							chr1	Ote13254000	0	N	0.214058
							chr1	Ote16570000	1	N	0.194888
							chr1	Ote11301800	3	N	0.140575
							chr1	Ote17491000	0	N	0.0607029
							chr1	Ote12306900	7	N	0.182109
							chr1	Ote19680000	1	N	0.0926518
							chr1	Ote12215800	4	N	0.0351438
							chr1	Ote11074100	0	N	0.0926518
							chr1	Ote11286000	3	N	0.0830671
							chr1	Ote11026100	0	N	0.15016
							chr1	Ote23803383	4	N	0.0479233
							chr1	Ote11924800	1	N	0.086262
							chr1	Ote11638000	3	N	0.166134
							chr1	Ote11837500	15	N	0.373802
							chr1	Ote11053200	0	N	0.191693
							chr1	Ote11484000	0	N	0.127796
							chr1	Ote17028000	0	N	0.111821
							chr1	Ote11193200	2	N	0.194888
							chr1	Ote16563000	2	N	0.217252
							chr1	Ote17811000	0	N	0.111821
							chr1	Ote15496000	0	N	0.242812
							chr1	Ote14190000	0	N	0.214058
							chr1	Ote12201400	0	N	0.057508
							chr1	Ote15981000	0	N	0.115016
							chr1	Ote17577000	0	N	0.140575
							chr1	Ote11307100	1	N	0.13099
							chr1	Ote17350000	4	N	0.42492
							chr1	Ote13655000	0	N	0.316294
							chr1	Ote13287000	0	N	0.357827
							chr1	Ote14891000	0	N	0.204473
							chr1	Ote11744000	0	N	0.0958466
							chr1	Ote16467000	0	N	0.13099
							chr1	Ote11017500	3	N	0.226837
							chr1	Ote15419000	0	N	0.415335
							chr1	Ote13124000	0	N	0.351438
							chr1	Ote11330800	5	N	0.233227
							chr1	Ote11437900	2	N	0.210863
							chr1	Ote18870000	0	N	0.734824
							chr1	Ote12540000	0	N	0.322684
							chr1	Ote11437100	6	N	0.15655
							chr1	Ote12523600	7	N	0.0607029
							chr1	Ote16136000	10	N	0.13738
							chr1	Ote17138000	0	N	0.15016
							chr1	Ote16109000	0	N	0.162939
							chr1	Ote11829000	4	N	0.0894569
							chr1	Ote11448700	9	N	0.188498
							chr1	Ote12900000	5	N	0.153355
							chr1	Ote18648000	7	N	0.13738
							chr1	Ote15157000	3	N	0.0958466
							chr1	Ote12145000	0	N	0.153355
							chr1	Ote17111000	0	N	0.0926518
							chr1	Ote11266000	2	N	0.284345
							chr1	Ote17389000	0	N	0.115016
							chr1	Ote15432000	0	N	0.0734824
							chr1	Ote17003000	0	N	0.105431
							chr1	Ote11057100	0	N	0.121406
							chr1	Ote19480000	2	N	0.0990415
							chr1	Ote16165000	0	N	0.175719
							chr1	Ote14733000	3	N	0.434505
							chr1	Ote12586400	0	N	0.0766773
							chr1	Ote12057600	6	N	0.185304
							chr1	Ote11663200	2	N	0.115016
							chr1	Ote12610800	0	N	0.0607029
							chr1	Ote15145000	0	N	0.348243
							chr1	Ote12683000	2	N	0.0734824
							chr1	Ote14737000	0	N	0.0990415
							chr1	Ote14908000	1	N	0.172524
							chr1	Ote11847800	0	N	0.0543131
							chr1	Ote15257000	2	N	0.153355
							chr1	Ote15154000	3	N	0.207668
							chr1	Ote19235000	6	N	0.105431
							chr1	Ote11680400	12	N	0.252396
							chr1	Ote11270900	9	N	0.341853
							chr1	Ote11498400	3	N	0.118211
							chr1	Ote11149800	5	N	0.0479233
							chr1	Ote17782000	2	N	0.13738
							chr1	Ote14423000	2	N	0.27476
							chr1	Ote13946000	0	N	0.140575
							chr1	Ote12090900	0	N	0.13099
							chr1	Ote11509400	3	N	0.0894569
							chr1	Ote11472900	0	N	0.0830671
							chr1	Ote13764000	0	N	0.159744
							chr1	Ote11167300	0	N	0.134185
							chr1	Ote11084700	0	N	0.115016
							chr1	Ote19408000	6	N	0.159744
							chr1	Ote12283500	9	N	0.0894569
							chr1	Ote12695600	2	N	0.0958466
							chr1	Ote14610000	0	N	0.0830671
							chr1	Ote11532300	1	N	0.0415335
							chr1	Ote11649400	6	N	0.140575
							chr1	Ote11537600	8	N	0.159744
							chr1	Ote17467000	2	N	0.134185
							chr1	Ote12480500	0	N	0.0511182
							chr1	Ote12141800	7	N	0.0766773
							chr1	Ote11178300	0	N	0.0607029
							chr1	Ote11807000	0	N	0.115016
							chr1	Ote11181200	3	N	0.277955
							chr1	Ote11032900	1	N	0.15016
							chr1	Ote11385300	2	N	0.15655
							chr1	Ote11837200	5	N	0.0926518
							chr1	Ote17079000	0	N	0.162939
							chr1	Ote18193000	0	N	0.0958466
							chr1	Ote19168000	12	N	0.169329
							chr1	Ote14963000	5	N	0.127796
							chr1	Ote11859600	0	N	0.127796
							chr1	Ote13760000	0	N	0.086262
							chr1	Ote11524000	7	N	0.0958466
							chr1	Ote11168100	0	N	0.0734824
							chr1	Ote16438000	1	N	0.0447284
							chr1	Ote18259000	5	N	0.140575
							chr1	Ote18164000	5	N	0.249201
							chr1	Ote17556000	0	N	0.140575
							chr1	Ote13960000	0	N	0.258786
							chr1	Ote12664500	3	N	0.0990415
							chr1	Ote11481900	2	N	0.0798722
							chr1	Ote14591000	0	N	0.396166
							chr1	Ote12042100	3	N	0.13099
							chr1	Ote17695000	0	N	0.102236
							chr1	Ote16100000	1	N	0.194888
							chr1	Ote19744000	0	N	0.175719
							chr1	Ote11772300	1	N	0.028754
							chr1	Ote11496000	6	N	0.185304
							chr1	Ote11245400	0	N	0.0990415
							chr1	Ote14600000	0	N	0.0766773
							chr1	Ote11127000	4	N	0.14377
							chr1	Ote11102400	0	N	0.0734824
							chr1	Ote15243000	0	N	0.28115
							chr1	Ote11774200	2	N	0.0638978
							chr1	Ote11083500	7	N	0.255591
							chr1	Ote12761400	3	N	0.0415335
							chr1	Ote19217000	1	N	0.134185
							chr1	Ote13010000	2	N	0.255591
							chr1	Ote12532200	5	N	0.0255591
							chr1	Ote16262000	2	y	0.15655
							chr1	Ote12692100	1	N	0.115016
							chr1	Ote12747000	0	N	0.0543131
							chr1	Ote12781200	3	N	0.207668
							chr1	Ote11561500	0	N	0.0511182
							chr1	Ote11692400	3	N	0.188498
							chr1	Ote11296700	5	N	0.140575
							chr1	Ote11375800	2	N	0.14377
							chr1	Ote11740200	5	N	0.0798722
							chr1	Ote11814000	2	N	0.105431
							chr1	Ote14837000	6	N	0.175719
							chr1	Ote17982000	4	N	0.140575
							chr1	Ote11221800	7	N	0.376997
							chr1	Ote11843500	0	N	0.134185
							chr1	Ote12025000	2	N	0.162939
							chr1	Ote19895000	0	N	0.0766773
							chr1	Ote19720000	2	N	0.0543131
							chr1	Ote16740000	5	N	0.134185
							chr1	Ote12590600	3	N	0.028754
							chr1	Ote11463300	4	N	0.0702875
							chr1	Ote11057000	0	N	0.166134
							chr1	Ote15050000	8	N	0.217252
							chr1	Ote11137600	3	N	0.057508
							chr1	Ote19830000	3	N	0.185304
							chr1	Ote11880300	14	N	0.325879
							chr1	Ote11130000	1	N	0.140575
							chr1	Ote12846000	6	N	0.140575
							chr1	Ote18984000	2	N	0.15016
							chr1	Ote11029300	0	N	0.108626
							chr1	Ote11234500	0	N	0.108626
							chr1	Ote11191000	0	N	0.124601
							chr1	Ote11225400	5	N	0.115016
							chr1	Ote14620000	0	N	0.0670927
							chr1	Ote11151500	4	N	0.111821
							chr1	Ote11932400	12	Y	0.338658
							chr1	Ote12008900	4	N	0.0607029
							chr1	Ote12546500	5	N	0.0798722
							chr1	Ote12698400	4	N	0.0607029
							chr1	Ote18922000	9	N	0.0702875
							chr1	Ote11010800	2	N	0.111821
							chr1	Ote14260000	1	N	0.0702875
							chr1	Ote11094600	4	N	0.15655
							chr1	Ote11452400	2	N	0.0990415
							chr1	Ote11951400	2	N	0.105431
							chr1	Ote14533000	1	N	0.159744
							chr1	Ote11981100	6	N	0.13099
							chr1	Ote12593200	4	N	0.115016
							chr1	Ote11028800	1	N	0.175719
							chr1	Ote19262000	6	N	0.14377
							chr1	Ote12490900	5	N	0.0702875
							chr1	Ote11375900	0	N	0.0990415
							chr1	Ote11129400	0	N	0.127796
							chr1	Ote12576700	1	N	0.0990415
							chr1	Ote17420000	5	N	0.086262
							chr1	Ote15759000	0	N	0.0990415
							chr1	Ote11165900	2	N	0.300319
							chr1	Ote12745500	6	N	0.111821
							chr1	Ote19317000	6	N	0.290735
							chr1	Ote11961900	6	N	0.13738
							chr1	Ote11044300	0	N	0.0702875
							chr1	Ote12114100	0	N	0.0830671
							chr1	Ote16775000	0	N	0.15655
							chr1	Ote19078000	0	N	0.0958466
							chr1	Ote12214000	0	N	0.175719
							chr1	Ote12173200	1	N	0.0830671
							chr1	Ote12335000	3	N	0.15016
							chr1	Ote12320900	2	N	0.0926518
							chr1	Ote15059000	11	N	0.412141
							chr1	Ote11938800	4	N	0.162939
							chr1	Ote12494400	1	N	0.0990415
							chr1	Ote16470000	2	N	0.115016
							chr1	Ote11585600	6	N	0.121406
							chr1	Ote11477600	3	N	0.15016
							chr1	Ote12218000	5	N	0.0958466
							chr1	Ote15806000	4	N	0.115016
							chr1	Ote11084500	4	N	0.159744
							chr1	Ote18638000	0	N	0.236422
							chr1	Ote13873000	6	N	0.28115
							chr1	Ote11208500	4	N	0.166134
							chr1	Ote11605800	1	N	0.0543131
							chr1	Ote12638500	4	N	0.0415335
							chr1	Ote11639000	7	N	0.0479233
							chr1	Ote11833800	0	N	0.0702875
							chr1	Ote12393800	2	N	0.0798722
							chr1	Ote11254100	4	N	0.0479233
							chr1	Ote11589300	0	N	0.153355
							chr1	Ote15162000	0	N	0.13099
							chr1	Ote11142100	6	N	0.217252
							chr1	Ote12299900	4	N	0.175719
							chr1	Ote12336500	0	N	0.0894569
							chr1	Ote11760700	3	N	0.0766773
							chr1	Ote11218400	8	N	0.0766773
							chr1	Ote11343900	10	N	0.246006
							chr1	Ote11481300	5	N	0.15016
							chr1	Ote11975000	3	N	0.057508
							chr1	Ote17400000	6	N	0.140575
							chr1	Ote12177100	4	N	0.102236
							chr1	Ote11150700	4	Y	0.178914
							chr1	Ote19643000	2	N	0.0702875
							chr1	Ote12053000	3	N	0.226837
							chr1	Ote16571000	0	N	0.057508
							chr1	Ote16304000	10	N	0.214058
							chr1	Ote19365000	3	N	0.188498
							chr1	Ote11580100	15	N	0.303514
							chr1	Ote12651000	5	N	0.0511182
							chr1	Ote12099600	3	N	0.0894569
							chr1	Ote12095400	1	N	0.0607029
							chr1	Ote13461000	0	N	0.13099
							chr1	Ote11858000	4	N	0.0798722
							chr2	Ote12506600	3	N	0.0670927
							chr2	Ote11010400	3	N	0.223642
							chr2	Ote18180000	0	N	0.300319
							chr2	Ote11685000	6	N	0.223642
							chr2	Ote11477000	0	N	0.111821
							chr2	Ote11749600	0	N	0.0990415
							chr2	Ote12301800	1	N	0.0670927
							chr2	Ote16105000	0	N	0.13099
							chr2	Ote12596800	6	N	0.0607029
							chr2	Ote11414000	4	N	0.121406
							chr2	Ote12871000	6	N	0.226837
							chr2	Ote23805177	2	N	0.0447284
							chr2	Ote11201000	6	N	0.233227
							chr2	Ote16797000	7	N	0.28115
							chr2	Ote12715000	5	N	0.0383387
							chr2	Ote11867000	7	N	0.469649
							chr2	Ote13110000	6	N	0.239617
							chr2	Ote12122000	6	N	0.0766773
							chr2	Ote15046000	0	N	0.252396
							chr2	Ote12630500	9	N	0.178914
							chr2	Ote12310000	4	N	0.533546
							chr2	Ote12722600	4	N	0.0958466
							chr2	Ote15215000	0	N	0.0511182
							chr2	Ote11033200	3	N	0.153355
							chr2	Ote17725000	0	N	0.0702875
							chr2	Ote11350500	5	N	0.236422
							chr2	Ote16459000	4	N	0.121406
							chr2	Ote12761700	5	N	0.0638978
							chr2	Ote18337000	3	N	0.0415335
							chr2	Ote11925000	1	N	0.134185
							chr2	Ote11530400	4	N	0.0926518
							chr2	Ote11214400	3	N	0.0734824
							chr2	Ote17221000	3	N	0.261981
							chr2	Ote11469800	4	N	0.0479233
							chr2	Ote11001000	1	N	0.111821
							chr2	Ote15926000	1	N	0.188498
							chr2	Ote11101400	10	N	0.27476
							chr2	Ote19260000	5	N	0.207668
							chr2	Ote11974400	4	N	0.0670927
							chr2	Ote11028500	5	N	0.0958466
							chr2	Ote19847000	1	N	0.121406
							chr2	Ote12693000	8	N	0.204473
							chr2	Ote11688100	6	N	0.0607029
							chr2	Ote11298500	1	N	0.102236
							chr2	Ote11249800	6	N	0.0926518
							chr2	Ote11765000	3	N	0.140575
							chr2	Ote11861300	4	N	0.14377
							chr2	Ote12982000	0	N	0.13099
							chr2	Ote14994000	4	N	0.376997
							chr2	Ote12078100	2	N	0.0479233
							chr2	Ote12641800	6	N	0.140575
							chr2	Ote13868000	3	N	0.399361
							chr2	Ote12549200	2	N	0.0383387
							chr2	Ote12204100	5	N	0.0926518
							chr2	Ote12762700	5	N	0.0479233
							chr2	Ote12688000	5	N	0.057508
							chr2	Ote11053700	4	N	0.0766773
							chr2	Ote13188000	0	N	0.300319
							chr2	Ote14032000	0	N	0.504792
							chr2	Ote12885000	0	N	0.239617
							chr2	Ote11260700	2	N	0.115016
							chr2	Ote12674000	9	N	0.223642
							chr2	Ote19400000	4	N	0.102236
							chr2	Ote14320000	0	N	0.233227
							chr2	Ote11297700	1	N	0.15655
							chr2	Ote11716900	4	N	0.0926518
							chr2	Ote12548900	2	N	0.057508
							chr2	Ote12229200	5	N	0.15655
							chr2	Ote12052600	0	N	0.0351438
							chr2	Ote11718700	6	N	0.166134
							chr2	Ote14790000	3	N	0.102236
							chr2	Ote11808000	6	N	0.194888
							chr2	Ote15513000	8	N	0.533546
							chr2	Ote12599700	1	N	0.0638978
							chr2	Ote11604000	0	N	0.210863
							chr2	Ote18447000	2	N	0.0766773
							chr2	Ote11137100	2	N	0.108626
							chr2	Ote11364500	3	N	0.15655
							chr2	Ote11275200	3	N	0.13099
							chr2	Ote11230800	4	N	0.166134
							chr2	Ote12157600	2	N	0.0894569
							chr2	Ote13072000	5	N	0.15016
							chr2	Ote17250000	2	N	0.194888
							chr2	Ote19782000	0	N	0.108626
							chr2	Ote13951000	2	N	0.0798722
							chr2	Ote12294700	0	N	0.0670927
							chr2	Ote15110000	0	N	0.13099
							chr2	Ote17632000	1	N	0.14377
							chr2	Ote17330000	0	N	0.134185
							chr2	Ote19576000	0	N	0.124601
							chr2	Ote16902000	1	N	0.111821
							chr2	Ote16176000	5	N	0.354633
							chr2	Ote13316000	2	N	0.153355
							chr2	Ote13689000	2	N	0.162939
							chr2	Ote12094900	2	N	0.0990415
							chr2	Ote12256600	1	N	0.0798722
							chr2	Ote11431500	3	N	0.14377
							chr2	Ote16163000	3	N	0.0958466
							chr2	Ote12759200	3	N	0.0990415
							chr2	Ote11995900	5	N	0.127796
							chr2	Ote18806000	1	N	0.0543131
							chr2	Ote11857700	3	N	0.121406
							chr2	Ote11434000	4	N	0.210863
							chr2	Ote11438800	6	N	0.140575
							chr2	Ote11244000	2	N	0.0798722
							chr2	Ote23801851	1	N	0.0479233
							chr2	Ote13374000	4	N	0.140575
							chr2	Ote18398000	1	N	0.0607029
							chr2	Ote12118900	4	N	0.0383387
							chr2	Ote12717200	8	N	0.0894569
							chr2	Ote19776000	1	N	0.0894569
							chr2	Ote12653700	2	N	0.057508
							chr2	Ote11675300	1	N	0.0511182
							chr2	Ote12707100	2	N	0.0255591
							chr2	Ote18760000	11	N	0.239617
							chr2	Ote11088800	10	N	0.13099
							chr2	Ote18598000	5	N	0.121406
							chr2	Ote11237500	0	N	0.118211
							chr2	Ote17581000	3	N	0.178914
							chr2	Ote12046000	14	N	0.511182
							chr2	Ote15367000	9	N	0.300319
							chr2	Ote12391000	0	N	0.0990415
							chr2	Ote12637200	2	N	0.121406
							chr2	Ote13294000	1	N	0.0990415
							chr2	Ote12502300	4	N	0.0511182
							chr2	Ote14865000	2	N	0.261981
							chr2	Ote11249000	6	N	0.15016
							chr2	Ote11347700	13	N	0.255591
							chr2	Ote13086000	8	N	0.242812
							chr2	Ote19475000	10	N	0.249201
							chr2	Ote17898000	0	N	0.319489
							chr2	Ote12009000	0	N	0.0670927
							chr2	Ote11012100	1	N	0.0638978
							chr2	Ote11349500	2	N	0.0926518
							chr2	Ote23805288	2	N	0.0447284
							chr2	Ote13470000	2	N	0.0638978
							chr2	Ote19007000	2	N	0.134185
							chr2	Ote12579300	6	N	0.236422
							chr2	Ote12753000	0	N	0.0447284
							chr2	Ote12139400	10	Y	0.204473
							chr2	Ote11381100	1	Y	0.182109
							chr2	Ote12521700	2	N	0.121406
							chr2	Ote13176000	4	N	0.086262
							chr2	Ote11842500	6	N	0.239617
							chr2	Ote12561700	2	N	0.0607029
							chr2	Ote12990000	4	N	0.0607029
							chr2	Ote11720900	4	N	0.0734824
							chr2	Ote11240100	2	N	0.102236
							chr2	Ote12249400	0	N	0.115016
							chr2	Ote12709000	0	N	0.14377
							chr2	Ote14807000	4	N	0.188498
							chr2	Ote12758100	1	N	0.0798722
							chr2	Ote14221000	2	N	0.0990415
							chr2	Ote12350400	5	N	0.0447284
							chr2	Ote11105800	3	N	0.118211
							chr2	Ote13520000	1	N	0.332268
							chr2	Ote12118000	0	N	0.111821
							chr2	Ote18920000	1	N	0.0894569
							chr2	Ote12406500	3	N	0.124601
							chr2	Ote14100000	3	N	0.0958466
							chr2	Ote11316800	4	N	0.057508
							chr2	Ote12079700	3	N	0.028754
							chr2	Ote12323500	2	N	0.0511182
							chr2	Ote11312400	3	N	0.0702875
							chr2	Ote12693500	8	N	0.0607029
							chr2	Ote11809700	2	N	0.13738
							chr2	Ote11894700	2	N	0.15016
							chr2	Ote15416000	5	N	0.159744
							chr2	Ote11412000	3	N	0.204473
							chr2	Ote11912000	6	N	0.731629
							chr2	Ote12733300	0	N	0.0766773
							chr2	Ote17367000	4	N	0.284345
							chr2	Ote12697600	3	N	0.0830671
							chr2	Ote11651400	3	N	0.0798722
							chr2	Ote12107600	14	N	0.178914
							chr2	Ote13563000	0	N	0.162939
							chr2	Ote13209000	12	N	0.303514
							chr2	Ote12691400	3	N	0.0798722
							chr2	Ote11558300	5	N	0.13738
							chr2	Ote12671800	3	N	0.0990415
							chr2	Ote12496400	2	N	0.0511182
							chr2	Ote12570100	2	N	0.0543131
							chr2	Ote11876800	2	N	0.0894569
							chr2	Ote11919000	5	N	0.0958466
							chr2	Ote17676000	0	N	0.0670927
							chr2	Ote12081000	5	N	0.0766773
							chr2	Ote12199600	3	N	0.0511182
							chr2	Ote16523000	7	N	0.463259
							chr2	Ote11036800	3	N	0.115016
							chr2	Ote11227200	4	N	0.13099
							chr2	Ote11829400	3	N	0.121406
							chr2	Ote12428000	6	N	0.172524
							chr2	Ote12312800	7	N	0.258786
							chr2	Ote18052000	2	N	0.0798722
							chr2	Ote11463400	0	N	0.14377
							chr2	Ote18130000	0	N	0.0894569
							chr2	Ote11623600	3	N	0.0702875
							chr2	Ote14397000	1	N	0.0670927
							chr2	Ote11567500	0	N	0.105431
							chr2	Ote18020000	0	N	0.383387
							chr2	Ote13641000	2	N	0.0638978
							chr2	Ote11920800	3	N	0.0191693
							chr2	Ote11770800	4	N	0.086262
							chr2	Ote13997000	4	N	0.485623
							chr2	Ote11931900	5	N	0.210863
							chr2	Ote11218800	2	N	0.191693
							chr2	Ote12461600	2	N	0.0255591
							chr2	Ote12232100	7	N	0.105431
							chr2	Ote11583500	4	N	0.194888
							chr2	Ote12761100	2	N	0.0543131
							chr2	Ote12989000	7	N	0.13099
							chr2	Ote12763700	1	N	0.0702875
							chr2	Ote12140600	8	N	0.15016
							chr2	Ote16149000	2	N	0.0734824
							chr2	Ote11075900	5	N	0.134185
							chr2	Ote11885800	3	N	0.185304
							chr2	Ote14191000	0	N	0.0926518
							chr2	Ote13326000	10	N	0.329073
							chr2	Ote11661000	9	N	0.571885
							chr2	Ote12549800	2	N	0.086262
							chr2	Ote12222500	4	N	0.182109
							chr2	Ote14047000	0	N	0.15016
							chr2	Ote15523000	3	N	0.140575
							chr2	Ote19846000	2	N	0.108626
							chr2	Ote12565700	2	N	0.0990415
							chr2	Ote13863000	1	N	0.105431
							chr2	Ote11229500	3	N	0.0511182
							chr2	Ote14888000	2	N	0.121406
							chr2	Ote12098800	3	N	0.201278
							chr2	Ote12314000	0	N	0.178914
							chr2	Ote16896000	4	N	0.159744
							chr2	Ote18435000	0	N	0.364217
							chr2	Ote11367700	5	N	0.306709
							chr2	Ote12670400	5	N	0.111821
							chr2	Ote12582300	1	N	0.15016
							chr2	Ote11640500	7	N	0.0926518
							chr2	Ote11324800	1	N	0.188498
							chr2	Ote17574000	1	N	0.140575
							chr2	Ote12710500	2	N	0.0894569
							chr2	Ote11432600	6	N	0.300319
							chr2	Ote16170000	8	N	0.488818
							chr2	Ote11001000	7	N	0.13099
							chr2	Ote11832500	5	N	0.0415335
							chr2	Ote12557800	7	N	0.115016
							chr2	Ote15426000	3	N	0.217252
							chr2	Ote12377100	1	N	0.086262
							chr2	Ote11185000	6	N	0.246006
							chr2	Ote11542800	8	N	0.14377
							chr2	Ote15500000	3	N	0.367412
							chr2	Ote14968000	1	N	0.0990415
							chr2	Ote11200400	2	N	0.124601
							chr2	Ote12721100	2	N	0.0415335
							chr2	Ote12650200	4	N	0.166134
							chr2	Ote15983000	1	N	0.118211
							chr2	Ote15213000	1	N	0.00319489
							chr2	Ote18227000	3	N	0.13099
							chr2	Ote11223300	5	Y	0.182109
							chr2	Ote18310000	4	N	0.153355
							chr2	Ote17607000	0	N	0.178914
							chr2	Ote19432000	0	N	0.159744
							chr2	Ote11134500	0	N	0.118211
							chr2	Ote12524000	0	N	0.146965
							chr2	Ote17210000	0	N	0.600639
							chr2	Ote17493000	0	N	0.265176
							chr2	Ote12349000	0	N	0.121406
							chr2	Ote11219600	0	N	0.0958466
							chr2	Ote17023000	0	N	0.172524
							chr2	Ote11407000	0	N	0.175719
							chr2	Ote11282100	0	N	0.105431
							chr2	Ote18199000	0	N	0.0702875
							chr2	Ote19652000	0	N	0.0766773
							chr2	Ote11719900	0	N	0.105431
							chr2	Ote11265000	0	N	0.175719
							chr2	Ote11079500	0	N	0.15655
							chr2	Ote11286400	3	N	0.0255591
							chr2	Ote13937000	0	N	0.140575
							chr2	Ote13538000	0	N	0.0702875
							chr2	Ote11184200	1	N	0.0766773
							chr2	Ote16090000	1	N	0.111821
							chr2	Ote15919000	0	N	0.172524
							chr2	Ote15140000	0	N	0.140575
							chr2	Ote18313000	15	N	0.198083
							chr2	Ote12550000	6	N	0.0894569
							chr2	Ote12340100	3	N	0.0894569
							chr2	Ote12260200	1	N	0.115016
							chr2	Ote11800000	0	N	0.42492
							chr2	Ote12109500	2	N	0.172524
							chr2	Ote15210000	0	N	0.111821
							chr2	Ote11439700	1	N	0.169329
							chr2	Ote14332000	1	N	0.086262
							chr2	Ote18971000	0	N	0.102236
							chr2	Ote16461000	0	N	0.057508
							chr2	Ote11206500	0	N	0.111821
							chr2	Ote17920000	0	N	0.188498
							chr2	Ote13825000	0	N	0.309904
							chr2	Ote11145700	0	N	0.105431
							chr2	Ote13740000	0	N	0.111821
							chr2	Ote12132000	4	N	0.610224
							chr2	Ote13690000	0	N	0.28754
							chr2	Ote11335500	1	N	0.172524
							chr2	Ote14270000	0	N	0.543131
							chr2	Ote12139000	0	N	0.0830671
							chr2	Ote14310000	0	N	0.172524
							chr2	Ote17940000	0	N	0.115016
							chr2	Ote11050900	0	N	0.14377
							chr2	Ote13036000	10	N	0.300319
							chr2	Ote12931000	0	N	0.204473
							chr2	Ote12241800	0	N	0.194888
							chr2	Ote12050700	0	N	0.115016
							chr2	Ote13777000	0	N	0.0766773
							chr2	Ote12781400	0	N	0.0702875
							chr2	Ote16794000	0	N	0.127796
							chr2	Ote11863900	4	N	0.0766773
							chr2	Ote15214000	2	N	0.111821
							chr2	Ote12280000	0	N	0.226837
							chr2	Ote11379400	0	N	0.0894569
							chr2	Ote13000000	0	N	0.159744
							chr2	Ote11640000	0	N	0.284345
							chr2	Ote12757000	0	N	0.201278
							chr2	Ote16733000	1	N	0.153355
							chr2	Ote15853000	0	N	0.236422
							chr2	Ote19406000	4	N	0.207668
							chr2	Ote15379000	6	N	0.236422
							chr2	Ote15288000	2	N	0.309904
							chr2	Ote11010000	0	N	0.111821
							chr2	Ote18266000	0	N	0.121406
							chr2	Ote17795000	1	N	0.153355
							chr2	Ote11492100	0	N	0.0319489
							chr2	Ote15775000	0	N	0.118211
							chr2	Ote14515000	1	N	0.188498
							chr2	Ote19820000	8	N	0.284345
							chr2	Ote11679700	0	N	0.185304
							chr2	Ote12343000	1	N	0.105431
							chr2	Ote19860000	3	N	0.242812
							chr2	Ote11313500	0	N	0.13738
							chr2	Ote12037000	3	N	0.351438
							chr2	Ote12743000	2	N	0.0543131
							chr2	Ote12848000	0	N	0.0638978
							chr2	Ote11997600	0	N	0.115016
							chr2	Ote17627000	0	N	0.115016
							chr2	Ote15563000	0	N	0.185304
							chr2	Ote11811000	15	N	0.5623
							chr2	Ote11288600	0	N	0.0670927
							chr2	Ote11445000	0	N	0.13738
							chr2	Ote12100000	2	N	0.335463
							chr2	Ote14409000	0	N	0.194888
							chr2	Ote19246000	3	N	0.127796
							chr2	Ote17560000	0	N	0.0894569
							chr2	Ote12540200	3	N	0.057508
							chr2	Ote11780400	4	N	0.159744
							chr2	Ote11686200	0	N	0.0702875
							chr2	Ote11026600	0	N	0.178914
							chr2	Ote12399700	2	N	0.0319489
							chr2	Ote23801969	2	N	0.0255591
							chr2	Ote11164200	7	N	0.277955
							chr2	Ote19585000	0	N	0.0926518
							chr2	Ote11020800	0	N	0.121406
							chr2	Ote11926600	3	N	0.198083
							chr2	Ote13140000	2	N	0.252396
							chr2	Ote11553700	0	N	0.121406
							chr2	Ote11410800	0	N	0.153355
							chr2	Ote12036500	3	N	0.115016
							chr2	Ote15212000	0	N	0.226837
							chr2	Ote16441000	0	N	0.0830671
							chr2	Ote19314000	0	N	0.191693
							chr2	Ote15678000	0	N	0.0926518
							chr2	Ote11117200	0	N	0.198083
							chr2	Ote17050000	0	N	0.159744
							chr2	Ote11336700	0	N	0.0894569
							chr2	Ote18483000	0	N	0.108626
							chr2	Ote18166000	2	N	0.348243
							chr2	Ote12783300	5	N	0.028754
							chr2	Ote14374000	0	N	0.271565
							chr2	Ote11153100	0	N	0.0926518
							chr2	Ote14834000	2	N	0.14377
							chr2	Ote18024000	1	N	0.0926518
							chr2	Ote12210200	13	N	0.29393
							chr2	Ote11995500	3	N	0.236422
							chr2	Ote11268400	0	N	0.127796
							chr2	Ote23805858	6	N	0.172524
							chr2	Ote11098500	3	N	0.162939
							chr2	Ote12238300	5	N	0.0607029
							chr2	Ote13608000	0	N	0.166134
							chr2	Ote15036000	5	N	0.223642
							chr2	Ote16047000	1	N	0.408946
							chr2	Ote14217000	0	N	0.140575
							chr2	Ote18287000	0	N	0.0702875
							chr2	Ote11369200	2	N	0.0894569
							chr2	Ote16959000	8	N	0.28754
							chr2	Ote11986600	6	N	0.0958466
							chr2	Ote11923900	4	N	0.0798722
							chr2	Ote13790000	0	N	0.0830671
							chr2	Ote11560200	3	N	0.201278
							chr2	Ote12172000	6	N	0.0990415
							chr2	Ote18948000	6	N	0.191693
							chr2	Ote18091000	5	N	0.111821
							chr2	Ote11833400	4	N	0.0990415
							chr2	Ote14117000	0	N	0.207668
							chr2	Ote13281000	0	N	0.325879
							chr2	Ote12840000	0	N	0.15016
							chr2	Ote11380000	0	N	0.258786
							chr2	Ote11219100	5	N	0.102236
							chr2	Ote11220900	0	N	0.0734824
							chr2	Ote23801981	2	N	0.0127796
							chr2	Ote12473000	0	N	0.0383387
							chr2	Ote12187100	4	N	0.134185
							chr2	Ote11524000	1	N	0.217252
							chr2	Ote12401100	4	N	0.0734824
							chr2	Ote11620900	0	N	0.146965
							chr2	Ote12778700	0	N	0.0479233
							chr2	Ote11110000	6	N	0.194888
							chr2	Ote13849000	6	N	0.226837
							chr2	Ote11026200	5	N	0.0798722
							chr2	Ote12680200	4	N	0.057508
							chr2	Ote11611000	2	N	0.057508
							chr2	Ote11860200	7	N	0.297125
							chr2	Ote17860000	3	N	0.392971
							chr2	Ote12359500	8	Y	0.178914
							chr2	Ote12779400	3	N	0.0766773
							chr2	Ote11973500	5	N	0.102236
							chr2	Ote12128100	0	N	0.0479233
							chr2	Ote12252000	0	N	0.124601
							chr2	Ote11670000	0	N	0.0926518
							chr2	Ote11929400	0	N	0.0894569
							chr2	Ote11740000	0	N	0.115016
							chr2	Ote13245000	8	N	0.469649
							chr2	Ote13178000	0	N	0.252396
							chr2	Ote14044000	0	N	0.306709
							chr2	Ote15598000	3	N	0.188498
							chr2	Ote11342400	4	N	0.166134
							chr2	Ote18400000	7	N	0.392971
							chr2	Ote11292300	0	N	0.105431
							chr2	Ote15346000	0	N	0.309904
							chr2	Ote19461000	0	N	0.13738
							chr2	Ote11909000	0	N	0.220447
							chr2	Ote12442000	0	N	0.303514
							chr2	Ote19170000	0	N	0.162939
							chr2	Ote16500000	1	N	0.284345
							chr2	Ote11642400	5	N	0.207668
							chr2	Ote13853000	5	N	0.367412
							chr2	Ote11492200	0	N	0.0511182
							chr2	Ote14302000	0	N	0.236422
							chr2	Ote11530900	6	N	0.127796
							chr2	Ote12426000	0	N	0.108626
							chr2	Ote11100000	5	N	0.182109
							chr2	Ote18643000	0	N	0.201278
							chr2	Ote11675500	11	N	0.517572
							chr2	Ote16800000	3	N	0.0607029
							chr3	Ote16077000	0	N	0.501597
							chr3	Ote12034600	1	N	0.0670927
							chr3	Ote16703000	11	y	0.367412
							chr3	Ote12196000	0	N	0.14377
							chr3	Ote11335800	1	N	0.0638978
							chr3	Ote11861000	10	N	0.364217
							chr3	Ote11893500	12	N	0.249201
							chr3	Ote11935200	4	N	0.0638978
							chr3	Ote17790000	5	N	0.220447
							chr3	Ote11879000	0	N	0.15016
							chr3	Ote11898600	9	N	0.217252
							chr3	Ote12580100	2	N	0.0990415
							chr3	Ote17593000	2	N	0.105431
							chr3	Ote16993000	7	N	0.105431
							chr3	Ote11364000	5	N	0.15655
							chr3	Ote13074000	1	N	0.306709
							chr3	Ote17321000	1	N	0.102236
							chr3	Ote11923300	2	N	0.0319489
							chr3	Ote11801900	4	N	0.13099
							chr3	Ote15050000	5	N	0.204473
							chr3	Ote11927200	13	N	0.214058
							chr3	Ote12442300	4	N	0.115016
							chr3	Ote12046100	1	N	0.0766773
							chr3	Ote11694000	4	N	0.258786
							chr3	Ote15561000	0	N	0.0894569
							chr3	Ote11983700	1	N	0.108626
							chr3	Ote12160700	2	N	0.0383387
							chr3	Ote11842800	3	N	0.0543131
							chr3	Ote11443800	5	N	0.223642
							chr3	Ote11287100	0	N	0.086262
							chr3	Ote11841000	0	N	0.140575
							chr3	Ote18551000	0	N	0.13738
							chr3	Ote11212300	0	N	0.0766773
							chr3	Ote11170000	0	N	0.121406
							chr3	Ote14820000	1	N	0.159744
							chr3	Ote14530000	0	N	0.549521
							chr3	Ote12544000	9	N	0.13099
							chr3	Ote12110600	6	N	0.0958466
							chr3	Ote11306000	0	N	0.118211
							chr3	Ote11835000	3	N	0.0383387
							chr3	Ote11898800	7	N	0.102236
							chr3	Ote12206700	1	N	0.0702875
							chr3	Ote12351100	6	N	0.086262
							chr3	Ote12718800	3	N	0.0958466
							chr3	Ote12455700	4	N	0.153355
							chr3	Ote12000800	1	N	0.0766773
							chr3	Ote19650000	6	N	0.265176
							chr3	Ote12747700	2	N	0.0479233
							chr3	Ote11595700	5	N	0.0638978
							chr3	Ote11313800	5	N	0.166134
							chr3	Ote11578100	3	N	0.0766773
							chr3	Ote12620900	5	N	0.105431
							chr3	Ote11838500	5	N	0.242812
							chr3	Ote12498000	11	N	0.115016
							chr3	Ote12637800	6	N	0.230032
							chr3	Ote12166200	1	N	0.0479233
							chr3	Ote15847000	3	N	0.316294
							chr3	Ote12617600	6	N	0.0702875
							chr3	Ote11671200	5	N	0.115016
							chr3	Ote12696300	6	N	0.111821
							chr3	Ote11677000	12	N	0.373802
							chr3	Ote13277000	3	N	0.0702875
							chr3	Ote15892000	3	N	0.102236
							chr3	Ote12611900	4	N	0.118211
							chr3	Ote12597000	6	N	0.14377
							chr3	Ote11319100	4	N	0.0543131
							chr3	Ote14292000	2	N	0.14377
							chr3	Ote12196700	0	N	0.057508
							chr3	Ote12696000	1	N	0.057508
							chr3	Ote19761000	0	N	0.127796
							chr3	Ote18931000	4	N	0.0702875
							chr3	Ote12239100	4	N	0.0447284
							chr3	Ote18733000	2	N	0.0351438
							chr3	Ote14548000	1	N	0.252396
							chr3	Ote12604100	4	N	0.0511182
							chr3	Ote12591000	5	N	0.0926518
							chr3	Ote11845100	4	N	0.0894569
							chr3	Ote12370800	7	N	0.13738
							chr3	Ote12521400	2	N	0.0479233
							chr3	Ote12733600	2	N	0.0766773
							chr3	Ote15880000	3	N	0.284345
							chr3	Ote15570000	3	N	0.153355
							chr3	Ote12601900	4	N	0.0351438
							chr3	Ote15792000	7	N	0.0766773
							chr3	Ote11522400	4	N	0.0702875
							chr3	Ote11364000	2	N	0.0830671
							chr3	Ote12519900	3	N	0.146965
							chr3	Ote12046200	1	N	0.057508
							chr3	Ote19322000	2	N	0.175719
							chr3	Ote12608900	2	N	0.0894569
							chr3	Ote12110900	3	N	0.0926518
							chr3	Ote12771000	2	N	0.0607029
							chr3	Ote12533400	6	N	0.0766773
							chr3	Ote12501800	8	N	0.169329
							chr3	Ote11896200	5	N	0.0830671
							chr3	Ote12752000	5	N	0.057508
							chr3	Ote12264900	10	N	0.249201
							chr3	Ote12450400	4	N	0.252396
							chr3	Ote19503000	4	N	0.0670927
							chr3	Ote11597400	3	N	0.207668
							chr3	Ote12382100	5	N	0.0990415
							chr3	Ote14804000	2	N	0.290735
							chr3	Ote19871000	6	N	0.0958466
							chr3	Ote11962600	6	N	0.057508
							chr3	Ote17000000	3	N	0.220447
							chr3	Ote12580800	2	N	0.0798722
							chr3	Ote13170000	4	N	0.0670927
							chr3	Ote12545800	7	N	0.127796
							chr3	Ote12157500	9	N	0.162939
							chr3	Ote11999100	8	N	0.127796
							chr3	Ote11067500	2	N	0.0607029
							chr3	Ote12175200	5	N	0.0798722
							chr3	Ote12229100	2	N	0.0894569
							chr3	Ote12536900	5	N	0.00638978
							chr3	Ote11560400	8	N	0.15016
							chr3	Ote11781100	6	N	0.0638978
							chr3	Ote12004000	12	N	0.233227
							chr3	Ote12110800	9	N	0.13099
							chr3	Ote12612000	3	N	0.127796
							chr3	Ote16558000	9	N	0.13099
							chr3	Ote11147100	9	N	0.0990415
							chr3	Ote11966000	2	N	0.140575
							chr3	Ote11116400	2	N	0.255591
							chr3	Ote18480000	6	N	0.166134
							chr3	Ote17723000	0	N	0.0958466
							chr3	Ote11962000	8	N	0.127796
							chr3	Ote12354200	2	N	0.105431
							chr3	Ote11753700	7	N	0.210863
							chr3	Ote12010200	6	N	0.162939
							chr3	Ote12831000	12	N	0.357827
							chr3	Ote17649000	0	N	0.182109
							chr3	Ote11445300	4	Y	0.0670927
							chr3	Ote12197000	6	Y	0.201278
							chr3	Ote11182300	3	N	0.086262
							chr3	Ote12581100	4	N	0.0159744
							chr3	Ote11044000	8	N	0.309904
							chr3	Ote18848000	0	N	0.121406
							chr3	Ote13911000	0	N	0.124601
							chr3	Ote14680000	5	N	0.252396
							chr3	Ote11965000	6	N	0.322684
							chr3	Ote12620000	0	N	0.41853
							chr3	Ote11941700	2	N	0.102236
							chr3	Ote12749400	2	N	0.124601
							chr3	Ote12500600	6	N	0.121406
							chr3	Ote11376400	3	N	0.086262
							chr3	Ote11752600	4	N	0.057508
							chr3	Ote12366700	9	N	0.204473
							chr3	Ote11295900	5	N	0.108626
							chr3	Ote11856500	1	N	0.057508
							chr3	Ote12105800	2	N	0.105431
							chr3	Ote17894000	11	N	0.210863
							chr3	Ote18804000	2	N	0.361022
							chr3	Ote12610900	10	N	0.14377
							chr3	Ote16296000	13	N	0.313099
							chr3	Ote11853200	2	N	0.0702875
							chr3	Ote15987000	2	N	0.335463
							chr3	Ote12447900	5	N	0.0670927
							chr3	Ote11036600	4	N	0.124601
							chr3	Ote12081500	6	N	0.0702875
							chr3	Ote12592000	3	N	0.057508
							chr3	Ote12331100	2	N	0.271565
							chr3	Ote12518900	6	N	0.115016
							chr3	Ote11193100	6	N	0.172524
							chr3	Ote12313500	8	N	0.255591
							chr3	Ote12209000	13	N	0.0766773
							chr3	Ote12372200	4	N	0.0766773
							chr3	Ote12532500	5	N	0.0607029
							chr3	Ote12603000	3	N	0.191693
							chr3	Ote14352000	0	N	0.0766773
							chr3	Ote11665400	0	N	0.230032
							chr3	Ote19280000	0	N	0.204473
							chr3	Ote11747200	0	N	0.086262
							chr3	Ote12210400	5	N	0.0351438
							chr3	Ote12585000	6	N	0.0702875
							chr3	Ote12310700	0	N	0.0670927
							chr3	Ote11851000	9	N	0.166134
							chr3	Ote11744900	3	N	0.102236
							chr3	Ote11473400	4	N	0.0415335
							chr3	Ote13952000	7	N	0.0990415
							chr3	Ote15794000	4	N	0.15655
							chr3	Ote11158900	2	N	0.14377
							chr3	Ote11199900	3	N	0.118211
							chr3	Ote11563100	2	N	0.0702875
							chr3	Ote12446600	6	N	0.118211
							chr3	Ote12696100	4	N	0.0638978
							chr3	Ote12652200	2	N	0.0734824
							chr3	Ote12399100	17	N	0.140575
							chr3	Ote18810000	9	N	0.223642
							chr3	Ote12158900	3	N	0.166134
							chr3	Ote11174000	8	N	0.166134
							chr3	Ote17732000	0	N	0.108626
							chr3	Ote12584800	3	N	0.121406
							chr3	Ote11822700	3	N	0.146965
							chr3	Ote11037000	0	N	0.105431
							chr3	Ote11678200	6	N	0.0607029
							chr3	Ote11063200	8	N	0.159744
							chr3	Ote14201000	0	N	0.115016
							chr3	Ote13180000	0	N	0.277955
							chr3	Ote12370400	3	N	0.0670927
							chr3	Ote17010000	4	N	0.169329
							chr3	Ote12332600	3	N	0.0702875
							chr3	Ote11306200	6	N	0.15016
							chr3	Ote15025000	11	N	0.13099
							chr3	Ote12534800	5	N	0.0638978
							chr3	Ote12444400	3	N	0.0479233
							chr3	Ote14562000	2	N	0.383387
							chr3	Ote11598200	6	N	0.0607029
							chr3	Ote12395700	6	N	0.0607029
							chr3	Ote14037000	2	N	0.15016
							chr3	Ote12786200	2	N	0.102236
							chr3	Ote11664000	9	N	0.265176
							chr3	Ote11504100	3	N	0.207668
							chr3	Ote11916200	3	N	0.0479233
							chr3	Ote12284400	3	N	0.028754
							chr3	Ote11901600	4	N	0.246006
							chr3	Ote16334000	5	N	0.169329
							chr3	Ote12750100	6	N	0.0191693
							chr3	Ote16887000	5	N	0.086262
							chr3	Ote17341000	2	y	0.124601
							chr3	Ote12183600	3	N	0.0255591
							chr3	Ote12430300	7	N	0.0894569
							chr3	Ote12539900	5	N	0.105431
							chr3	Ote12243000	0	N	0.166134
							chr3	Ote11232500	0	N	0.105431
							chr3	Ote16792000	0	N	0.108626
							chr3	Ote16530000	0	N	0.115016
							chr3	Ote14092000	3	N	0.134185
							chr3	Ote17660000	3	N	0.0734824
							chr3	Ote17620000	2	N	0.0607029
							chr3	Ote19109000	13	y	0.27476
							chr3	Ote15360000	0	N	0.15655
							chr3	Ote12409200	3	N	0.108626
							chr3	Ote14291000	3	N	0.191693
							chr3	Ote11029800	5	N	0.29393
							chr3	Ote11625400	5	N	0.118211
							chr3	Ote18811000	5	N	0.309904
							chr3	Ote11319600	0	N	0.0670927
							chr3	Ote16051000	6	N	0.392971
							chr3	Ote16384000	6	N	0.469649
							chr3	Ote14797000	0	N	0.086262
							chr3	Ote13570000	0	N	0.523962
							chr3	Ote23803885	2	N	0.028754
							chr3	Ote12349500	4	N	0.0926518
							chr3	Ote15522000	5	N	0.105431
							chr3	Ote11433700	3	N	0.0607029
							chr3	Ote12223000	9	N	0.297125
							chr3	Ote12374500	3	N	0.124601
							chr3	Ote11012500	0	N	0.140575
							chr3	Ote11020400	0	N	0.0511182
							chr3	Ote14844000	1	N	0.134185
							chr3	Ote16738000	0	N	0.15655
							chr3	Ote18005000	0	N	0.0638978
							chr3	Ote18070000	0	N	0.204473
							chr3	Ote11702500	3	N	0.0958466
							chr3	Ote15828000	0	N	0.127796
							chr3	Ote11308200	5	N	0.14377
							chr3	Ote16890000	4	N	0.146965
							chr3	Ote12353400	3	N	0.0415335
							chr3	Ote14000000	2	N	0.108626
							chr3	Ote12213100	2	N	0.0479233
							chr3	Ote12246500	4	N	0.0415335
							chr3	Ote12249100	1	N	0.0415335
							chr3	Ote14277000	0	N	0.111821
							chr3	Ote11757300	0	N	0.0926518
							chr3	Ote11446200	0	N	0.146965
							chr3	Ote18108000	6	N	0.127796
							chr3	Ote19840000	0	N	0.159744
							chr3	Ote12150600	3	N	0.0670927
							chr3	Ote11317600	0	N	0.0638978
							chr3	Ote11390000	2	N	0.341853
							chr3	Ote18634000	4	N	0.0990415
							chr3	Ote18403000	0	N	0.325879
							chr3	Ote13152000	7	N	0.0958466
							chr3	Ote11772900	0	N	0.15016
							chr3	Ote16547000	3	N	0.108626
							chr3	Ote18524000	1	N	0.13099
							chr3	Ote11259900	0	N	0.0894569
							chr3	Ote14539000	0	N	0.127796
							chr3	Ote12445800	6	N	0.223642
							chr3	Ote13310000	5	N	0.255591
							chr3	Ote11623900	4	N	0.207668
							chr3	Ote13231000	5	N	0.0990415
							chr3	Ote11740700	2	N	0.102236
							chr3	Ote11367800	6	N	0.485623
							chr3	Ote11375000	3	N	0.0607029
							chr3	Ote11304500	5	N	0.118211
							chr3	Ote14565000	5	N	0.0894569
							chr3	Ote16409000	4	N	0.185304
							chr3	Ote11377800	3	N	0.111821
							chr3	Ote17875000	0	N	0.198083
							chr3	Ote12062000	0	N	0.220447
							chr3	Ote11296900	0	N	0.13738
							chr3	Ote11872000	4	N	0.0223642
							chr3	Ote11374200	2	N	0.105431
							chr3	Ote14104000	0	N	0.0990415
							chr3	Ote12491900	0	N	0.086262
							chr3	Ote12282300	0	N	0.0766773
							chr3	Ote12019100	0	N	0.226837
							chr3	Ote17562000	2	N	0.127796
							chr3	Ote11850300	4	N	0.086262
							chr3	Ote11747000	0	N	0.162939
							chr3	Ote12472200	4	N	0.0894569
							chr3	Ote12353200	0	N	0.108626
							chr3	Ote12445900	1	N	0.108626
							chr3	Ote12610000	1	N	0.0543131
							chr3	Ote12133000	3	N	0.0830671
							chr3	Ote12010000	0	N	0.0702875
							chr3	Ote11180000	5	N	0.13738
							chr3	Ote11556000	7	N	0.258786
							chr3	Ote14074000	1	N	0.214058
							chr3	Ote14640000	0	N	0.0894569
							chr3	Ote14821000	0	N	0.271565
							chr3	Ote19570000	0	N	0.146965
							chr3	Ote13258000	0	N	0.0766773
							chr3	Ote11537000	0	N	0.175719
							chr3	Ote18046000	0	N	0.108626
							chr3	Ote12348500	4	N	0.057508
							chr3	Ote12596000	0	N	0.102236
							chr3	Ote19700000	0	N	0.159744
							chr3	Ote18800000	3	N	0.239617
							chr3	Ote11448100	4	N	0.252396
							chr3	Ote11708100	0	N	0.13099
							chr3	Ote13814000	0	N	0.121406
							chr3	Ote13141000	0	N	0.0926518
							chr3	Ote13082000	3	N	0.488818
							chr3	Ote12887000	5	N	0.146965
							chr3	Ote14273000	3	N	0.370607
							chr3	Ote14720000	0	N	0.41853
							chr3	Ote14600000	0	N	0.520767
							chr3	Ote11701800	0	N	0.13099
							chr3	Ote11768400	4	N	0.13738
							chr3	Ote16969000	0	N	0.210863
							chr3	Ote17751000	0	N	0.290735
							chr3	Ote15848000	1	N	0.105431
							chr3	Ote11087000	0	N	0.159744
							chr3	Ote15689000	2	N	0.028754
							chr3	Ote18876000	0	N	0.162939
							chr3	Ote13740000	0	N	0.255591
							chr3	Ote19030000	0	N	0.15655
							chr3	Ote12713300	0	N	0.0511182
							chr3	Ote12157900	1	N	0.172524
							chr3	Ote11651000	0	N	0.118211
							chr3	Ote11940000	0	N	0.28754
							chr3	Ote14474000	0	N	0.153355
							chr3	Ote16626000	3	N	0.236422
							chr3	Ote12657900	4	N	0.0638978
							chr3	Ote14367000	0	N	0.0798722
							chr3	Ote11143100	0	N	0.191693
							chr3	Ote12030000	2	N	0.172524
							chr3	Ote11548800	2	N	0.0798722
							chr3	Ote12400000	4	N	0.357827
							chr3	Ote19630000	0	N	0.15016
							chr3	Ote14898000	0	N	0.14377
							chr3	Ote19140000	0	N	0.111821
							chr3	Ote15178000	0	N	0.127796
							chr3	Ote15471000	0	N	0.153355
							chr3	Ote11077000	0	N	0.146965
							chr3	Ote15601000	3	N	0.185304
							chr3	Ote11155700	1	N	0.13738
							chr3	Ote15883000	0	N	0.134185
							chr3	Ote17251000	0	N	0.124601
							chr3	Ote18457000	0	N	0.086262
							chr3	Ote18824000	6	N	0.28754
							chr3	Ote15450000	0	N	0.236422
							chr3	Ote11270000	0	N	0.392971
							chr3	Ote14174000	0	N	0.198083
							chr3	Ote18652000	1	N	0.0638978
							chr3	Ote11074500	10	N	0.220447
							chr3	Ote14110000	0	N	0.166134
							chr3	Ote11081800	0	N	0.15016
							chr3	Ote14353000	0	N	0.0543131
							chr3	Ote12292000	0	N	0.230032
							chr3	Ote11889000	0	N	0.057508
							chr3	Ote14296000	0	N	0.29393
							chr3	Ote12652000	0	N	0.194888
							chr3	Ote16744000	0	N	0.159744
							chr3	Ote12240000	2	N	0.134185
							chr3	Ote15970000	2	N	0.230032
							chr3	Ote12936000	0	N	0.140575
							chr3	Ote11347300	0	N	0.201278
							chr3	Ote12399300	5	N	0.0415335
							chr3	Ote11836400	0	N	0.159744
							chr3	Ote19056000	0	N	0.153355
							chr3	Ote13773000	0	N	0.27476
							chr3	Ote14166000	0	N	0.265176
							chr3	Ote17315000	0	N	0.0766773
							chr3	Ote11032400	0	N	0.140575
							chr3	Ote19185000	0	N	0.207668
							chr3	Ote12753000	0	N	0.210863
							chr3	Ote12460000	5	N	0.153355
							chr3	Ote11178000	0	N	0.0447284
							chr3	Ote14829000	0	N	0.0926518
							chr3	Ote15603000	0	N	0.140575
							chr3	Ote12200000	0	N	0.223642
							chr3	Ote12001000	5	N	0.0926518
							chr3	Ote14545000	2	N	0.178914
							chr3	Ote13419000	7	N	0.504792
							chr3	Ote11136800	6	N	0.124601
							chr3	Ote14266000	1	N	0.153355
							chr3	Ote12284000	0	N	0.182109
							chr3	Ote14187000	0	N	0.434505
							chr3	Ote19403000	4	N	0.0798722
							chr3	Ote12011300	0	N	0.0670927
							chr3	Ote11298200	4	N	0.43131
							chr3	Ote11559100	2	N	0.0958466
							chr3	Ote13800000	3	N	0.102236
							chr3	Ote12536300	3	N	0.0383387
							chr3	Ote11695600	0	N	0.105431
							chr3	Ote14986000	3	N	0.146965
							chr3	Ote11018000	0	N	0.166134
							chr3	Ote11512200	0	N	0.0607029
							chr3	Ote12752300	0	N	0.0702875
							chr3	Ote11107000	0	N	0.530351
							chr3	Ote12472800	5	N	0.0926518
							chr3	Ote12549000	1	N	0.0511182
							chr3	Ote12478800	10	N	0.370607
							chr3	Ote12779000	0	N	0.15016
							chr3	Ote11198000	0	N	0.0894569
							chr3	Ote11931400	3	N	0.0702875
							chr3	Ote13530000	0	N	0.338658
							chr3	Ote12201600	3	N	0.124601
							chr3	Ote12479000	4	N	0.0670927
							chr3	Ote13207000	5	N	0.258786
							chr3	Ote11381800	3	N	0.0990415
							chr3	Ote12857000	0	N	0.0734824
							chr3	Ote17980000	0	N	0.15016
							chr3	Ote11041000	0	N	0.13738
							chr3	Ote11400000	0	N	0.891374
							chr3	Ote12293500	3	N	0.201278
							chr3	Ote11957000	3	N	0.367412
							chr3	Ote14349000	2	N	0.594249
							chr3	Ote11074300	6	N	0.182109
							chr3	Ote12068000	0	N	0.13099
							chr3	Ote11151900	0	N	0.0990415
							chr3	Ote17310000	2	N	0.175719
							chr3	Ote12034900	2	N	0.115016
							chr3	Ote16300000	6	N	0.207668
							chr3	Ote11932600	7	N	0.0191693
							chr4	Ote13688000	0	N	0.226837
							chr4	Ote12291500	14	N	0.290735
							chr4	Ote19010000	4	N	0.108626
							chr4	Ote12682000	2	N	0.0415335
							chr4	Ote12599000	7	N	0.217252
							chr4	Ote12082300	4	N	0.105431
							chr4	Ote11586900	6	N	0.15655
							chr4	Ote12712900	6	N	0.0670927
							chr4	Ote14885000	1	N	0.13738
							chr4	Ote11617600	5	N	0.0415335
							chr4	Ote12366500	5	N	0.102236
							chr4	Ote11982800	5	N	0.102236
							chr4	Ote12396800	6	N	0.0734824
							chr4	Ote16190000	4	N	0.370607
							chr4	Ote13272000	0	N	0.376997
							chr4	Ote12202200	5	N	0.159744
							chr4	Ote12526900	7	N	0.121406
							chr4	Ote12115800	6	N	0.102236
							chr4	Ote12339000	3	N	0.0766773
							chr4	Ote12189300	6	N	0.297125
							chr4	Ote12768900	3	N	0.057508
							chr4	Ote12132700	7	N	0.140575
							chr4	Ote12540100	6	N	0.210863
							chr4	Ote11106800	5	N	0.153355
							chr4	Ote12151300	1	N	0.102236
							chr4	Ote11738100	7	N	0.134185
							chr4	Ote12408800	11	N	0.28754
							chr4	Ote11855500	8	N	0.252396
							chr4	Ote12669900	4	N	0.0766773
							chr4	Ote12107000	4	N	0.182109
							chr4	Ote11896000	10	N	0.127796
							chr4	Ote11564300	10	Y	0.201278
							chr4	Ote11645700	0	N	0.175719
							chr4	Ote16485000	12	N	0.249201
							chr4	Ote11615600	11	N	0.306709
							chr4	Ote12087800	0	N	0.0990415
							chr4	Ote11247500	6	N	0.223642
							chr4	Ote11711200	7	N	0.290735
							chr4	Ote11736300	4	N	0.102236
							chr4	Ote18170000	4	N	0.0926518
							chr4	Ote12712400	3	N	0.105431
							chr4	Ote12697900	2	N	0.0543131
							chr4	Ote12587300	2	N	0.127796
							chr4	Ote11959400	8	N	0.115016
							chr4	Ote13890000	1	N	0.0670927
							chr4	Ote12244800	6	N	0.166134
							chr4	Ote11991400	8	N	0.169329
							chr4	Ote12191200	5	N	0.0926518
							chr4	Ote12510100	8	N	0.182109
							chr4	Ote12074400	0	N	0.127796
							chr4	Ote12555900	3	N	0.0926518
							chr4	Ote12062100	2	N	0.0702875
							chr4	Ote12754500	0	N	0.124601
							chr4	Ote18268000	2	N	0.0479233
							chr4	Ote11792000	16	N	0.543131
							chr4	Ote12248300	0	N	0.121406
							chr4	Ote12498600	12	N	0.115016
							chr4	Ote12239800	12	N	0.166134
							chr4	Ote12088200	5	N	0.0670927
							chr4	Ote12730700	5	N	0.0798722
							chr4	Ote12313100	2	N	0.0383387
							chr4	Ote12719800	8	N	0.214058
							chr4	Ote12435400	2	N	0.14377
							chr4	Ote12013100	3	N	0.0670927
							chr4	Ote19697000	4	N	0.134185
							chr4	Ote12424900	2	N	0.0191693
							chr4	Ote18465000	0	N	0.127796
							chr4	Ote11153400	1	N	0.0926518
							chr4	Ote12002000	0	N	0.265176
							chr4	Ote18814000	0	N	0.13099
							chr4	Ote14399000	1	N	0.124601
							chr4	Ote17700000	1	N	0.0958466
							chr4	Ote11112000	5	N	0.201278
							chr4	Ote12542000	5	N	0.482428
							chr4	Ote13644000	1	N	0.105431
							chr4	Ote18001000	4	N	0.111821
							chr4	Ote12374900	4	N	0.0734824
							chr4	Ote11447100	2	N	0.0319489
							chr4	Ote12213700	16	N	0.386581
							chr4	Ote12347500	4	N	0.0702875
							chr4	Ote13520000	6	N	0.13099
							chr4	Ote11062100	5	Y	0.172524
							chr4	Ote11806600	5	N	0.118211
							chr4	Ote19460000	15	N	0.504792
							chr4	Ote19522000	7	N	0.246006
							chr4	Ote11758100	4	N	0.0734824
							chr4	Ote11442000	7	N	0.492013
							chr4	Ote12468600	8	N	0.284345
							chr4	Ote11788200	1	N	0.14377
							chr4	Ote11255000	6	N	0.0734824
							chr4	Ote11112900	0	N	0.105431
							chr4	Ote12192500	0	N	0.0926518
							chr4	Ote11082600	1	N	0.0734824
							chr4	Ote14080000	5	N	0.159744
							chr4	Ote12038700	5	N	0.0830671
							chr4	Ote11187700	3	N	0.0638978
							chr4	Ote16767000	4	N	0.159744
							chr4	Ote12146300	9	N	0.201278
							chr4	Ote12110300	4	N	0.0479233
							chr4	Ote11504000	6	N	0.223642
							chr4	Ote13355000	9	N	0.389776
							chr4	Ote11026300	3	N	0.233227
							chr4	Ote14202000	5	N	0.226837
							chr4	Ote12780400	1	N	0.102236
							chr4	Ote12687500	3	N	0.105431
							chr4	Ote12197500	7	N	0.0383387
							chr4	Ote11530600	0	N	0.0638978
							chr4	Ote12688700	6	N	0.028754
							chr4	Ote19451000	2	N	0.057508
							chr4	Ote13400000	14	N	0.415335
							chr4	Ote12026900	6	N	0.230032
							chr4	Ote12639200	6	N	0.105431
							chr4	Ote17941000	11	N	0.28115
							chr4	Ote11871500	6	N	0.121406
							chr4	Ote11723000	4	N	0.121406
							chr4	Ote15354000	5	N	0.0894569
							chr4	Ote12000500	1	N	0.13099
							chr4	Ote11385900	5	N	0.191693
							chr4	Ote11309500	16	N	0.319489
							chr4	Ote12595900	2	N	0.0319489
							chr4	Ote12207900	3	N	0.127796
							chr4	Ote19247000	4	N	0.191693
							chr4	Ote11467000	0	N	0.13738
							chr4	Ote14076000	3	N	0.0511182
							chr4	Ote12691000	1	N	0.0958466
							chr4	Ote12313700	1	N	0.0798722
							chr4	Ote14706000	0	N	0.108626
							chr4	Ote18632000	7	N	0.338658
							chr4	Ote12397700	2	N	0.086262
							chr4	Ote11133400	3	N	0.0670927
							chr4	Ote12416900	2	N	0.166134
							chr4	Ote11847900	5	N	0.223642
							chr4	Ote18708000	13	N	0.290735
							chr4	Ote12248000	3	N	0.162939
							chr4	Ote11550200	1	N	0.146965
							chr4	Ote13070000	4	N	0.166134
							chr4	Ote11601600	6	N	0.198083
							chr4	Ote11203000	10	N	0.511182
							chr4	Ote16765000	1	N	0.15655
							chr4	Ote12387300	11	N	0.217252
							chr4	Ote12194400	14	N	0.345048
							chr4	Ote11131300	2	N	0.0511182
							chr4	Ote12449800	10	N	0.14377
							chr4	Ote12540600	2	N	0.0351438
							chr4	Ote12547200	4	N	0.086262
							chr4	Ote11449200	0	N	0.105431
							chr4	Ote19799000	0	N	0.0958466
							chr4	Ote11831000	7	N	0.191693
							chr4	Ote15503000	0	N	0.239617
							chr4	Ote14140000	0	N	0.27476
							chr4	Ote15409000	0	N	0.0607029
							chr4	Ote13485000	0	N	0.325879
							chr4	Ote16500000	0	N	0.0830671
							chr4	Ote11353300	0	N	0.13099
							chr4	Ote13390000	7	N	0.29393
							chr4	Ote14541000	0	N	0.15655
							chr4	Ote12218800	8	N	0.0638978
							chr4	Ote11972300	16	N	0.172524
							chr4	Ote11150200	14	N	0.230032
							chr4	Ote11877600	5	N	0.102236
							chr4	Ote11411900	0	N	0.102236
							chr4	Ote11959300	5	N	0.0191693
							chr4	Ote16430000	5	N	0.29393
							chr4	Ote12766800	4	N	0.0159744
							chr4	Ote12376600	10	N	0.140575
							chr4	Ote11154000	2	N	0.121406
							chr4	Ote11173000	6	N	0.188498
							chr4	Ote15018000	0	N	0.175719
							chr4	Ote11831200	4	N	0.108626
							chr4	Ote11862900	13	N	0.159744
							chr4	Ote14583000	0	N	0.239617
							chr4	Ote11352900	1	N	0.15016
							chr4	Ote11463000	0	N	0.249201
							chr4	Ote11092400	3	N	0.223642
							chr4	Ote12046800	0	N	0.0607029
							chr4	Ote12343600	8	N	0.0926518
							chr4	Ote12306800	11	N	0.0415335
							chr4	Ote11382300	10	N	0.230032
							chr4	Ote12213000	6	N	0.121406
							chr4	Ote12735700	3	N	0.00638978
							chr4	Ote13835000	0	N	0.265176
							chr4	Ote12910000	0	N	0.15655
							chr4	Ote13307000	0	N	0.0830671
							chr4	Ote17659000	0	N	0.0894569
							chr4	Ote19460000	0	N	0.0638978
							chr4	Ote11318700	0	N	0.0830671
							chr4	Ote12406900	0	N	0.0543131
							chr4	Ote18810000	0	N	0.268371
							chr4	Ote11313400	2	N	0.108626
							chr4	Ote12264400	3	N	0.111821
							chr4	Ote19102000	3	N	0.108626
							chr4	Ote16299000	2	N	0.175719
							chr4	Ote11056800	4	N	0.140575
							chr4	Ote11206000	4	N	0.28115
							chr4	Ote12779800	5	N	0.0734824
							chr4	Ote13159000	15	N	0.230032
							chr4	Ote11771700	6	N	0.0415335
							chr4	Ote12200300	4	N	0.0702875
							chr4	Ote11667800	4	N	0.182109
							chr4	Ote14816000	9	N	0.629393
							chr4	Ote12529200	6	N	0.115016
							chr4	Ote11573100	7	N	0.134185
							chr4	Ote12424800	7	N	0.146965
							chr4	Ote12609200	5	N	0.115016
							chr4	Ote11638500	0	N	0.115016
							chr4	Ote16930000	9	N	0.146965
							chr4	Ote12559900	7	N	0.210863
							chr4	Ote12290300	4	N	0.134185
							chr4	Ote16201000	0	N	0.086262
							chr4	Ote17739000	0	N	0.0830671
							chr4	Ote11629500	4	N	0.140575
							chr4	Ote11562400	14	N	0.428115
							chr4	Ote11051000	3	N	0.0990415
							chr4	Ote11937500	6	N	0.057508
							chr4	Ote12404100	3	N	0.0447284
							chr4	Ote14519000	1	N	0.105431
							chr4	Ote11504000	0	N	0.178914
							chr4	Ote12423000	0	N	0.140575
							chr4	Ote11411000	0	N	0.204473
							chr4	Ote11633000	0	N	0.198083
							chr4	Ote11396500	4	N	0.105431
							chr4	Ote15966000	0	N	0.191693
							chr4	Ote11482000	4	N	0.124601
							chr4	Ote15829000	6	N	0.124601
							chr4	Ote15372000	4	N	0.134185
							chr4	Ote11565800	2	N	0.0670927
							chr4	Ote16912000	0	N	0.217252
							chr4	Ote15963000	2	N	0.14377
							chr4	Ote12193000	0	N	0.175719
							chr4	Ote12488000	0	N	0.159744
							chr4	Ote12062400	0	N	0.0894569
							chr4	Ote11262100	0	N	0.0990415
							chr4	Ote11220500	12	N	0.648562
							chr4	Ote11413000	6	N	0.172524
							chr4	Ote12169500	2	N	0.0479233
							chr4	Ote16072000	0	N	0.13099
							chr4	Ote17494000	0	N	0.472843
							chr4	Ote14512000	0	N	0.565495
							chr4	Ote11260100	6	N	0.277955
							chr4	Ote12396000	2	N	0.140575
							chr4	Ote18767000	3	N	0.105431
							chr4	Ote11520000	0	N	0.0702875
							chr4	Ote12571000	0	N	0.124601
							chr4	Ote12403600	7	N	0.166134
							chr4	Ote11501000	0	N	0.105431
							chr4	Ote18029000	0	N	0.217252
							chr4	Ote11189900	0	N	0.0670927
							chr4	Ote11997200	3	N	0.0447284
							chr4	Ote11457900	7	N	0.246006
							chr4	Ote18339000	0	N	0.172524
							chr4	Ote12175000	2	N	0.0447284
							chr4	Ote11012600	0	N	0.214058
							chr4	Ote11506300	2	N	0.111821
							chr4	Ote11690800	3	N	0.0926518
							chr4	Ote12672700	2	N	0.086262
							chr4	Ote12006100	5	N	0.0447284
							chr4	Ote17888000	1	N	0.249201
							chr4	Ote11261800	0	N	0.13738
							chr4	Ote11262000	0	N	0.115016
							chr4	Ote11517300	0	N	0.111821
							chr4	Ote14935000	0	N	0.0766773
							chr4	Ote11948000	0	N	0.565495
							chr4	Ote11376300	0	N	0.0798722
							chr4	Ote13871000	0	N	0.124601
							chr4	Ote12123900	4	N	0.0447284
							chr4	Ote13195000	0	N	0.27476
							chr4	Ote11064400	0	N	0.13099
							chr4	Ote11095700	0	N	0.27476
							chr4	Ote16785000	0	N	0.0894569
							chr4	Ote11419000	0	N	0.204473
							chr4	Ote18400000	0	N	0.265176
							chr4	Ote17150000	1	N	0.230032
							chr4	Ote17275000	0	N	0.0543131
							chr4	Ote11733000	0	N	0.28115
							chr4	Ote11806000	0	N	0.0638978
							chr4	Ote12601000	1	N	0.0798722
							chr4	Ote11186100	0	N	0.0447284
							chr4	Ote12171400	0	N	0.0638978
							chr4	Ote12479700	9	N	0.0670927
							chr4	Ote11379000	0	N	0.0447284
							chr4	Ote19780000	0	N	0.246006
							chr4	Ote11447000	0	N	0.351438
							chr4	Ote12204000	0	N	0.127796
							chr4	Ote19555000	0	N	0.102236
							chr4	Ote19128000	5	N	0.111821
							chr4	Ote15902000	0	N	0.162939
							chr4	Ote12370000	6	N	0.175719
							chr4	Ote11426500	0	N	0.0447284
							chr4	Ote11754000	3	N	0.191693
							chr4	Ote12146900	0	N	0.086262
							chr4	Ote18059000	0	N	0.28754
							chr4	Ote11248600	2	N	0.0990415
							chr4	Ote14767000	2	N	0.0607029
							chr4	Ote11061100	0	N	0.0894569
							chr4	Ote12976000	7	N	0.242812
							chr4	Ote13614000	9	N	0.246006
							chr4	Ote12747000	7	N	0.306709
							chr4	Ote12621600	5	N	0.124601
							chr4	Ote17986000	1	N	0.246006
							chr4	Ote11115000	0	N	0.223642
							chr4	Ote11353400	5	N	0.284345
							chr4	Ote11028000	0	N	0.249201
							chr4	Ote19169000	0	N	0.146965
							chr4	Ote18432000	2	N	0.220447
							chr4	Ote17383000	0	N	0.121406
							chr4	Ote11203600	0	N	0.118211
							chr4	Ote14561000	0	N	0.252396
							chr4	Ote11117100	0	N	0.0990415
							chr4	Ote14121000	5	N	0.233227
							chr4	Ote11177500	0	N	0.15016
							chr4	Ote11224600	0	N	0.14377
							chr4	Ote15977000	2	N	0.43131
							chr4	Ote16954000	0	N	0.175719
							chr4	Ote12766000	1	N	0.0479233
							chr4	Ote12117200	0	N	0.0415335
							chr4	Ote12832000	0	N	0.28115
							chr4	Ote12079000	0	N	0.0734824
							chr4	Ote16490000	0	N	0.127796
							chr4	Ote14756000	0	N	0.0926518
							chr4	Ote15278000	0	N	0.14377
							chr4	Ote16654000	0	N	0.108626
							chr4	Ote13492000	1	N	0.15016
							chr4	Ote12856000	0	N	0.210863
							chr4	Ote16533000	0	N	0.255591
							chr4	Ote12509700	5	N	0.182109
							chr4	Ote11957000	4	N	0.14377
							chr4	Ote17134000	0	N	0.121406
							chr4	Ote12539800	0	N	0.15016
							chr4	Ote12011100	0	N	0.162939
							chr4	Ote19194000	0	N	0.108626
							chr4	Ote15860000	4	N	0.028754
							chr4	Ote15275000	1	N	0.220447
							chr4	Ote12373200	4	N	0.0670927
							chr4	Ote11371000	0	N	0.182109
							chr4	Ote16288000	2	N	0.108626
							chr4	Ote12074000	0	N	0.108626
							chr4	Ote12328300	3	N	0.111821
							chr4	Ote11702600	4	N	0.0926518
							chr4	Ote17600000	0	N	0.15016
							chr4	Ote12544000	4	N	0.182109
							chr4	Ote12284300	6	N	0.220447
							chr4	Ote12757900	0	N	0.0159744
							chr4	Ote11772700	0	N	0.185304
							chr4	Ote12052900	8	N	0.214058
							chr4	Ote15575000	11	N	0.440895
							chr4	Ote16347000	4	N	0.306709
							chr4	Ote17800000	0	N	0.300319
							chr4	Ote11556700	7	N	0.214058
							chr4	Ote19848000	4	N	0.185304
							chr4	Ote12563500	5	N	0.0958466
							chr4	Ote12335200	3	N	0.188498
							chr4	Ote11346000	0	N	0.345048
							chr4	Ote16187000	7	N	0.246006
							chr4	Ote16934000	3	N	0.146965
							chr4	Ote11277400	4	N	0.146965
							chr4	Ote12039600	4	N	0.13099
							chr4	Ote13285000	0	N	0.13099
							chr4	Ote17014000	0	N	0.0607029
							chr4	Ote16376000	0	N	0.175719
							chr4	Ote12299400	2	N	0.0670927
							chr4	Ote11616400	1	N	0.153355
							chr4	Ote14991000	0	N	0.210863
							chr4	Ote19735000	0	N	0.15655
							chr4	Ote11443700	0	N	0.159744
							chr4	Ote11909100	5	N	0.13738
							chr4	Ote14900000	0	N	0.166134
							chr4	Ote12387000	3	N	0.214058
							chr4	Ote12215300	2	N	0.0638978
							chr4	Ote11917600	0	N	0.0990415
							chr4	Ote16140000	0	N	0.0766773
							chr4	Ote11240700	3	N	0.159744
							chr4	Ote14206000	0	N	0.111821
							chr4	Ote16483000	0	N	0.172524
							chr4	Ote11591300	4	N	0.13099
							chr4	Ote12614700	8	N	0.233227
							chr4	Ote11385100	0	N	0.226837
							chr4	Ote14098000	1	N	0.230032
							chr4	Ote11094500	9	N	0.335463
							chr4	Ote11388100	10	N	0.354633
							chr4	Ote13838000	0	N	0.175719
							chr4	Ote11310000	0	N	0.242812
							chr4	Ote13244000	1	N	0.0990415
							chr4	Ote13585000	0	N	0.440895
							chr4	Ote16901000	5	N	0.127796
							chr4	Ote11919900	5	N	0.0479233
							chr4	Ote12784000	0	N	0.0958466
							chr4	Ote12303800	5	N	0.0511182
							chr4	Ote12479900	7	N	0.0543131
							chr4	Ote19989000	1	N	0.249201
							chr4	Ote11159200	0	N	0.0830671
							chr4	Ote17140000	0	N	0.268371
							chr4	Ote13533000	2	N	0.4377
							chr4	Ote12429200	6	N	0.175719
							chr4	Ote12207500	24	N	0.277955
							chr4	Ote19552000	5	N	0.194888
							chr4	Ote12181900	3	N	0.13738
							chr4	Ote11418400	0	N	0.108626
							chr4	Ote12365400	8	N	0.124601
							chr4	Ote19770000	1	N	0.268371
							chr4	Ote12764800	2	N	0.0702875
							chr4	Ote11210100	4	N	0.258786
							chr4	Ote11268800	1	N	0.127796
							chr4	Ote11731900	3	N	0.102236
							chr4	Ote11843400	2	N	0.0670927
							chr4	Ote15279000	1	N	0.0766773
							chr4	Ote16185000	5	N	0.198083
							chr4	Ote12347100	2	N	0.028754
							chr4	Ote17192000	19	N	0.543131
							chr4	Ote12544900	8	N	0.118211
							chr4	Ote16381000	0	N	0.188498
							chr4	Ote12013800	0	N	0.0511182
							chr4	Ote16774000	0	N	0.0702875
							chr4	Ote11515900	4	N	0.0926518
							chr4	Ote12152000	3	N	0.162939
							chr4	Ote19080000	4	N	0.185304
							chr4	Ote18289000	4	N	0.182109
							chr4	Ote11100100	3	N	0.182109
							chr4	Ote11226800	4	N	0.086262
							chr4	Ote18902000	3	N	0.0830671
							chr4	Ote18570000	0	N	0.169329
							chr4	Ote12459000	5	N	0.118211
							chr4	Ote12663900	2	Y	0.102236
							chr4	Ote11069900	5	N	0.172524
							chr4	Ote11582600	0	N	0.102236
							chr4	Ote12028800	12	N	0.0894569
							chr4	Ote12382300	12	N	0.13099
							chr4	Ote19035000	0	N	0.201278
							chr4	Ote11608500	3	N	0.191693
							chr4	Ote12255100	4	N	0.0734824
							chr4	Ote11929700	4	N	0.0798722
							chr4	Ote12498900	8	Y	0.0830671
							chr4	Ote11121700	2	N	0.124601
							chr4	Ote11899300	5	N	0.0159744
							chr4	Ote12386800	6	N	0.169329
							chr4	Ote11848500	0	N	0.0607029
							chr4	Ote12214700	3	N	0.105431
							chr4	Ote11989800	6	N	0.127796
							chr4	Ote11115400	0	N	0.115016
							chr4	Ote16337000	10	N	0.383387
							chr4	Ote16632000	3	N	0.140575
							chr4	Ote12730800	9	y	0.169329
							chr4	Ote23801631	1	N	0.0670927
							chr4	Ote17940000	0	N	0.246006
							chr4	Ote13926000	3	N	0.223642
							chr4	Ote17840000	0	N	0.0798722
							chr4	Ote11732400	3	N	0.0798722
							chr4	Ote11249300	0	N	0.0543131
							chr4	Ote18973000	2	N	0.115016
							chr4	Ote11069500	0	N	0.178914
							chr4	Ote19713000	6	N	0.0894569
							chr4	Ote14960000	7	N	0.166134
							chr4	Ote15921000	6	N	0.153355
							chr4	Ote12431300	4	N	0.0798722
							chr4	Ote12377400	6	N	0.121406
							chr4	Ote11104000	0	N	0.0798722
							chr4	Ote11054200	0	N	0.0958466
							chr4	Ote19320000	0	N	0.162939
							chr4	Ote18600000	0	N	0.115016
							chr4	Ote16546000	11	N	0.325879
							chr4	Ote12081300	7	N	0.0479233
							chr4	Ote12121100	7	N	0.242812
							chr4	Ote19171000	3	N	0.0543131
							chr4	Ote23804583	5	N	0.00958466
							chr4	Ote12769800	2	N	0.0990415
							chr4	Ote12737200	4	N	0.0191693
							chr4	Ote12633900	0	N	0.057508
							chr4	Ote11000000	6	N	0.105431
							chr4	Ote11001900	2	N	0.284345
							chr4	Ote12078700	5	N	0.159744
							chr4	Ote12560400	5	N	0.146965
							chr4	Ote18502000	3	N	0.0766773
							chr4	Ote12162500	5	N	0.0798722
							chr4	Ote11824400	6	N	0.194888
							chr4	Ote11170800	1	N	0.0351438
							chr4	Ote14505000	4	N	0.127796
							chr4	Ote23802659	4	N	0.0159744
							chr4	Ote12654000	5	N	0.0351438
							chr4	Ote12980000	0	N	0.28115
							chr4	Ote11336300	2	N	0.146965
							chr4	Ote11750000	0	N	0.15655
							chr4	Ote13100000	0	N	0.319489
							chr4	Ote11085400	6	N	0.124601
							chr4	Ote12508600	3	N	0.0479233
							chr4	Ote11370000	2	N	0.236422
							chr4	Ote19785000	1	N	0.0990415
							chr4	Ote11870600	6	N	0.13099
							chr4	Ote11236400	4	N	0.0543131
							chr4	Ote12570300	1	N	0.0511182
							chr4	Ote11202700	4	Y	0.268371
							chr4	Ote12462600	0	N	0.13099
							chr4	Ote11105000	2	N	0.15655
							chr4	Ote12759000	3	N	0.329073
							chr4	Ote15645000	7	N	0.27476
							chr4	Ote12671600	7	N	0.086262
							chr4	Ote11782300	10	N	0.290735
							chr4	Ote11895700	12	N	0.166134
							chr4	Ote11360400	7	N	0.111821
							chr4	Ote12605000	8	N	0.0511182
							chr4	Ote16879000	8	N	0.246006
							chr4	Ote12119600	4	N	0.214058
							chr4	Ote17846000	0	N	0.0990415
							chr4	Ote16826000	2	N	0.118211
							chr4	Ote11759200	2	N	0.086262
							chr4	Ote16693000	2	N	0.15016
							chr4	Ote18038000	0	N	0.14377
							chr4	Ote11809800	11	Y	0.325879
							chr4	Ote19084000	3	N	0.0926518
							chr4	Ote13256000	0	N	0.146965
							chr4	Ote11260000	0	N	0.271565
							chr4	Ote18160000	0	N	0.14377
							chr4	Ote11810800	4	N	0.146965
							chr4	Ote12977000	0	N	0.140575
							chr4	Ote16909000	0	N	0.0638978
							chr4	Ote15542000	0	N	0.0766773
							chr4	Ote13673000	0	N	0.121406
							chr4	Ote11025400	15	N	0.261981
							chr4	Ote11352800	0	N	0.111821
							chr4	Ote12277600	0	N	0.0894569
							chr4	Ote11159900	1	N	0.210863
							chr4	Ote12686000	3	N	0.338658
							chr4	Ote16842000	0	N	0.220447
[truncated: 7,999 more rows]

## Sheet: Medicago
a) scaffolds related to metabolite related genes						b) longer length scaffolds (greater than 10Kb in size) to four different plant genomes
Chromosome	Gene Id	Gene count	Metabolite gene	Normalized number of repeats		Chromosome	Gene Id	Gene count	Metabolite gene	Normalized number of repeats
chr1	Ote11932400	12	Y	0.338658		chr1	Ote11563700	8	N	0.329073
chr1	Ote11225500	3	Y	0.115016		chr1	Ote12033400	9	N	0.0607029
chr1	Ote11348200	5	Y	0.0766773		chr1	Ote14222000	0	N	0.201278
chr1	Ote11162000	7	Y	0.172524		chr1	Ote14500000	5	N	0.348243
chr1	Ote11609300	4	Y	0.188498		chr1	Ote12475100	3	N	0.028754
chr1	Ote12138900	2	Y	0.14377		chr1	Ote15910000	3	N	0.191693
chr1	Ote15900000	16	Y	0.268371		chr1	Ote17347000	0	N	0.821086
chr1	Ote12556400	9	Y	0.13099		chr1	Ote12224700	4	N	0.0127796
chr1	Ote12572900	5	Y	0.0383387		chr1	Ote11492300	4	N	0.0702875
chr1	Ote11736700	7	Y	0.178914		chr1	Ote12276400	4	N	0.0638978
chr1	Ote11874200	1	Y	0.0543131		chr1	Ote11348000	5	N	0.146965
chr1	Ote11294000	6	Y	0.261981		chr1	Ote17026000	5	N	0.162939
chr2	Ote12299200	4	Y	0.134185		chr1	Ote12647400	3	N	0.127796
chr2	Ote11217600	2	Y	0.028754		chr1	Ote13000000	0	N	0.159744
chr2	Ote12280800	1	Y	0.0383387		chr1	Ote15877000	8	N	0.226837
chr2	Ote11581700	7	Y	0.0990415		chr1	Ote14880000	0	N	0.0958466
chr2	Ote11509700	19	Y	0.348243		chr1	Ote12749400	2	N	0.124601
chr2	Ote11747600	11	Y	0.194888		chr1	Ote18657000	0	N	0.172524
chr2	Ote11815600	7	Y	0.338658		chr1	Ote12342800	7	N	0.124601
chr2	Ote23637502	1	Y	0.00319489		chr1	Ote13085000	0	N	0.0798722
chr2	Ote15500000	6	Y	0.313099		chr1	Ote11196200	3	N	0.0638978
chr2	Ote11669700	1	Y	0.0255591		chr1	Ote11390000	7	N	0.198083
chr2	Ote16372000	8	Y	0.265176		chr1	Ote11790200	12	N	0.13738
chr3	Ote16880000	4	Y	0.172524		chr1	Ote11486200	5	N	0.159744
chr3	Ote12167000	7	Y	0.421725		chr1	Ote11966000	5	N	0.13099
chr3	Ote11558400	5	Y	0.412141		chr1	Ote11377000	0	N	0.0926518
chr3	Ote16262000	2	Y	0.15655		chr1	Ote11033600	6	N	0.105431
chr3	Ote11082000	21	Y	0.325879		chr1	Ote12636600	3	N	0.115016
chr3	Ote17341000	2	Y	0.124601		chr1	Ote12626500	7	N	0.0990415
chr3	Ote12155500	4	Y	0.0255591		chr1	Ote11043700	7	N	0.140575
chr3	Ote11062100	5	Y	0.172524		chr1	Ote15418000	5	N	0.332268
chr3	Ote13840000	4	Y	0.182109		chr1	Ote12402000	0	N	0.105431
chr3	Ote11811800	4	Y	0.0766773		chr1	Ote11163300	0	N	0.0894569
chr3	Ote12409600	2	Y	0.0447284		chr1	Ote12541400	5	N	0.0319489
chr3	Ote12498900	8	Y	0.0830671		chr1	Ote12407400	2	N	0.0543131
chr4	Ote23776143	1	Y	0.0127796		chr1	Ote13828000	0	N	0.0958466
chr4	Ote23795879	1	Y	0.0447284		chr1	Ote12112900	2	N	0.102236
chr4	Ote16357000	6	Y	0.153355		chr1	Ote11744400	8	N	0.172524
chr4	Ote11323400	4	Y	0.0958466		chr1	Ote11594400	3	N	0.0607029
chr4	Ote12076200	14	Y	0.172524		chr1	Ote11453000	4	N	0.0798722
chr4	Ote11059300	7	Y	0.28754		chr1	Ote14781000	6	N	0.14377
chr4	Ote19391000	6	Y	0.335463		chr1	Ote17417000	4	N	0.0479233
chr4	Ote12775400	3	Y	0.0415335		chr1	Ote11221800	7	N	0.376997
chr4	Ote12659200	1	Y	0.0351438		chr1	Ote14036000	16	N	0.632588
chr4	Ote11685900	6	Y	0.0607029		chr1	Ote12333500	13	N	0.220447
chr4	Ote12304300	2	Y	0.15655		chr1	Ote12727400	4	N	0.0319489
chr4	Ote11445300	4	Y	0.0670927		chr1	Ote12291900	0	N	0.0798722
chr4	Ote12581300	9	Y	0.223642		chr1	Ote17299000	20	N	0.236422
chr4	Ote11227400	7	Y	0.335463		chr1	Ote15916000	0	N	0.13099
chr4	Ote19518000	1	Y	0.0990415		chr1	Ote12759100	3	N	0.028754
chr4	Ote12555600	1	Y	0.00638978		chr1	Ote17950000	0	N	0.210863
chr4	Ote12138500	1	Y	0.0255591		chr1	Ote12455000	14	N	0.335463
chr4	Ote12782300	2	Y	0.0543131		chr1	Ote15011000	0	N	0.159744
chr5	Ote12080100	2	Y	0.0670927		chr1	Ote15743000	0	N	0.15655
chr5	Ote11481800	6	Y	0.268371		chr1	Ote11809200	0	N	0.0990415
chr5	Ote12663900	2	Y	0.102236		chr1	Ote17771000	0	N	0.121406
chr5	Ote12730800	9	Y	0.169329		chr1	Ote19677000	0	N	0.166134
chr5	Ote12056300	9	Y	0.28115		chr1	Ote11400100	1	N	0.0734824
chr5	Ote12729900	2	Y	0.0159744		chr1	Ote12317000	5	N	0.0990415
chr5	Ote11545100	15	Y	0.434505		chr1	Ote11160700	13	N	0.252396
chr5	Ote12193400	3	Y	0.0638978		chr1	Ote12133100	7	N	0.0926518
chr5	Ote11409000	8	Y	0.172524		chr1	Ote11499500	5	N	0.255591
chr5	Ote11202700	4	Y	0.268371		chr1	Ote11811000	15	N	0.233227
chr5	Ote12319400	10	Y	0.303514		chr1	Ote12543000	3	N	0.159744
chr5	Ote12032000	3	Y	0.188498		chr1	Ote14676000	3	N	0.166134
chr5	Ote11238800	1	Y	0.15016		chr1	Ote11193300	2	N	0.102236
chr5	Ote23787117	1	Y	0.0351438		chr1	Ote12767700	3	N	0.0319489
chr5	Ote11813300	3	Y	0.217252		chr1	Ote12036600	8	N	0.15016
chr5	Ote11231200	4	Y	0.242812		chr1	Ote12478500	8	N	0.0830671
chr5	Ote15546000	3	Y	0.105431		chr1	Ote11520000	0	N	0.124601
chr5	Ote13367000	2	Y	0.153355		chr1	Ote12481200	2	N	0.028754
chr5	Ote12751700	1	Y	0.0447284		chr1	Ote11167900	0	N	0.0894569
chr5	Ote17175000	3	Y	0.0447284		chr1	Ote11927000	0	N	0.198083
chr5	Ote12197000	6	Y	0.201278		chr1	Ote11237100	4	N	0.0543131
chr5	Ote12666600	6	Y	0.252396		chr1	Ote14587000	1	N	0.0926518
chr6	Ote12451900	1	Y	0.0255591		chr1	Ote11868600	1	N	0.0511182
chr6	Ote11809800	11	Y	0.325879		chr1	Ote12175500	2	N	0.0415335
chr6	Ote11272600	3	Y	0.111821		chr1	Ote11892000	4	N	0.319489
chr6	Ote15968000	12	Y	0.507987		chr1	Ote11240800	1	N	0.140575
chr6	Ote23804747	4	Y	0.0638978		chr1	Ote11489000	2	N	0.236422
chr7	Ote11150700	4	Y	0.178914		chr1	Ote12097700	3	N	0.0447284
chr7	Ote12331300	2	Y	0.0319489		chr1	Ote14092000	3	N	0.134185
chr7	Ote15931000	4	Y	0.249201		chr1	Ote15178000	0	N	0.127796
chr7	Ote11616200	2	Y	0.0351438		chr1	Ote12773600	5	N	0.13099
chr7	Ote12584900	2	Y	0.0127796		chr1	Ote12685600	9	N	0.028754
chr7	Ote14150000	2	Y	0.0670927		chr1	Ote15889000	0	N	0.0670927
chr7	Ote12457800	2	Y	0.00638978		chr1	Ote11824700	0	N	0.111821
chr7	Ote12705800	1	Y	0.0607029		chr1	Ote11318300	3	N	0.0638978
chr7	Ote13513000	1	Y	0.057508		chr1	Ote11197900	7	N	0.185304
chr7	Ote12139400	10	Y	0.204473		chr1	Ote11046200	0	N	0.121406
chr7	Ote18821000	8	Y	0.290735		chr1	Ote11004400	0	N	0.057508
chr7	Ote13788000	13	Y	0.361022		chr1	Ote13690000	0	N	0.188498
chr7	Ote17726000	2	Y	0.121406		chr1	Ote11524000	1	N	0.217252
chr8	Ote11416900	19	Y	0.332268		chr1	Ote16580000	6	N	0.236422
chr8	Ote11223300	5	Y	0.182109		chr1	Ote14919000	1	N	0.265176
chr8	Ote11633300	5	Y	0.408946		chr1	Ote13405000	0	N	0.182109
chr8	Ote11832900	10	Y	0.370607		chr1	Ote11048900	4	N	0.15016
chr8	Ote12650000	4	Y	0.354633		chr1	Ote11727100	0	N	0.217252
chr8	Ote12359500	8	Y	0.178914		chr1	Ote11456900	0	N	0.13738
chr8	Ote19109000	13	Y	0.27476		chr1	Ote19014000	0	N	0.182109
chr8	Ote12751400	1	Y	0.0511182		chr1	Ote12409600	2	Y	0.0447284
chr8	Ote12723000	1	Y	0.0607029		chr1	Ote12605100	7	N	0.0670927
chr8	Ote11566500	6	Y	0.124601		chr1	Ote12900000	5	N	0.214058
chr8	Ote16703000	11	Y	0.367412		chr1	Ote11681600	0	N	0.0734824
chr8	Ote23766235	2	Y	0.0191693		chr1	Ote11685800	4	N	0.057508
chr8	Ote11564300	10	Y	0.201278		chr1	Ote11168500	17	N	0.306709
						chr1	Ote11644600	7	N	0.0638978
						chr1	Ote12346600	2	N	0.0543131
						chr1	Ote11482900	11	N	0.297125
						chr1	Ote11447100	2	N	0.0319489
						chr1	Ote11896000	10	N	0.127796
						chr1	Ote14710000	8	N	0.159744
						chr1	Ote11884000	0	N	0.172524
						chr1	Ote18900000	2	N	0.210863
						chr1	Ote15265000	0	N	0.0766773
						chr1	Ote12281900	7	N	0.265176
						chr1	Ote14257000	2	N	0.290735
						chr1	Ote11741900	6	N	0.0958466
						chr1	Ote13153000	3	N	0.115016
						chr1	Ote12069800	4	N	0.0798722
						chr1	Ote12066300	4	N	0.15016
						chr1	Ote11818600	0	N	0.0670927
						chr1	Ote11349600	3	N	0.15655
						chr1	Ote12280000	0	N	0.226837
						chr1	Ote11485000	4	N	0.0670927
						chr1	Ote11786600	0	N	0.178914
						chr1	Ote11350200	0	N	0.0383387
						chr1	Ote14996000	3	N	0.201278
						chr1	Ote11779000	0	N	0.111821
						chr1	Ote16328000	0	N	0.0766773
						chr1	Ote12639300	8	N	0.127796
						chr1	Ote12528600	3	N	0.0415335
						chr1	Ote13598000	4	N	0.105431
						chr1	Ote12255300	5	N	0.15016
						chr1	Ote19849000	4	N	0.175719
						chr1	Ote16577000	0	N	0.102236
						chr1	Ote11015400	5	N	0.115016
						chr1	Ote11730300	4	N	0.121406
						chr1	Ote18660000	0	N	0.108626
						chr1	Ote12073500	2	N	0.14377
						chr1	Ote13751000	3	N	0.172524
						chr1	Ote11204700	1	N	0.0830671
						chr1	Ote11865400	0	N	0.0990415
						chr1	Ote12393100	2	N	0.0255591
						chr1	Ote11354100	3	N	0.153355
						chr1	Ote11472100	6	N	0.108626
						chr1	Ote12625000	9	N	0.175719
						chr1	Ote11891200	2	N	0.118211
						chr1	Ote12346500	0	N	0.0926518
						chr1	Ote12754500	0	N	0.124601
						chr1	Ote12467400	1	N	0.0511182
						chr1	Ote11254000	0	N	0.0734824
						chr1	Ote15751000	5	N	0.14377
						chr1	Ote12652000	0	N	0.194888
						chr1	Ote11041400	9	N	0.230032
						chr1	Ote14611000	3	N	0.261981
						chr1	Ote11229200	0	N	0.0830671
						chr1	Ote12713700	5	N	0.0734824
						chr1	Ote11106600	5	N	0.140575
						chr1	Ote16504000	4	N	0.127796
						chr1	Ote12100000	7	N	0.172524
						chr1	Ote12139100	2	N	0.166134
						chr1	Ote11736100	3	N	0.0415335
						chr1	Ote13189000	0	N	0.140575
						chr1	Ote11616400	1	N	0.153355
						chr1	Ote11477000	0	N	0.111821
						chr1	Ote11869300	5	N	0.0447284
						chr1	Ote11944000	3	N	0.201278
						chr1	Ote11731000	5	N	0.182109
						chr1	Ote11498900	4	N	0.230032
						chr1	Ote11922000	4	N	0.105431
						chr1	Ote11885300	9	N	0.166134
						chr1	Ote11236000	3	N	0.396166
						chr1	Ote19966000	5	N	0.194888
						chr1	Ote11051000	3	N	0.0990415
						chr1	Ote19202000	0	N	0.153355
						chr1	Ote12761000	0	N	0.316294
						chr1	Ote12773000	1	N	0.0447284
						chr1	Ote14098000	1	N	0.230032
						chr1	Ote11836000	6	N	0.0926518
						chr1	Ote12068400	2	N	0.204473
						chr1	Ote18817000	2	N	0.153355
						chr1	Ote11064600	2	N	0.057508
						chr1	Ote12687300	1	N	0.0479233
						chr1	Ote11047800	0	N	0.0734824
						chr1	Ote16905000	0	N	0.178914
						chr1	Ote15460000	4	N	0.300319
						chr1	Ote12989000	7	N	0.13099
						chr1	Ote18858000	6	N	0.115016
						chr1	Ote12761100	2	N	0.0543131
						chr1	Ote13811000	0	N	0.367412
						chr1	Ote15820000	7	N	0.261981
						chr1	Ote15619000	0	N	0.102236
						chr1	Ote11881200	15	N	0.300319
						chr1	Ote14607000	3	N	0.115016
						chr1	Ote11398800	19	N	0.15655
						chr1	Ote12711100	4	N	0.057508
						chr1	Ote12660800	4	N	0.0447284
						chr1	Ote11137600	3	N	0.057508
						chr1	Ote17690000	3	N	0.0958466
						chr1	Ote11595300	3	N	0.13099
						chr1	Ote11165900	2	N	0.300319
						chr1	Ote11475900	5	N	0.0351438
						chr1	Ote11623600	3	N	0.0702875
						chr1	Ote17216000	2	N	0.0894569
						chr1	Ote15273000	3	N	0.198083
						chr1	Ote11997000	9	N	0.0958466
						chr1	Ote11476700	5	N	0.0702875
						chr1	Ote12469200	0	N	0.105431
						chr1	Ote12600000	0	N	0.41853
						chr1	Ote16303000	15	N	0.453674
						chr1	Ote14629000	6	N	0.322684
						chr1	Ote14840000	4	N	0.217252
						chr1	Ote17816000	0	N	0.191693
						chr1	Ote17257000	4	N	0.15655
						chr1	Ote11325700	0	N	0.108626
						chr1	Ote11157500	0	N	0.0511182
						chr1	Ote11388600	2	N	0.0702875
						chr1	Ote11873000	4	N	0.153355
						chr1	Ote11260000	0	N	0.271565
						chr1	Ote18688000	0	N	0.15655
						chr1	Ote11184700	5	N	0.198083
						chr1	Ote12262000	0	N	0.0670927
						chr1	Ote15145000	0	N	0.348243
						chr1	Ote12410700	5	N	0.0990415
						chr1	Ote14729000	1	N	0.175719
						chr1	Ote11430000	0	N	0.115016
						chr1	Ote11073700	0	N	0.102236
						chr1	Ote12245000	0	N	0.146965
						chr1	Ote12168700	6	N	0.175719
						chr1	Ote11296900	0	N	0.13738
						chr1	Ote12476900	0	N	0.0798722
						chr1	Ote14352000	0	N	0.0766773
						chr1	Ote19150000	4	N	0.127796
						chr1	Ote11904300	2	N	0.246006
						chr1	Ote19096000	1	N	0.182109
						chr1	Ote12840000	0	N	0.15016
						chr1	Ote13697000	2	N	0.249201
						chr1	Ote11194700	0	N	0.0766773
						chr1	Ote11223300	5	Y	0.182109
						chr1	Ote15820000	4	N	0.261981
						chr1	Ote12338000	1	N	0.15016
						chr1	Ote12918000	0	N	0.207668
						chr1	Ote11591000	2	N	0.153355
						chr1	Ote19773000	6	N	0.255591
						chr1	Ote13263000	19	N	0.376997
						chr1	Ote14720000	8	N	0.172524
						chr1	Ote11875000	7	N	0.175719
						chr1	Ote12666000	0	N	0.210863
						chr1	Ote12524200	1	N	0.0638978
						chr1	Ote17728000	2	N	0.105431
						chr1	Ote12263500	7	N	0.0479233
						chr1	Ote11681500	7	N	0.182109
						chr1	Ote12374100	3	N	0.057508
						chr1	Ote11010400	3	N	0.223642
						chr1	Ote12610000	0	N	0.380192
						chr1	Ote12166000	7	N	0.13738
						chr1	Ote12369000	0	N	0.140575
						chr1	Ote11678000	1	N	0.265176
						chr1	Ote12637000	0	N	0.185304
						chr1	Ote12354600	7	N	0.0894569
						chr1	Ote19409000	3	N	0.127796
						chr1	Ote12365000	2	N	0.0926518
						chr1	Ote12624000	0	N	0.252396
						chr1	Ote12074400	0	N	0.127796
						chr1	Ote11676500	8	N	0.0990415
						chr1	Ote11562400	14	N	0.428115
						chr1	Ote11062700	0	N	0.0926518
						chr1	Ote11146600	0	N	0.0990415
						chr1	Ote12412700	4	N	0.0734824
						chr1	Ote13088000	4	N	0.057508
						chr1	Ote11528200	0	N	0.0702875
						chr1	Ote19930000	0	N	0.0670927
						chr1	Ote12748100	4	N	0.102236
						chr1	Ote11763400	11	N	0.105431
						chr1	Ote12763700	1	N	0.0702875
						chr1	Ote14722000	2	N	0.124601
						chr1	Ote12184300	4	N	0.0894569
						chr1	Ote15080000	0	N	0.0702875
						chr1	Ote12577000	5	N	0.121406
						chr1	Ote12198000	0	N	0.0702875
						chr1	Ote16580000	2	N	0.15016
						chr1	Ote12237400	0	N	0.162939
						chr1	Ote12293000	0	N	0.102236
						chr1	Ote13762000	2	N	0.29393
						chr1	Ote11373500	0	N	0.121406
						chr1	Ote12765400	1	N	0.00638978
						chr1	Ote13855000	2	N	0.140575
						chr1	Ote12496600	1	N	0.0798722
						chr1	Ote12519800	2	N	0.15016
						chr1	Ote14405000	0	N	0.239617
						chr1	Ote19509000	3	N	0.102236
						chr1	Ote16186000	0	N	0.0702875
						chr1	Ote12061000	0	N	0.182109
						chr1	Ote12774200	0	N	0.0255591
						chr1	Ote15164000	6	N	0.329073
						chr1	Ote18529000	0	N	0.28115
						chr1	Ote11746200	0	N	0.0766773
						chr1	Ote17290000	0	N	0.146965
						chr1	Ote13935000	0	N	0.233227
						chr1	Ote12598000	0	N	0.00319489
						chr1	Ote17901000	2	N	0.220447
						chr1	Ote17880000	2	N	0.108626
						chr1	Ote11753000	1	N	0.14377
						chr1	Ote16018000	2	N	0.214058
						chr1	Ote11359800	6	N	0.230032
						chr1	Ote12150900	4	N	0.153355
						chr1	Ote12551900	3	N	0.102236
						chr1	Ote11274600	0	N	0.0830671
						chr1	Ote13481000	1	N	0.162939
						chr1	Ote17600000	0	N	0.926518
						chr1	Ote13854000	7	N	0.226837
						chr1	Ote18238000	0	N	0.214058
						chr1	Ote18161000	1	N	0.108626
						chr1	Ote11153100	0	N	0.0926518
						chr1	Ote12146200	6	N	0.102236
						chr1	Ote11238300	3	N	0.188498
						chr1	Ote11389800	0	N	0.15655
						chr1	Ote18476000	0	N	0.0798722
						chr1	Ote12555000	3	N	0.348243
						chr1	Ote12490200	1	N	0.0638978
						chr1	Ote11044100	3	N	0.115016
						chr1	Ote13009000	3	N	0.255591
						chr1	Ote19516000	4	N	0.178914
						chr1	Ote12650000	8	N	0.0638978
						chr1	Ote11647000	13	N	0.169329
						chr1	Ote14730000	1	N	0.124601
						chr1	Ote12546600	2	N	0.0383387
						chr1	Ote16447000	6	N	0.284345
						chr1	Ote12570200	0	N	0.0798722
						chr1	Ote11269700	2	N	0.210863
						chr1	Ote18875000	0	N	0.169329
						chr1	Ote11348200	5	Y	0.0766773
						chr1	Ote13488000	0	N	0.0990415
						chr1	Ote16630000	4	N	0.121406
						chr1	Ote11495800	3	N	0.140575
						chr1	Ote12094100	5	N	0.204473
						chr1	Ote19211000	0	N	0.252396
						chr1	Ote15844000	0	N	0.13099
						chr1	Ote11299100	6	N	0.255591
						chr1	Ote11287100	0	N	0.086262
						chr1	Ote11898100	3	N	0.0894569
						chr1	Ote12260000	9	N	0.134185
						chr1	Ote11288600	0	N	0.0670927
						chr1	Ote11979000	0	N	0.111821
						chr1	Ote18243000	0	N	0.111821
						chr1	Ote19430000	0	N	0.127796
						chr1	Ote11148000	0	N	0.13099
						chr1	Ote19900000	7	N	0.469649
						chr1	Ote16844000	3	N	0.210863
						chr1	Ote14215000	2	N	0.233227
						chr1	Ote11378600	1	N	0.0543131
						chr1	Ote11546100	1	N	0.0798722
						chr1	Ote16645000	3	N	0.0511182
						chr1	Ote11634500	1	N	0.0638978
						chr1	Ote12402100	3	N	0.118211
						chr1	Ote11320600	4	N	0.0670927
						chr1	Ote12154700	5	N	0.140575
						chr1	Ote11272700	4	N	0.121406
						chr1	Ote12501700	8	N	0.316294
						chr1	Ote14081000	0	N	0.13738
						chr1	Ote16120000	2	N	0.121406
						chr1	Ote11544600	2	N	0.0926518
						chr1	Ote11840800	3	N	0.0670927
						chr1	Ote12778700	0	N	0.0479233
						chr1	Ote11582200	3	N	0.0543131
						chr1	Ote12223100	5	N	0.0670927
						chr1	Ote11123500	1	N	0.0926518
						chr1	Ote12188500	7	N	0.332268
						chr1	Ote12745500	6	N	0.111821
						chr1	Ote11453100	3	N	0.207668
						chr1	Ote11103700	0	N	0.105431
						chr1	Ote19135000	0	N	0.166134
						chr1	Ote11707600	2	N	0.0894569
						chr1	Ote16082000	0	N	0.252396
						chr1	Ote11733300	0	N	0.13099
						chr1	Ote11486800	2	N	0.111821
						chr1	Ote12747900	0	N	0.0383387
						chr1	Ote15783000	0	N	0.0894569
						chr1	Ote12004700	6	N	0.0702875
						chr1	Ote12513000	5	N	0.0127796
						chr1	Ote18955000	0	N	0.191693
						chr1	Ote12702300	2	N	0.0670927
						chr1	Ote18050000	2	N	0.230032
						chr1	Ote11615500	8	N	0.277955
						chr1	Ote14720000	0	N	0.41853
						chr1	Ote11761900	3	N	0.118211
						chr1	Ote17260000	8	N	0.230032
						chr1	Ote12661300	4	N	0.057508
						chr1	Ote12502000	2	N	0.175719
						chr1	Ote11090700	0	N	0.0990415
						chr1	Ote11012100	1	N	0.0638978
						chr1	Ote12625600	5	N	0.13099
						chr1	Ote15367000	9	N	0.300319
						chr1	Ote12046000	14	N	0.511182
						chr1	Ote19598000	3	N	0.124601
						chr1	Ote16168000	4	N	0.261981
						chr1	Ote17756000	0	N	0.0638978
						chr1	Ote19004000	0	N	0.108626
						chr1	Ote11457500	4	N	0.13738
						chr1	Ote19903000	7	N	0.223642
						chr1	Ote12633800	0	N	0.0638978
						chr1	Ote15533000	0	N	0.13738
						chr1	Ote14631000	2	N	0.271565
						chr1	Ote11178000	0	N	0.0447284
						chr1	Ote12017200	4	N	0.198083
						chr1	Ote11567000	4	N	0.0990415
						chr1	Ote11978400	2	N	0.0479233
						chr1	Ote11988200	5	N	0.0447284
						chr1	Ote12412200	2	N	0.0191693
						chr1	Ote11675300	1	N	0.0511182
						chr1	Ote18925000	3	N	0.178914
						chr1	Ote15000000	8	N	0.805112
						chr1	Ote11760000	5	N	0.306709
						chr1	Ote11593700	4	N	0.086262
						chr1	Ote16920000	5	N	0.242812
						chr1	Ote11007700	5	N	0.172524
						chr1	Ote11199900	3	N	0.118211
						chr1	Ote13993000	3	N	0.13099
						chr1	Ote14046000	1	N	0.217252
						chr1	Ote11178500	0	N	0.0926518
						chr1	Ote11798000	2	N	0.479233
						chr1	Ote12208000	0	N	0.14377
						chr1	Ote18302000	1	N	0.108626
						chr1	Ote12093500	0	N	0.102236
						chr1	Ote18910000	0	N	0.140575
						chr1	Ote11014400	0	N	0.0926518
						chr1	Ote11306200	6	N	0.15016
						chr1	Ote15800000	2	N	0.153355
						chr1	Ote12536600	0	N	0.0734824
						chr1	Ote12002200	7	N	0.0958466
						chr1	Ote19361000	10	N	0.290735
						chr1	Ote11210400	2	N	0.153355
						chr1	Ote14697000	4	N	0.523962
						chr1	Ote12692000	1	N	0.332268
						chr1	Ote11404800	2	N	0.194888
						chr1	Ote16802000	5	N	0.0894569
						chr1	Ote19260000	5	N	0.207668
						chr1	Ote12122800	4	N	0.0958466
						chr1	Ote11490000	0	N	0.236422
						chr1	Ote18032000	0	N	0.236422
						chr1	Ote13925000	1	N	0.0766773
						chr1	Ote11976400	5	N	0.140575
						chr1	Ote12643000	1	N	0.0830671
						chr1	Ote18546000	1	N	0.0894569
						chr1	Ote15409000	0	N	0.0607029
						chr1	Ote12651300	5	N	0.162939
						chr1	Ote11028100	3	N	0.102236
						chr1	Ote12031000	0	N	0.230032
						chr1	Ote12798000	3	N	0.15655
						chr1	Ote11451700	0	N	0.0607029
						chr1	Ote12200700	0	N	0.105431
						chr1	Ote17760000	1	N	0.0543131
						chr1	Ote11616200	2	Y	0.0351438
						chr1	Ote11410600	0	N	0.0926518
						chr1	Ote19028000	3	N	0.13099
						chr1	Ote12447800	4	N	0.0351438
						chr1	Ote19082000	2	N	0.13738
						chr1	Ote16440000	5	N	0.182109
						chr1	Ote15766000	3	N	0.166134
						chr1	Ote12562000	13	N	0.370607
						chr1	Ote12674000	9	N	0.223642
						chr1	Ote11375600	3	N	0.0447284
						chr1	Ote11407600	1	N	0.0670927
						chr1	Ote11527500	8	N	0.191693
						chr1	Ote18891000	2	N	0.0830671
						chr1	Ote18168000	6	N	0.185304
						chr1	Ote11288100	3	N	0.153355
						chr1	Ote11297700	1	N	0.15655
						chr1	Ote11914800	5	N	0.230032
						chr1	Ote11489500	4	N	0.102236
						chr1	Ote12553400	3	N	0.0638978
						chr1	Ote14566000	1	N	0.207668
						chr1	Ote16330000	11	N	0.236422
						chr1	Ote12692700	3	N	0.0479233
						chr1	Ote11120700	4	N	0.124601
						chr1	Ote19926000	0	N	0.0702875
						chr1	Ote11240100	2	N	0.102236
						chr1	Ote13812000	0	N	0.284345
						chr1	Ote11526500	4	N	0.102236
						chr1	Ote13491000	0	N	0.0830671
						chr1	Ote11204300	5	N	0.28754
						chr1	Ote11219600	0	N	0.0958466
						chr1	Ote11237700	2	N	0.0543131
						chr1	Ote12545200	1	Y	0.0159744
						chr1	Ote17892000	3	N	0.108626
						chr1	Ote11762700	0	N	0.0926518
						chr1	Ote12427800	1	N	0.0638978
						chr1	Ote18995000	0	N	0.13738
						chr1	Ote11452000	0	N	0.971246
						chr1	Ote17387000	0	N	0.268371
						chr1	Ote12491000	1	N	0.13738
						chr1	Ote11290100	0	N	0.182109
						chr1	Ote19221000	3	N	0.162939
						chr1	Ote12578700	2	N	0.0415335
						chr1	Ote11117200	0	N	0.198083
						chr1	Ote17317000	7	N	0.252396
						chr1	Ote12524400	8	N	0.108626
						chr1	Ote11372900	1	N	0.115016
						chr1	Ote18068000	1	N	0.204473
						chr1	Ote14112000	0	N	0.121406
						chr1	Ote13346000	0	N	0.15016
						chr1	Ote16421000	6	N	0.13738
						chr1	Ote11926100	5	N	0.185304
						chr1	Ote12588000	4	N	0.268371
						chr1	Ote11691500	3	N	0.230032
						chr1	Ote12415600	5	N	0.0415335
						chr1	Ote12231800	4	N	0.102236
						chr1	Ote12174100	4	N	0.0670927
						chr1	Ote16646000	2	N	0.0607029
						chr1	Ote11899000	0	N	0.28115
						chr1	Ote14096000	1	N	0.13738
						chr1	Ote11743000	0	N	0.207668
						chr1	Ote11631300	0	N	0.0383387
						chr1	Ote11033300	0	N	0.134185
						chr1	Ote12491800	5	N	0.0607029
						chr1	Ote11673000	2	N	0.121406
						chr1	Ote14899000	4	N	0.102236
						chr1	Ote12492100	4	N	0.121406
						chr1	Ote15815000	5	N	0.108626
						chr1	Ote11627700	2	N	0.057508
						chr1	Ote11272400	3	N	0.0479233
						chr1	Ote12585600	9	N	0.127796
						chr1	Ote12712300	2	N	0.057508
						chr1	Ote15320000	2	N	0.0926518
						chr1	Ote12770800	3	N	0.175719
						chr1	Ote11828200	3	N	0.118211
						chr1	Ote12010200	6	N	0.162939
						chr1	Ote17677000	4	N	0.121406
						chr1	Ote17517000	0	N	0.15016
						chr1	Ote11760000	3	N	0.463259
						chr1	Ote19790000	1	N	0.185304
						chr1	Ote11818500	2	N	0.0958466
						chr1	Ote12554700	5	N	0.0894569
						chr1	Ote12609000	0	N	0.27476
						chr1	Ote11894000	6	N	0.447284
						chr1	Ote11206000	7	N	0.124601
						chr1	Ote12030000	0	N	0.124601
						chr1	Ote12270200	8	N	0.15016
						chr1	Ote12364900	6	N	0.0319489
						chr1	Ote11545900	1	N	0.0958466
						chr1	Ote12542700	4	N	0.0638978
						chr1	Ote12314300	5	N	0.201278
						chr1	Ote12089000	3	N	0.191693
						chr1	Ote11087000	0	N	0.159744
						chr1	Ote11259200	5	N	0.210863
						chr1	Ote16362000	6	N	0.175719
						chr1	Ote11615000	7	N	0.309904
						chr1	Ote12468000	0	N	0.0958466
						chr1	Ote12511900	5	N	0.0319489
						chr1	Ote12955000	1	N	0.0990415
						chr1	Ote16213000	0	N	0.124601
						chr1	Ote17846000	0	N	0.0990415
						chr1	Ote11245900	0	N	0.127796
						chr1	Ote12408000	8	N	0.178914
						chr1	Ote12561700	2	N	0.0607029
						chr1	Ote11931000	6	N	0.15016
						chr1	Ote14653000	8	N	0.504792
						chr1	Ote12876000	1	N	0.265176
						chr1	Ote11541000	5	N	0.15655
						chr1	Ote12060600	0	N	0.0734824
						chr1	Ote11930700	0	N	0.0926518
						chr1	Ote11357100	3	N	0.0543131
						chr1	Ote15866000	1	N	0.354633
						chr1	Ote11003000	0	N	0.102236
						chr1	Ote13930000	1	N	0.188498
						chr1	Ote14348000	0	N	0.124601
						chr1	Ote14619000	0	N	0.357827
						chr1	Ote12455700	4	N	0.153355
						chr1	Ote11118400	0	N	0.0798722
						chr1	Ote11810000	0	N	0.210863
						chr1	Ote12388500	8	N	0.102236
						chr1	Ote16586000	4	N	0.0415335
						chr1	Ote14073000	5	N	0.223642
						chr1	Ote12222100	5	N	0.13099
						chr1	Ote12375200	8	N	0.242812
						chr1	Ote15209000	0	N	0.140575
						chr1	Ote17807000	1	N	0.220447
						chr1	Ote18076000	4	N	0.252396
						chr1	Ote11008500	0	N	0.249201
						chr1	Ote12215800	4	N	0.0351438
						chr1	Ote18430000	3	N	0.127796
						chr1	Ote16258000	3	N	0.146965
						chr1	Ote12464900	6	N	0.0543131
						chr1	Ote11975500	1	N	0.0255591
						chr1	Ote14067000	2	N	0.172524
						chr1	Ote17688000	6	N	0.0894569
						chr1	Ote12238700	3	N	0.0351438
						chr1	Ote15249000	2	N	0.0383387
						chr1	Ote12490400	1	N	0.0734824
						chr1	Ote12630400	5	N	0.0830671
						chr1	Ote11196500	2	N	0.198083
						chr1	Ote19586000	0	N	0.111821
						chr1	Ote17249000	3	N	0.146965
						chr1	Ote17263000	0	N	0.4377
						chr1	Ote11456000	2	N	0.198083
						chr1	Ote17310000	2	N	0.175719
						chr1	Ote11999000	2	N	0.242812
						chr1	Ote12095400	1	N	0.0607029
						chr1	Ote14150000	2	Y	0.0670927
						chr1	Ote18940000	0	N	0.204473
						chr1	Ote11235800	0	N	0.0734824
						chr1	Ote11374000	0	N	0.386581
						chr1	Ote18607000	3	N	0.115016
						chr1	Ote11776100	6	N	0.0670927
						chr1	Ote12156700	5	N	0.13738
						chr1	Ote11870000	6	N	0.146965
						chr1	Ote12052000	3	N	0.0479233
						chr1	Ote12694000	4	N	0.0511182
						chr1	Ote12299000	0	N	0.41853
						chr1	Ote11129000	0	N	0.162939
						chr1	Ote12702900	0	N	0.0702875
						chr1	Ote14047000	0	N	0.15016
						chr1	Ote11897500	2	N	0.0766773
						chr1	Ote13017000	7	N	0.252396
						chr1	Ote11681400	4	N	0.0830671
						chr1	Ote12360100	4	N	0.0670927
						chr1	Ote11248800	8	N	0.319489
						chr1	Ote15047000	4	N	0.13738
						chr1	Ote17383000	0	N	0.121406
						chr1	Ote11936500	5	N	0.0734824
						chr1	Ote19537000	5	N	0.127796
						chr1	Ote12235000	0	N	0.121406
						chr1	Ote12550900	3	N	0.0926518
						chr1	Ote11779700	6	N	0.175719
						chr1	Ote17000000	2	N	0.27476
						chr1	Ote13470000	3	N	0.15016
						chr1	Ote13477000	5	N	0.217252
						chr1	Ote11381500	9	N	0.162939
						chr1	Ote11122200	3	N	0.172524
						chr1	Ote15700000	0	N	0.14377
						chr1	Ote14758000	1	N	0.0607029
						chr1	Ote11482200	2	N	0.0734824
						chr1	Ote12259100	3	N	0.0638978
						chr1	Ote11679200	0	N	0.0607029
						chr1	Ote11450200	6	N	0.105431
						chr1	Ote12411600	6	N	0.230032
						chr1	Ote16385000	7	N	0.169329
						chr1	Ote11179500	0	N	0.102236
						chr1	Ote12219100	0	N	0.0990415
						chr1	Ote11523800	7	N	0.300319
						chr1	Ote11662300	2	N	0.0638978
						chr1	Ote11599700	5	N	0.0511182
						chr1	Ote11637000	0	N	0.169329
						chr1	Ote18274000	0	N	0.086262
						chr1	Ote18782000	1	N	0.185304
						chr1	Ote15648000	2	N	0.230032
						chr1	Ote13630000	2	N	0.0894569
						chr1	Ote16209000	0	N	0.146965
						chr1	Ote12538200	1	N	0.111821
						chr1	Ote11370700	0	N	0.13738
						chr1	Ote12187300	0	N	0.0638978
						chr1	Ote17999000	0	N	0.29393
						chr1	Ote13503000	2	N	0.0766773
						chr1	Ote12512700	2	N	0.0766773
						chr1	Ote12516200	0	N	0.0479233
						chr1	Ote12329200	3	N	0.0479233
						chr1	Ote13005000	5	N	0.297125
						chr1	Ote12488200	6	N	0.102236
						chr1	Ote11905600	8	N	0.13099
						chr1	Ote11559000	2	N	0.14377
						chr1	Ote12530400	5	N	0.159744
						chr1	Ote11821900	7	N	0.121406
						chr1	Ote11516600	4	N	0.226837
						chr1	Ote11535300	5	N	0.239617
						chr1	Ote11409700	1	N	0.0734824
						chr1	Ote12437700	7	N	0.0638978
						chr1	Ote18397000	0	N	0.194888
						chr1	Ote11257000	0	N	0.169329
						chr1	Ote11024400	1	N	0.255591
						chr1	Ote13351000	6	N	0.466454
						chr1	Ote12778200	3	N	0.0638978
						chr1	Ote11102500	0	N	0.15016
						chr1	Ote12195200	2	Y	0.0127796
						chr1	Ote23641798	1	Y	0.00319489
						chr1	Ote11990900	6	N	0.13099
						chr1	Ote17068000	4	N	0.230032
						chr1	Ote18500000	2	N	0.0958466
						chr1	Ote15154000	3	N	0.207668
						chr1	Ote11241000	2	N	0.13099
						chr1	Ote19177000	8	N	0.182109
						chr1	Ote12204600	2	N	0.121406
						chr1	Ote12525700	2	N	0.102236
						chr1	Ote11686000	5	N	0.13738
						chr1	Ote11156700	3	N	0.169329
						chr1	Ote11099900	1	N	0.0926518
						chr1	Ote11185000	6	N	0.246006
						chr1	Ote11176700	5	N	0.233227
						chr1	Ote11195700	6	N	0.306709
						chr1	Ote11282300	4	N	0.290735
						chr1	Ote19574000	0	N	0.220447
						chr1	Ote12694500	0	N	0.0894569
						chr1	Ote18257000	3	N	0.297125
						chr1	Ote18165000	0	N	0.297125
						chr1	Ote11880200	2	N	0.0351438
						chr1	Ote11313900	9	N	0.124601
						chr1	Ote12150500	13	N	0.236422
						chr1	Ote14943000	2	N	0.169329
						chr1	Ote11687700	5	N	0.313099
						chr1	Ote16840000	4	N	0.226837
						chr1	Ote11037500	4	N	0.121406
						chr1	Ote11503100	1	N	0.0670927
						chr1	Ote15529000	0	N	0.108626
						chr1	Ote11108800	1	N	0.0702875
						chr1	Ote16432000	7	N	0.239617
						chr1	Ote18183000	4	N	0.0990415
						chr1	Ote17215000	0	N	0.111821
						chr1	Ote12217300	3	N	0.0479233
						chr1	Ote17107000	0	N	0.146965
						chr1	Ote11630300	2	N	0.111821
						chr1	Ote16461000	0	N	0.057508
						chr1	Ote12273600	10	N	0.383387
						chr1	Ote12448000	0	N	0.0702875
						chr1	Ote11348100	2	N	0.134185
						chr1	Ote17900000	5	N	0.153355
						chr1	Ote18498000	5	N	0.127796
						chr1	Ote12229800	10	N	0.153355
						chr1	Ote11618000	3	N	0.0926518
						chr1	Ote16452000	5	N	0.207668
						chr1	Ote12471500	3	N	0.105431
						chr1	Ote14263000	0	N	0.0926518
						chr1	Ote11234000	5	N	0.121406
						chr1	Ote23805758	3	N	0.102236
						chr1	Ote15784000	9	N	0.111821
						chr1	Ote15194000	0	N	0.105431
						chr1	Ote15760000	0	N	0.0894569
						chr1	Ote12677700	2	N	0.0990415
						chr1	Ote19332000	5	N	0.0990415
						chr1	Ote15942000	9	N	0.207668
						chr1	Ote16058000	0	N	0.0894569
						chr1	Ote11739800	2	N	0.0734824
						chr1	Ote12168300	3	N	0.0191693
						chr1	Ote12430400	3	N	0.0766773
						chr1	Ote16991000	6	N	0.233227
						chr1	Ote11123800	0	N	0.166134
						chr1	Ote15625000	0	N	0.0766773
						chr1	Ote11395400	0	N	0.0894569
						chr1	Ote11707000	2	N	0.105431
						chr1	Ote12307000	0	N	0.255591
						chr1	Ote15775000	0	N	0.118211
						chr1	Ote16566000	0	N	0.111821
						chr1	Ote11134300	0	N	0.102236
						chr1	Ote15780000	0	N	0.261981
						chr1	Ote11519000	5	N	0.236422
						chr1	Ote12469000	7	N	0.236422
						chr1	Ote11499700	0	N	0.127796
						chr1	Ote11656000	0	N	0.322684
						chr1	Ote15327000	1	N	0.236422
						chr1	Ote19546000	6	N	0.204473
						chr1	Ote11453400	5	N	0.14377
						chr1	Ote11917200	2	N	0.0607029
						chr1	Ote14427000	3	N	0.140575
						chr1	Ote12632500	2	N	0.0383387
						chr1	Ote12186400	12	N	0.108626
						chr1	Ote14270000	0	N	0.543131
						chr1	Ote16887000	5	N	0.086262
						chr1	Ote13591000	8	N	0.0830671
						chr1	Ote14694000	0	N	0.162939
						chr1	Ote12024800	1	N	0.13099
						chr1	Ote12785000	3	N	0.0223642
						chr1	Ote13546000	8	N	0.13738
						chr1	Ote11516900	3	N	0.0766773
						chr1	Ote19526000	6	N	0.217252
						chr1	Ote17782000	2	N	0.13738
						chr1	Ote15267000	3	N	0.210863
						chr1	Ote11440700	3	N	0.0511182
						chr1	Ote11337600	4	N	0.15655
						chr1	Ote11970600	7	N	0.0734824
						chr1	Ote14545000	2	N	0.178914
						chr1	Ote12240000	2	N	0.134185
						chr1	Ote11354000	0	N	0.121406
						chr1	Ote17631000	2	N	0.121406
						chr1	Ote12267600	5	N	0.121406
						chr1	Ote12261500	4	N	0.134185
						chr1	Ote11416500	0	N	0.0638978
						chr1	Ote11003600	0	N	0.0830671
						chr1	Ote11563200	0	N	0.0607029
						chr1	Ote12382100	5	N	0.0990415
						chr1	Ote18143000	0	N	0.118211
						chr1	Ote11105600	0	N	0.0798722
						chr1	Ote23780913	1	Y	0.0159744
						chr1	Ote18868000	0	N	0.185304
						chr1	Ote17256000	1	Y	0.057508
						chr1	Ote14790000	3	N	0.102236
						chr1	Ote11902400	6	N	0.191693
						chr1	Ote11875100	2	N	0.0319489
						chr1	Ote18800000	3	N	0.239617
						chr1	Ote11065500	0	N	0.086262
						chr1	Ote12472200	4	N	0.0894569
						chr1	Ote13617000	0	N	0.230032
						chr1	Ote12010000	0	N	0.0702875
						chr1	Ote11180000	5	N	0.13738
						chr1	Ote12610000	1	N	0.0543131
						chr1	Ote14074000	1	N	0.214058
						chr1	Ote16409000	4	N	0.185304
						chr1	Ote14565000	5	N	0.0894569
						chr1	Ote12896000	0	N	0.233227
						chr1	Ote11304500	5	N	0.118211
						chr1	Ote12350500	0	N	0.118211
						chr1	Ote12445800	6	N	0.223642
						chr1	Ote14800000	8	N	0.399361
						chr1	Ote14083000	0	N	0.242812
						chr1	Ote11881000	0	N	0.15016
						chr1	Ote15968000	12	Y	0.507987
						chr1	Ote15181000	4	N	0.214058
						chr1	Ote18524000	1	N	0.13099
						chr1	Ote12028000	0	N	0.242812
						chr1	Ote16547000	3	N	0.108626
						chr1	Ote11008700	2	N	0.118211
						chr1	Ote14822000	1	N	0.722045
						chr1	Ote12287300	4	N	0.14377
						chr1	Ote13152000	7	N	0.0958466
						chr1	Ote11806000	0	N	0.0638978
						chr1	Ote11308200	5	N	0.14377
						chr1	Ote11702500	3	N	0.0958466
						chr1	Ote17410000	0	N	0.105431
						chr1	Ote12223000	9	N	0.297125
						chr1	Ote11433700	3	N	0.0607029
						chr1	Ote11652100	2	N	0.057508
						chr1	Ote18440000	2	N	0.115016
						chr1	Ote11877000	6	N	0.15655
						chr1	Ote12349500	4	N	0.0926518
						chr1	Ote12398200	3	N	0.0415335
						chr1	Ote11024700	4	N	0.255591
						chr1	Ote11625400	5	N	0.118211
						chr1	Ote14291000	3	N	0.191693
						chr1	Ote12243000	0	N	0.166134
						chr1	Ote11194200	4	N	0.268371
						chr1	Ote17660000	3	N	0.0734824
						chr1	Ote12511700	3	N	0.0926518
						chr1	Ote12430300	7	N	0.0894569
						chr1	Ote11228600	4	N	0.0638978
						chr1	Ote13385000	4	N	0.169329
						chr1	Ote12264800	4	N	0.0223642
						chr1	Ote14861000	0	N	0.0798722
						chr1	Ote11579000	4	N	0.421725
						chr1	Ote11380300	6	N	0.182109
						chr1	Ote12132600	1	N	0.0734824
						chr1	Ote16334000	5	N	0.169329
						chr1	Ote17164000	0	N	0.111821
						chr1	Ote11182300	3	N	0.086262
						chr1	Ote12581100	4	N	0.0159744
						chr1	Ote11044000	8	N	0.309904
						chr1	Ote13222000	0	N	0.14377
						chr1	Ote14614000	0	N	0.201278
						chr1	Ote19030000	0	N	0.15655
						chr1	Ote11391800	0	N	0.127796
						chr1	Ote11376400	3	N	0.086262
						chr1	Ote16616000	3	N	0.239617
						chr1	Ote12366700	9	N	0.204473
						chr1	Ote11752600	4	N	0.057508
						chr1	Ote15669000	0	N	0.194888
						chr1	Ote11295900	5	N	0.108626
						chr1	Ote12764200	0	N	0.0702875
						chr1	Ote12610900	10	N	0.14377
						chr1	Ote11935000	0	N	0.194888
						chr1	Ote14377000	0	N	0.0670927
						chr1	Ote11834700	2	N	0.0511182
						chr1	Ote11161000	0	N	0.194888
						chr1	Ote12532500	5	N	0.0607029
						chr1	Ote12081500	6	N	0.0702875
						chr1	Ote12569000	2	N	0.520767
						chr1	Ote12977000	0	N	0.140575
						chr1	Ote11193100	6	N	0.172524
						chr1	Ote12592000	3	N	0.057508
						chr1	Ote19552000	5	N	0.194888
						chr1	Ote14499000	1	N	0.0894569
						chr1	Ote12057600	6	N	0.185304
						chr1	Ote11592100	2	N	0.105431
						chr1	Ote11092300	1	N	0.191693
						chr1	Ote11036600	4	N	0.124601
						chr1	Ote12447900	5	N	0.0670927
						chr1	Ote12588500	6	N	0.0734824
						chr1	Ote12219000	2	N	0.0926518
						chr1	Ote16296000	13	N	0.313099
						chr1	Ote19530000	0	N	0.201278
						chr1	Ote11386500	0	N	0.146965
						chr1	Ote13999000	4	N	0.198083
						chr1	Ote19979000	10	N	0.297125
						chr1	Ote12310700	0	N	0.0670927
						chr1	Ote12210400	5	N	0.0351438
						chr1	Ote13952000	7	N	0.0990415
						chr1	Ote17358000	13	N	0.166134
						chr1	Ote12652200	2	N	0.0734824
						chr1	Ote12158900	3	N	0.166134
						chr1	Ote12399100	17	N	0.140575
						chr1	Ote18810000	9	N	0.223642
						chr1	Ote12584800	3	N	0.121406
						chr1	Ote11088800	10	N	0.13099
						chr1	Ote18598000	5	N	0.121406
						chr1	Ote18552000	0	N	0.162939
						chr1	Ote16912000	0	N	0.217252
						chr1	Ote12465400	0	N	0.102236
						chr1	Ote12196000	0	N	0.14377
						chr1	Ote12332600	3	N	0.0702875
						chr1	Ote12534800	5	N	0.0638978
						chr1	Ote15025000	11	N	0.13099
						chr1	Ote12444400	3	N	0.0479233
						chr1	Ote14562000	2	N	0.383387
						chr1	Ote12234100	1	N	0.0990415
						chr1	Ote12395700	6	N	0.0607029
						chr1	Ote12786200	2	N	0.102236
						chr1	Ote12827000	0	N	0.0479233
						chr1	Ote12498900	8	Y	0.0830671
						chr1	Ote11445300	4	Y	0.0670927
						chr1	Ote23803109	1	N	0.0255591
						chr1	Ote11753700	7	N	0.210863
						chr1	Ote11465600	0	N	0.191693
						chr1	Ote11893500	12	N	0.249201
						chr1	Ote12034600	1	N	0.0670927
						chr1	Ote11935200	4	N	0.0638978
						chr1	Ote12580100	2	N	0.0990415
						chr1	Ote11364000	5	N	0.15655
						chr1	Ote12222700	4	N	0.0543131
						chr1	Ote16993000	7	N	0.105431
						chr1	Ote11234400	0	N	0.086262
						chr1	Ote12645300	1	N	0.0638978
						chr1	Ote11923300	2	N	0.0319489
						chr1	Ote19713000	6	N	0.0894569
						chr1	Ote11927200	13	N	0.214058
						chr1	Ote12426100	7	N	0.0894569
						chr1	Ote15050000	5	N	0.204473
						chr1	Ote11801900	4	N	0.13099
						chr1	Ote11094500	9	N	0.335463
						chr1	Ote12442300	4	N	0.115016
						chr1	Ote11712600	1	N	0.15655
						chr1	Ote11983700	1	N	0.108626
						chr1	Ote15561000	0	N	0.0894569
						chr1	Ote11617500	1	N	0.086262
						chr1	Ote11431800	0	N	0.13099
						chr1	Ote12255000	14	N	0.376997
						chr1	Ote11930000	2	N	0.175719
						chr1	Ote12160700	2	N	0.0383387
						chr1	Ote12544000	9	N	0.13099
						chr1	Ote12111600	8	N	0.166134
						chr1	Ote11898800	7	N	0.102236
						chr1	Ote12351100	6	N	0.086262
						chr1	Ote12718800	3	N	0.0958466
						chr1	Ote16309000	2	N	0.0990415
						chr1	Ote12378300	6	N	0.0702875
						chr1	Ote11578100	3	N	0.0766773
						chr1	Ote11838500	5	N	0.242812
						chr1	Ote12620900	5	N	0.105431
						chr1	Ote11187500	9	N	0.0607029
						chr1	Ote11170800	1	N	0.0351438
						chr1	Ote12637800	6	N	0.230032
						chr1	Ote12498000	11	N	0.115016
						chr1	Ote12431000	0	N	0.226837
						chr1	Ote11671200	5	N	0.115016
						chr1	Ote12696300	6	N	0.111821
						chr1	Ote11677000	12	N	0.373802
						chr1	Ote12238000	2	N	0.233227
						chr1	Ote12597000	6	N	0.14377
						chr1	Ote11319100	4	N	0.0543131
						chr1	Ote12239100	4	N	0.0447284
						chr1	Ote16320000	7	N	0.0638978
						chr1	Ote14548000	1	N	0.252396
						chr1	Ote11586800	1	N	0.153355
						chr1	Ote12370800	7	N	0.13738
						chr1	Ote15880000	3	N	0.284345
						chr1	Ote12733600	2	N	0.0766773
						chr1	Ote11896200	5	N	0.0830671
						chr1	Ote14206000	0	N	0.111821
						chr1	Ote12501800	8	N	0.169329
						chr1	Ote12771000	2	N	0.0607029
						chr1	Ote12519900	3	N	0.146965
						chr1	Ote11889000	0	N	0.057508
						chr1	Ote12520300	4	N	0.0607029
						chr1	Ote15792000	7	N	0.0766773
						chr1	Ote19503000	4	N	0.0670927
						chr1	Ote12264900	10	N	0.249201
						chr1	Ote11571700	3	N	0.057508
						chr1	Ote12752000	5	N	0.057508
						chr1	Ote13865000	0	N	0.0638978
						chr1	Ote12545800	7	N	0.127796
						chr1	Ote13170000	4	N	0.0670927
						chr1	Ote11999100	8	N	0.127796
						chr1	Ote12157500	9	N	0.162939
						chr1	Ote11664600	4	N	0.115016
						chr1	Ote12684500	7	N	0.153355
						chr1	Ote12004000	12	N	0.233227
						chr1	Ote12229100	2	N	0.0894569
						chr1	Ote12175200	5	N	0.0798722
						chr1	Ote12880000	0	N	0.115016
						chr1	Ote12077000	0	N	0.105431
						chr1	Ote13307000	0	N	0.0830671
						chr1	Ote11151200	0	N	0.124601
						chr1	Ote11283300	1	N	0.0990415
						chr1	Ote11497800	2	N	0.239617
						chr1	Ote11351000	0	N	0.472843
						chr1	Ote13287000	0	N	0.357827
						chr1	Ote13395000	0	N	0.162939
						chr1	Ote12602400	2	N	0.0543131
						chr1	Ote11859600	0	N	0.127796
						chr1	Ote13240000	2	N	0.303514
						chr1	Ote12113100	4	N	0.185304
						chr1	Ote17699000	0	N	0.182109
						chr1	Ote12025500	2	N	0.0479233
						chr1	Ote11190400	7	N	0.0798722
						chr1	Ote15734000	0	N	0.153355
						chr1	Ote11056900	0	N	0.284345
						chr1	Ote12800000	0	N	0.584665
						chr1	Ote11828000	1	N	0.0734824
						chr1	Ote14605000	0	N	0.124601
						chr1	Ote11020500	0	N	0.175719
						chr1	Ote17160000	0	N	0.265176
						chr1	Ote17940000	0	N	0.246006
						chr1	Ote12325000	0	N	0.188498
						chr1	Ote12901000	0	N	0.121406
						chr1	Ote11159200	0	N	0.0830671
						chr1	Ote19198000	3	N	0.233227
						chr1	Ote19835000	0	N	0.102236
						chr1	Ote11411000	0	N	0.204473
						chr1	Ote12215000	0	N	0.108626
						chr1	Ote13733000	2	N	0.175719
						chr1	Ote13280000	1	N	0.0990415
						chr1	Ote12391000	0	N	0.105431
						chr1	Ote18457000	0	N	0.086262
						chr1	Ote11014200	2	N	0.057508
						chr1	Ote11000000	6	N	0.587859
						chr1	Ote13080000	0	N	0.162939
						chr1	Ote14519000	1	N	0.105431
						chr1	Ote11195000	0	N	0.172524
						chr1	Ote11559100	2	N	0.0958466
						chr1	Ote11259100	0	N	0.13099
						chr1	Ote19890000	0	N	0.172524
						chr1	Ote11044800	0	N	0.102236
						chr1	Ote11167000	2	N	0.118211
						chr1	Ote11296000	0	N	0.15655
						chr1	Ote14460000	0	N	0.169329
						chr1	Ote18301000	0	N	0.271565
						chr1	Ote15419000	0	N	0.415335
						chr1	Ote11458300	0	N	0.261981
						chr1	Ote12205100	0	N	0.0351438
						chr1	Ote12138000	0	N	0.341853
						chr1	Ote11071000	0	N	0.146965
						chr1	Ote19241000	0	N	0.115016
						chr1	Ote11495000	0	N	0.162939
						chr1	Ote15644000	2	N	0.236422
						chr1	Ote11366000	1	N	0.127796
						chr1	Ote15443000	0	N	0.115016
						chr1	Ote11738400	0	N	0.0447284
						chr1	Ote17609000	0	N	0.086262
						chr1	Ote12136000	0	N	0.233227
						chr1	Ote12962000	0	N	0.27476
						chr1	Ote11316600	0	N	0.0766773
						chr1	Ote17700000	0	N	0.207668
						chr1	Ote19420000	0	N	0.175719
						chr1	Ote14006000	0	N	0.255591
						chr1	Ote18018000	1	N	0.146965
						chr1	Ote18520000	0	N	0.118211
						chr1	Ote17306000	0	N	0.191693
						chr1	Ote12360000	0	N	0.134185
						chr1	Ote13647000	0	N	0.0734824
						chr1	Ote13994000	2	N	0.0543131
						chr1	Ote11114000	0	N	0.316294
						chr1	Ote11555000	0	N	0.303514
						chr1	Ote11364900	0	N	0.15655
						chr1	Ote11120000	0	N	0.178914
						chr1	Ote14856000	0	N	0.214058
						chr1	Ote11251900	0	N	0.230032
						chr1	Ote18187000	0	N	0.140575
						chr1	Ote11545100	15	Y	0.434505
						chr1	Ote13269000	0	N	0.198083
						chr1	Ote12474000	0	N	0.108626
						chr1	Ote12652800	0	N	0.0926518
						chr1	Ote14367000	0	N	0.0798722
						chr1	Ote13459000	0	N	0.159744
						chr1	Ote15709000	0	N	0.124601
						chr1	Ote15902000	0	N	0.162939
						chr1	Ote18673000	5	N	0.198083
						chr1	Ote11833200	0	N	0.0638978
						chr1	Ote11129700	6	N	0.242812
						chr1	Ote11586000	0	N	0.341853
						chr1	Ote19827000	0	N	0.121406
						chr1	Ote15380000	0	N	0.319489
						chr1	Ote12752500	1	N	0.0926518
						chr1	Ote18680000	4	N	0.536741
						chr1	Ote12169500	2	N	0.0479233
						chr1	Ote11317600	0	N	0.0638978
						chr1	Ote11240700	3	N	0.159744
						chr1	Ote12341000	0	N	0.217252
						chr1	Ote14944000	0	N	0.0926518
						chr1	Ote11961000	2	N	0.162939
						chr1	Ote11261000	0	N	0.0766773
						chr1	Ote11882000	0	N	0.408946
						chr1	Ote15530000	0	N	0.0766773
						chr1	Ote11519700	6	N	0.207668
						chr1	Ote11058700	2	N	0.15016
						chr1	Ote11075500	0	N	0.0607029
						chr1	Ote13374000	4	N	0.140575
						chr1	Ote15092000	0	N	0.13099
						chr1	Ote11330800	5	N	0.233227
						chr1	Ote12306900	7	N	0.182109
						chr1	Ote11483600	1	N	0.13738
						chr1	Ote14906000	1	N	0.169329
						chr1	Ote19191000	10	N	0.175719
						chr1	Ote17560000	0	N	0.0894569
						chr1	Ote11499000	0	N	0.178914
						chr1	Ote13595000	0	N	0.223642
						chr1	Ote14044000	0	N	0.306709
						chr1	Ote15574000	2	N	0.105431
						chr1	Ote16392000	0	N	0.124601
						chr1	Ote12010000	0	N	0.13099
						chr1	Ote12866000	0	N	0.105431
						chr1	Ote14965000	0	N	0.121406
						chr1	Ote11633000	0	N	0.198083
						chr1	Ote12556900	4	N	0.0479233
						chr1	Ote13956000	3	N	0.111821
						chr1	Ote13195000	0	N	0.27476
						chr1	Ote11320100	3	N	0.124601
						chr1	Ote13868000	3	N	0.399361
						chr1	Ote12611800	4	N	0.0511182
						chr1	Ote12704000	1	N	0.597444
						chr1	Ote12727000	3	N	0.153355
						chr1	Ote14273000	3	N	0.370607
						chr1	Ote12084700	4	N	0.0734824
						chr1	Ote11026700	4	N	0.303514
						chr1	Ote15100000	8	N	0.230032
						chr1	Ote12433700	18	N	0.380192
						chr1	Ote11095200	6	N	0.27476
						chr1	Ote12663800	0	N	0.0926518
						chr1	Ote12283500	9	N	0.0894569
						chr1	Ote19398000	0	N	0.153355
						chr1	Ote11266200	4	N	0.242812
						chr1	Ote16589000	3	N	0.0351438
						chr1	Ote15020000	0	N	0.428115
						chr1	Ote11585600	6	N	0.121406
						chr1	Ote17653000	6	N	0.172524
						chr1	Ote14815000	0	N	0.0607029
						chr1	Ote11395300	0	N	0.0958466
						chr1	Ote11370900	2	N	0.204473
						chr1	Ote19542000	7	N	0.15655
						chr1	Ote12563500	5	N	0.0958466
						chr1	Ote11939300	4	N	0.0894569
						chr1	Ote11831900	6	N	0.230032
						chr1	Ote11317500	2	N	0.111821
						chr1	Ote12171000	5	N	0.236422
						chr1	Ote12553000	10	N	0.290735
						chr1	Ote12684400	3	N	0.0159744
						chr1	Ote19867000	6	N	0.223642
						chr1	Ote12775200	2	N	0.0383387
						chr1	Ote12530800	2	N	0.0479233
						chr1	Ote12603000	3	N	0.191693
						chr1	Ote13766000	8	N	0.367412
						chr1	Ote11180200	4	N	0.261981
						chr1	Ote13965000	10	N	0.226837
						chr1	Ote11569300	5	N	0.111821
						chr1	Ote14532000	2	N	0.201278
						chr1	Ote11495000	0	N	0.134185
						chr1	Ote19450000	3	N	0.188498
						chr1	Ote11903000	4	N	0.115016
						chr1	Ote11200900	3	N	0.175719
						chr1	Ote17192000	19	N	0.543131
						chr1	Ote12544900	8	N	0.118211
						chr1	Ote11003900	5	N	0.159744
						chr1	Ote12549200	2	N	0.0383387
						chr1	Ote12688400	6	N	0.166134
						chr1	Ote15587000	3	N	0.239617
						chr1	Ote11165200	4	N	0.121406
						chr1	Ote11374800	0	N	0.13738
						chr1	Ote11481900	2	N	0.0798722
						chr1	Ote11843700	15	N	0.185304
						chr1	Ote12310400	4	N	0.0702875
						chr1	Ote16655000	1	N	0.15655
						chr1	Ote11553700	0	N	0.121406
						chr1	Ote18097000	0	N	0.134185
						chr1	Ote11537500	2	N	0.0958466
						chr1	Ote16513000	4	N	0.210863
						chr1	Ote11337700	7	N	0.115016
						chr1	Ote12059900	11	N	0.255591
						chr1	Ote14266000	1	N	0.153355
						chr1	Ote18125000	4	N	0.0638978
						chr1	Ote11837200	5	N	0.0926518
						chr1	Ote11350000	5	N	0.105431
						chr1	Ote11642300	5	N	0.204473
						chr1	Ote17100000	8	N	0.207668
						chr1	Ote12696400	0	N	0.0958466
						chr1	Ote11249800	6	N	0.0926518
						chr1	Ote12339400	11	N	0.0607029
						chr1	Ote16931000	0	N	0.303514
						chr1	Ote12517800	3	N	0.0926518
						chr1	Ote11819200	4	N	0.13099
						chr1	Ote14704000	0	N	0.121406
						chr1	Ote11113000	0	N	0.236422
						chr1	Ote11399000	7	N	0.0798722
						chr1	Ote15174000	0	N	0.057508
						chr1	Ote18385000	0	N	0.246006
						chr1	Ote11749000	7	N	0.124601
						chr1	Ote12539900	5	N	0.105431
						chr1	Ote13960000	0	N	0.242812
						chr1	Ote11863900	4	N	0.0766773
						chr1	Ote11651500	0	N	0.124601
						chr1	Ote11428600	10	N	0.134185
						chr1	Ote11102200	0	N	0.166134
						chr1	Ote12736100	0	N	0.0511182
						chr1	Ote16561000	2	N	0.121406
						chr1	Ote12594400	1	N	0.0734824
						chr1	Ote23805858	6	N	0.172524
						chr1	Ote14821000	0	N	0.271565
						chr1	Ote11941000	1	N	0.0798722
						chr1	Ote12032000	3	Y	0.188498
						chr1	Ote11713800	6	N	0.217252
						chr1	Ote18089000	1	N	0.0958466
						chr1	Ote11699800	3	N	0.111821
						chr1	Ote12167800	1	N	0.0958466
						chr1	Ote11422400	13	N	0.539936
						chr1	Ote11835000	3	N	0.0383387
						chr1	Ote12422800	6	N	0.115016
						chr1	Ote12696000	1	N	0.057508
						chr1	Ote13100000	2	N	0.214058
						chr1	Ote19761000	0	N	0.127796
						chr1	Ote11359000	5	N	0.166134
						chr1	Ote11334700	0	N	0.102236
						chr1	Ote12468300	0	N	0.0926518
						chr1	Ote19228000	2	N	0.0543131
						chr1	Ote16743000	0	N	0.0894569
						chr1	Ote11633400	7	N	0.210863
						chr1	Ote11074400	3	N	0.162939
						chr1	Ote12392400	3	N	0.0511182
						chr1	Ote11918500	5	N	0.0894569
						chr1	Ote12322000	0	N	0.13738
						chr1	Ote12396900	0	N	0.086262
						chr1	Ote18265000	1	N	0.0830671
						chr1	Ote12728500	0	N	0.0990415
						chr1	Ote17651000	0	N	0.0734824
						chr1	Ote11345300	0	N	0.191693
						chr1	Ote13006000	0	N	0.108626
						chr1	Ote11809800	11	Y	0.325879
						chr1	Ote12158000	0	N	0.0990415
						chr1	Ote13440000	0	N	0.0734824
						chr1	Ote12732300	3	N	0.086262
						chr1	Ote11455100	4	N	0.0990415
						chr1	Ote11514800	3	N	0.0543131
						chr1	Ote12278400	2	N	0.0447284
						chr1	Ote11467600	1	N	0.159744
						chr1	Ote11950500	0	N	0.0479233
						chr1	Ote19852000	6	N	0.105431
						chr1	Ote18403000	0	N	0.325879
						chr1	Ote11334500	4	N	0.15655
						chr1	Ote12099600	3	N	0.0894569
						chr1	Ote18268000	2	N	0.0479233
						chr1	Ote11957000	4	N	0.14377
						chr1	Ote16750000	5	N	0.105431
						chr1	Ote12136500	3	N	0.0511182
						chr1	Ote12636500	4	N	0.0766773
						chr1	Ote12460900	4	N	0.0926518
						chr1	Ote12686700	3	N	0.028754
						chr1	Ote11943000	9	N	0.335463
						chr1	Ote12058600	0	N	0.0383387
						chr1	Ote19619000	2	N	0.0543131
						chr1	Ote15704000	2	N	0.13738
						chr1	Ote12164300	2	N	0.0415335
						chr1	Ote12586000	0	N	0.0702875
						chr1	Ote13996000	2	N	0.13738
						chr1	Ote11712000	8	N	0.191693
						chr1	Ote11278800	4	N	0.140575
						chr1	Ote11149500	9	N	0.15016
						chr1	Ote12394000	9	N	0.322684
						chr1	Ote11226700	3	N	0.297125
						chr1	Ote11203000	8	N	0.166134
						chr1	Ote12512000	0	N	0.0191693
						chr1	Ote12826000	4	N	0.178914
						chr1	Ote11379100	19	N	0.399361
						chr1	Ote11713600	9	N	0.188498
						chr1	Ote11551700	16	N	0.159744
						chr1	Ote15270000	1	N	0.102236
						chr1	Ote11946000	5	N	0.204473
						chr1	Ote18783000	2	N	0.194888
						chr1	Ote12065000	0	N	0.188498
						chr1	Ote11902800	4	N	0.0798722
						chr1	Ote12411000	5	N	0.127796
						chr1	Ote12455800	12	N	0.0830671
						chr1	Ote18167000	6	N	0.118211
						chr1	Ote11967600	5	N	0.146965
						chr1	Ote11525500	11	N	0.194888
						chr1	Ote12649500	10	N	0.121406
						chr1	Ote11649100	4	N	0.0511182
						chr1	Ote11711900	9	N	0.162939
						chr1	Ote19831000	2	N	0.166134
						chr1	Ote16709000	3	N	0.057508
						chr1	Ote17733000	1	N	0.0990415
						chr1	Ote14767000	2	N	0.0607029
						chr1	Ote12757000	3	N	0.0638978
						chr1	Ote12259200	2	N	0.0511182
						chr1	Ote19690000	2	N	0.27476
						chr1	Ote23803563	2	N	0.0319489
						chr1	Ote12338500	5	N	0.0958466
						chr1	Ote11904200	7	N	0.0447284
						chr1	Ote11939000	4	N	0.115016
						chr1	Ote14760000	1	N	0.15016
						chr1	Ote12170600	1	N	0.0670927
						chr1	Ote13367000	2	Y	0.153355
						chr1	Ote12754400	1	N	0.0479233
						chr1	Ote12078200	1	N	0.0543131
						chr1	Ote12621600	5	N	0.124601
						chr2	Ote11025000	0	N	0.146965
						chr2	Ote14201000	0	N	0.115016
						chr2	Ote11810400	3	N	0.220447
						chr2	Ote19287000	0	N	0.0702875
						chr2	Ote17962000	1	N	0.246006
						chr2	Ote11300000	0	N	0.182109
						chr2	Ote13071000	0	N	0.329073
						chr2	Ote14659000	0	N	0.191693
						chr2	Ote17469000	6	N	0.0958466
						chr2	Ote12461300	4	N	0.0734824
						chr2	Ote17335000	0	N	0.201278
						chr2	Ote11276500	2	N	0.140575
						chr2	Ote11559900	3	N	0.0447284
						chr2	Ote11685000	1	N	0.0670927
						chr2	Ote11156600	1	N	0.105431
						chr2	Ote17350000	0	N	0.121406
						chr2	Ote11545000	11	N	0.444089
						chr2	Ote12638500	4	N	0.0415335
						chr2	Ote11561500	0	N	0.0511182
						chr2	Ote12314900	7	N	0.166134
						chr2	Ote11893800	9	N	0.178914
						chr2	Ote19921000	2	N	0.201278
						chr2	Ote18876000	0	N	0.162939
						chr2	Ote17000000	3	N	0.0191693
						chr2	Ote11816900	4	N	0.166134
						chr2	Ote11747000	6	N	0.217252
						chr2	Ote16684000	1	N	0.153355
						chr2	Ote16060000	5	N	0.28115
						chr2	Ote16960000	2	N	0.28754
						chr2	Ote11085700	3	N	0.111821
						chr2	Ote11358000	0	N	0.0702875
						chr2	Ote12265500	12	N	0.15655
						chr2	Ote11565200	19	N	0.348243
						chr2	Ote13520000	1	N	0.332268
						chr2	Ote17367000	4	N	0.284345
						chr2	Ote12578100	5	N	0.223642
						chr2	Ote18259000	5	N	0.140575
						chr2	Ote18921000	2	N	0.124601
						chr2	Ote13726000	2	N	0.140575
						chr2	Ote11117400	0	N	0.0798722
						chr2	Ote11835400	15	N	0.268371
						chr2	Ote11773000	3	N	0.0638978
						chr2	Ote11336600	2	N	0.146965
						chr2	Ote16500000	1	N	0.284345
						chr2	Ote11331000	8	N	0.242812
						chr2	Ote14745000	0	N	0.0798722
						chr2	Ote14959000	1	N	0.102236
						chr2	Ote17061000	0	N	0.105431
						chr2	Ote14590000	0	N	0.0766773
						chr2	Ote11362500	2	N	0.118211
						chr2	Ote11057100	0	N	0.121406
						chr2	Ote13902000	0	N	0.166134
						chr2	Ote14678000	0	N	0.220447
						chr2	Ote11778800	0	N	0.0607029
						chr2	Ote11948000	0	N	0.565495
						chr2	Ote11396500	4	N	0.105431
						chr2	Ote11021600	0	N	0.127796
						chr2	Ote12517700	4	N	0.0638978
						chr2	Ote11365600	7	N	0.0607029
						chr2	Ote14591000	0	N	0.396166
						chr2	Ote13202000	7	N	0.0830671
						chr2	Ote17510000	5	N	0.140575
						chr2	Ote17820000	0	N	0.204473
						chr2	Ote19974000	0	N	0.108626
						chr2	Ote17603000	0	N	0.0926518
						chr2	Ote11995900	5	N	0.127796
						chr2	Ote12653000	6	N	0.217252
						chr2	Ote12511000	12	N	0.300319
						chr2	Ote12477600	2	N	0.028754
						chr2	Ote11212300	0	N	0.0766773
						chr2	Ote11259800	11	N	0.182109
						chr2	Ote12156200	0	N	0.0447284
						chr2	Ote15432000	0	N	0.0734824
						chr2	Ote13692000	0	N	0.111821
						chr2	Ote11994900	0	N	0.15016
						chr2	Ote17157000	1	N	0.188498
						chr2	Ote11122000	11	N	0.261981
						chr2	Ote11434000	4	N	0.210863
						chr2	Ote16534000	7	N	0.0958466
						chr2	Ote12388000	3	N	0.249201
						chr2	Ote19370000	0	N	0.118211
						chr2	Ote19760000	0	N	0.13099
						chr2	Ote11645000	4	N	0.121406
						chr2	Ote17483000	0	N	0.0958466
						chr2	Ote11180000	3	N	0.159744
						chr2	Ote12500600	6	N	0.121406
						chr2	Ote14718000	2	N	0.357827
						chr2	Ote11852200	3	N	0.124601
						chr2	Ote12533300	6	N	0.086262
						chr2	Ote12931000	0	N	0.204473
						chr2	Ote12284400	3	N	0.028754
						chr2	Ote12660100	0	N	0.127796
						chr2	Ote12092000	0	N	0.172524
						chr2	Ote18085000	0	N	0.0638978
						chr2	Ote11393000	0	N	0.0766773
						chr2	Ote14078000	1	N	0.466454
						chr2	Ote19960000	0	N	0.13099
						chr2	Ote12382900	6	N	0.134185
						chr2	Ote11102600	0	N	0.178914
						chr2	Ote11257500	0	N	0.108626
						chr2	Ote11408000	0	N	0.166134
						chr2	Ote11556400	0	N	0.0798722
						chr2	Ote12915000	4	N	0.214058
						chr2	Ote11336800	2	N	0.108626
						chr2	Ote12187000	0	N	0.0894569
						chr2	Ote11112900	0	N	0.105431
						chr2	Ote11019300	2	N	0.127796
						chr2	Ote12904000	2	N	0.175719
						chr2	Ote16627000	0	N	0.086262
						chr2	Ote11269100	4	N	0.111821
						chr2	Ote14094000	2	N	0.0223642
						chr2	Ote17478000	0	N	0.0415335
						chr2	Ote12329300	3	N	0.127796
						chr2	Ote11874700	4	N	0.0670927
						chr2	Ote12332000	0	N	0.124601
						chr2	Ote23803371	3	N	0.0766773
						chr2	Ote13268000	0	N	0.14377
						chr2	Ote11682800	2	N	0.105431
						chr2	Ote12714400	2	N	0.0830671
						chr2	Ote19923000	0	N	0.086262
						chr2	Ote17392000	0	N	0.169329
						chr2	Ote11886900	3	N	0.204473
						chr2	Ote12277200	4	N	0.0766773
						chr2	Ote12580600	0	N	0.118211
						chr2	Ote12446600	6	N	0.118211
						chr2	Ote16613000	4	N	0.252396
						chr2	Ote15454000	0	N	0.178914
						chr2	Ote17805000	0	N	0.0670927
						chr2	Ote12269000	5	N	0.0415335
						chr2	Ote11221000	0	N	0.0734824
						chr2	Ote12648100	7	N	0.0734824
						chr2	Ote11558800	3	N	0.182109
						chr2	Ote16491000	0	N	0.191693
						chr2	Ote12277600	0	N	0.0894569
						chr2	Ote11891000	8	N	0.207668
						chr2	Ote11080300	0	N	0.178914
						chr2	Ote11821500	4	N	0.057508
						chr2	Ote15509000	5	N	0.191693
						chr2	Ote12034500	0	N	0.086262
						chr2	Ote14262000	0	N	0.166134
						chr2	Ote14296000	0	N	0.29393
						chr2	Ote11249500	5	N	0.0798722
						chr2	Ote11751900	1	N	0.0766773
						chr2	Ote15810000	0	N	0.242812
						chr2	Ote11006600	2	N	0.105431
						chr2	Ote11237000	1	N	0.0830671
						chr2	Ote18297000	0	N	0.28115
						chr2	Ote19190000	1	N	0.322684
						chr2	Ote15120000	4	N	0.28115
						chr2	Ote11714000	0	N	0.277955
						chr2	Ote11007200	0	N	0.086262
						chr2	Ote11375000	3	N	0.0607029
						chr2	Ote11142400	2	N	0.0607029
						chr2	Ote16828000	2	N	0.0734824
						chr2	Ote12745600	4	N	0.0894569
						chr2	Ote11730000	0	N	0.258786
						chr2	Ote12314700	8	N	0.15655
						chr2	Ote12480800	4	N	0.028754
						chr2	Ote11083500	7	N	0.255591
						chr2	Ote11111900	7	N	0.0926518
						chr2	Ote11420500	5	N	0.0926518
						chr2	Ote12433100	2	N	0.00958466
						chr2	Ote12483400	0	N	0.0191693
						chr2	Ote11488000	5	N	0.242812
						chr2	Ote13154000	6	N	0.13738
						chr2	Ote12785800	0	N	0.0127796
						chr2	Ote12185500	10	N	0.166134
						chr2	Ote19085000	2	N	0.0798722
						chr2	Ote19411000	5	N	0.172524
						chr2	Ote11458000	0	N	0.303514
						chr2	Ote13396000	0	N	0.15016
						chr2	Ote15496000	0	N	0.242812
						chr2	Ote17776000	8	N	0.348243
						chr2	Ote11100700	1	N	0.0670927
						chr2	Ote12369900	2	N	0.0479233
						chr2	Ote11498300	4	N	0.0766773
						chr2	Ote12355200	4	N	0.124601
						chr2	Ote11830600	10	N	0.13738
						chr2	Ote11847700	3	N	0.0670927
						chr2	Ote12681000	7	N	0.214058
						chr2	Ote11190000	3	N	0.159744
						chr2	Ote11974000	1	N	0.217252
						chr2	Ote14797000	0	N	0.086262
						chr2	Ote19780000	0	N	0.246006
						chr2	Ote11688500	0	N	0.121406
						chr2	Ote11889700	5	N	0.0958466
						chr2	Ote12053300	4	N	0.0479233
						chr2	Ote19822000	0	N	0.175719
						chr2	Ote17840000	0	N	0.0798722
						chr2	Ote17710000	1	N	0.0894569
						chr2	Ote14600000	1	N	0.239617
						chr2	Ote16190000	4	N	0.370607
						chr2	Ote11106100	0	N	0.0958466
						chr2	Ote11597800	0	N	0.057508
						chr2	Ote12777900	4	N	0.0479233
						chr2	Ote14615000	0	N	0.0607029
						chr2	Ote12607000	2	N	0.086262
						chr2	Ote12950000	2	N	0.322684
						chr2	Ote11629600	0	N	0.0958466
						chr2	Ote12160000	2	N	0.124601
						chr2	Ote12739400	0	N	0.0319489
						chr2	Ote12199700	7	N	0.0543131
						chr2	Ote11023300	4	N	0.194888
						chr2	Ote11950800	4	N	0.00638978
						chr2	Ote12083500	3	N	0.0415335
						chr2	Ote11782300	10	N	0.290735
						chr2	Ote12620000	0	N	0.41853
						chr2	Ote12331100	2	N	0.271565
						chr2	Ote15299000	2	N	0.188498
						chr2	Ote16002000	0	N	0.146965
						chr2	Ote14680000	5	N	0.252396
						chr2	Ote12209000	13	N	0.0766773
						chr2	Ote16293000	0	N	0.182109
						chr2	Ote13326000	10	N	0.329073
						chr2	Ote12383000	1	N	0.057508
						chr2	Ote11825000	6	N	0.271565
						chr2	Ote11890200	2	N	0.115016
						chr2	Ote12569800	3	N	0.0958466
						chr2	Ote11408300	1	N	0.108626
						chr2	Ote11956000	3	N	0.246006
						chr2	Ote13728000	0	N	0.191693
						chr2	Ote13375000	3	N	0.191693
						chr2	Ote11435500	1	N	0.102236
						chr2	Ote11082800	2	N	0.0958466
						chr2	Ote12632400	3	N	0.0638978
						chr2	Ote11831700	5	N	0.0926518
						chr2	Ote11227100	7	N	0.175719
						chr2	Ote11090100	0	N	0.169329
						chr2	Ote12186000	7	N	0.108626
						chr2	Ote12433400	2	N	0.127796
						chr2	Ote12670200	1	N	0.0926518
						chr2	Ote12764800	2	N	0.0702875
						chr2	Ote11210100	4	N	0.258786
						chr2	Ote11268800	1	N	0.127796
						chr2	Ote11731900	3	N	0.102236
						chr2	Ote12119000	0	N	0.290735
						chr2	Ote12992000	0	N	0.233227
						chr2	Ote12080900	3	N	0.0734824
						chr2	Ote11982200	2	N	0.0415335
						chr2	Ote11964000	0	N	0.108626
						chr2	Ote11031400	0	N	0.313099
						chr2	Ote11738000	0	N	0.271565
						chr2	Ote16765000	1	N	0.15655
						chr2	Ote12801000	0	N	0.178914
						chr2	Ote11705700	0	N	0.0926518
						chr2	Ote11257300	5	N	0.0638978
						chr2	Ote12253200	1	N	0.0638978
						chr2	Ote12695600	2	N	0.0958466
						chr2	Ote11081600	0	N	0.185304
						chr2	Ote15469000	8	N	0.319489
						chr2	Ote12564800	10	N	0.233227
						chr2	Ote12203000	0	N	0.086262
						chr2	Ote12071700	0	N	0.086262
						chr2	Ote15463000	3	N	0.146965
						chr2	Ote19235000	6	N	0.105431
						chr2	Ote17194000	7	N	0.284345
						chr2	Ote12715200	2	N	0.0543131
						chr2	Ote11409200	0	N	0.15655
						chr2	Ote12448300	5	N	0.0830671
						chr2	Ote12697300	3	N	0.0894569
						chr2	Ote11899000	2	N	0.057508
						chr2	Ote12266300	6	N	0.201278
						chr2	Ote19846000	2	N	0.108626
						chr2	Ote12582300	1	N	0.15016
						chr2	Ote11812600	4	N	0.146965
						chr2	Ote11918100	10	N	0.159744
						chr2	Ote12947000	9	N	0.408946
						chr2	Ote14385000	0	N	0.300319
						chr2	Ote11023000	0	N	0.134185
						chr2	Ote11870000	4	N	0.13738
						chr2	Ote13048000	0	N	0.127796
						chr2	Ote12520100	8	N	0.153355
						chr2	Ote11639000	7	N	0.0479233
						chr2	Ote11912000	6	N	0.731629
						chr2	Ote11860200	7	N	0.297125
						chr2	Ote12480900	3	N	0.086262
						chr2	Ote12590900	9	N	0.0894569
						chr2	Ote16983000	5	N	0.28115
						chr2	Ote11298200	4	N	0.43131
						chr2	Ote12296800	10	N	0.166134
						chr2	Ote12464300	3	N	0.124601
						chr2	Ote18284000	0	N	0.198083
						chr2	Ote13430000	9	N	0.479233
						chr2	Ote12591200	8	N	0.0511182
						chr2	Ote12784200	1	N	0.0479233
						chr2	Ote11440800	0	N	0.230032
						chr2	Ote11536400	0	N	0.0638978
						chr2	Ote11487500	6	N	0.13099
						chr2	Ote11849100	6	N	0.0798722
						chr2	Ote16288000	2	N	0.108626
						chr2	Ote11026800	2	N	0.210863
						chr2	Ote11086900	5	N	0.169329
						chr2	Ote11205300	0	N	0.0990415
						chr2	Ote11286000	3	N	0.0830671
						chr2	Ote15728000	0	N	0.102236
						chr2	Ote12070400	3	N	0.0351438
						chr2	Ote12288000	2	N	0.0670927
						chr2	Ote11619300	1	N	0.175719
						chr2	Ote13615000	1	N	0.204473
						chr2	Ote11723000	4	N	0.121406
						chr2	Ote12374000	1	N	0.0766773
						chr2	Ote14616000	1	N	0.201278
						chr2	Ote16746000	4	N	0.111821
						chr2	Ote14093000	3	N	0.13738
						chr2	Ote11228500	1	N	0.0798722
						chr2	Ote11765700	8	N	0.169329
						chr2	Ote12281500	8	N	0.15016
						chr2	Ote12504900	0	N	0.0447284
						chr2	Ote23804571	5	N	0.0415335
						chr2	Ote19811000	4	N	0.0319489
						chr2	Ote11215500	0	N	0.111821
						chr2	Ote12545400	0	N	0.188498
						chr2	Ote12755600	2	N	0.0479233
						chr2	Ote16756000	6	N	0.0734824
						chr2	Ote11215200	4	N	0.226837
						chr2	Ote12141800	7	N	0.0766773
						chr2	Ote12188000	5	N	0.28115
						chr2	Ote11549300	7	N	0.146965
						chr2	Ote12117700	0	N	0.0511182
						chr2	Ote12522700	0	N	0.0830671
						chr2	Ote12405600	6	N	0.0638978
						chr2	Ote11083000	1	N	0.246006
						chr2	Ote17900000	2	N	0.0734824
						chr2	Ote16540000	9	N	0.316294
						chr2	Ote12704500	5	N	0.115016
						chr2	Ote11136700	4	N	0.0638978
						chr2	Ote15243000	0	N	0.28115
						chr2	Ote11774200	2	N	0.0638978
						chr2	Ote12784100	5	N	0.0223642
						chr2	Ote11747000	0	N	0.162939
						chr2	Ote11759500	6	N	0.118211
						chr2	Ote14837000	6	N	0.175719
						chr2	Ote12129300	2	N	0.057508
						chr2	Ote11880700	4	N	0.0191693
						chr2	Ote11497000	0	N	0.124601
						chr2	Ote14449000	0	N	0.127796
						chr2	Ote12470300	4	N	0.0351438
						chr2	Ote12472700	0	N	0.111821
						chr2	Ote12595100	3	N	0.15655
						chr2	Ote18933000	2	N	0.0638978
						chr2	Ote11038000	2	N	0.169329
						chr2	Ote12686500	3	N	0.111821
						chr2	Ote11182400	7	N	0.0894569
						chr2	Ote12541700	7	N	0.118211
						chr2	Ote13584000	7	N	0.185304
						chr2	Ote11364500	3	N	0.15655
						chr2	Ote11469000	0	N	0.0990415
						chr2	Ote12043800	6	N	0.182109
						chr2	Ote12725500	3	N	0.0543131
						chr2	Ote11752000	2	N	0.194888
						chr2	Ote16848000	1	N	0.0766773
						chr2	Ote12277000	6	N	0.185304
						chr2	Ote17815000	5	N	0.115016
						chr2	Ote12616600	3	N	0.0479233
						chr2	Ote12305000	6	N	0.236422
						chr2	Ote12005500	7	N	0.102236
						chr2	Ote15050000	8	N	0.217252
						chr2	Ote19830000	3	N	0.185304
						chr2	Ote11638500	0	N	0.115016
						chr2	Ote15572000	2	N	0.0990415
						chr2	Ote11177300	1	N	0.115016
						chr2	Ote11419000	0	N	0.204473
						chr2	Ote11149100	0	N	0.118211
						chr2	Ote12224300	4	N	0.0255591
						chr2	Ote11528000	4	N	0.102236
						chr2	Ote17357000	9	N	0.159744
						chr2	Ote11419100	3	N	0.086262
						chr2	Ote11118300	6	N	0.0734824
						chr2	Ote11170400	4	N	0.217252
						chr2	Ote11162000	7	Y	0.172524
						chr2	Ote12594600	1	N	0.0351438
						chr2	Ote18765000	3	N	0.159744
						chr2	Ote18261000	5	N	0.0734824
						chr2	Ote15660000	4	N	0.166134
						chr2	Ote12138900	2	Y	0.14377
						chr2	Ote12636900	5	N	0.0830671
						chr2	Ote11853000	10	N	0.153355
						chr2	Ote12104800	2	N	0.028754
						chr2	Ote13962000	0	N	0.226837
						chr2	Ote12013800	0	N	0.0511182
						chr2	Ote12377400	6	N	0.121406
						chr2	Ote11811100	2	N	0.0511182
						chr2	Ote12660900	2	N	0.111821
						chr2	Ote18289000	4	N	0.182109
						chr2	Ote18224000	5	N	0.166134
						chr2	Ote11958300	14	N	0.226837
						chr2	Ote11226800	4	N	0.086262
						chr2	Ote19033000	4	N	0.0223642
						chr2	Ote12028800	12	N	0.0894569
						chr2	Ote12663900	2	Y	0.102236
						chr2	Ote12459000	5	N	0.118211
						chr2	Ote17133000	0	N	0.0766773
						chr2	Ote13333000	1	N	0.166134
						chr2	Ote12043200	0	N	0.0766773
						chr2	Ote12382300	12	N	0.13099
						chr2	Ote11955100	4	N	0.0638978
						chr2	Ote18564000	4	N	0.111821
						chr2	Ote12167700	1	N	0.0670927
						chr2	Ote11983400	7	N	0.169329
						chr2	Ote17644000	3	N	0.242812
						chr2	Ote16099000	9	N	0.277955
						chr2	Ote11988000	14	N	0.504792
						chr2	Ote11891700	6	N	0.0479233
						chr2	Ote16337000	10	N	0.383387
						chr2	Ote12730800	9	Y	0.169329
						chr2	Ote23801631	1	N	0.0670927
						chr2	Ote11249300	0	N	0.0543131
						chr2	Ote12353800	0	N	0.0798722
						chr2	Ote18973000	2	N	0.115016
						chr2	Ote12454000	0	N	0.086262
						chr2	Ote14734000	0	N	0.0766773
						chr2	Ote11334000	0	N	0.14377
						chr2	Ote12026700	8	N	0.175719
						chr2	Ote11392500	0	N	0.111821
						chr2	Ote11170300	4	N	0.086262
						chr2	Ote12353500	0	N	0.0607029
						chr2	Ote17050000	4	N	0.28754
						chr2	Ote12760000	0	N	0.111821
						chr2	Ote12751600	0	N	0.124601
						chr2	Ote16546000	11	N	0.325879
						chr2	Ote12081300	7	N	0.0479233
						chr2	Ote12166200	1	N	0.0479233
						chr2	Ote11324500	1	N	0.086262
						chr2	Ote12190000	0	N	0.191693
						chr2	Ote12121100	7	N	0.242812
						chr2	Ote14059000	0	N	0.207668
						chr2	Ote19187000	0	N	0.13738
						chr2	Ote11227300	2	N	0.086262
						chr2	Ote12633900	0	N	0.057508
						chr2	Ote11000000	6	N	0.105431
						chr2	Ote12537000	2	N	0.0894569
						chr2	Ote18502000	3	N	0.0766773
						chr2	Ote12162500	5	N	0.0798722
						chr2	Ote12654000	5	N	0.0351438
						chr2	Ote17339000	3	N	0.223642
						chr2	Ote12096300	0	N	0.13099
						chr2	Ote12689500	4	N	0.102236
						chr2	Ote11323700	0	N	0.108626
						chr2	Ote12257700	2	N	0.0383387
						chr2	Ote12611900	4	N	0.118211
						chr2	Ote11359600	0	N	0.233227
						chr2	Ote11861000	10	N	0.364217
						chr2	Ote11613100	0	N	0.127796
						chr2	Ote11532000	0	N	0.115016
						chr2	Ote11718600	0	N	0.0798722
						chr2	Ote11571500	8	N	0.153355
						chr2	Ote12419000	1	N	0.0638978
						chr2	Ote11295200	3	N	0.0670927
						chr2	Ote11085400	6	N	0.124601
						chr2	Ote12022000	2	N	0.0766773
						chr2	Ote16149000	2	N	0.0734824
						chr2	Ote19374000	0	N	0.0830671
						chr2	Ote14603000	2	N	0.265176
						chr2	Ote19764000	0	N	0.0958466
						chr2	Ote11073000	4	N	0.233227
						chr2	Ote11096700	0	N	0.108626
						chr2	Ote15189000	7	N	0.086262
						chr2	Ote11929000	3	N	0.0670927
						chr2	Ote11203200	0	N	0.127796
						chr2	Ote11470000	1	N	0.249201
						chr2	Ote11487800	13	N	0.482428
						chr2	Ote15212000	0	N	0.226837
						chr2	Ote11522400	4	N	0.0702875
						chr2	Ote18494000	3	N	0.188498
						chr2	Ote12055500	1	N	0.172524
						chr2	Ote12541200	9	N	0.124601
						chr2	Ote11059100	0	N	0.0702875
						chr2	Ote15021000	7	N	0.252396
						chr2	Ote12570300	1	N	0.0511182
						chr2	Ote12738500	2	N	0.0319489
						chr2	Ote18300000	1	N	0.246006
						chr2	Ote11013600	3	N	0.178914
						chr2	Ote12554400	3	N	0.124601
						chr2	Ote12720000	0	N	0.153355
						chr2	Ote11562000	3	N	0.0447284
						chr2	Ote15930000	6	N	0.105431
						chr2	Ote11224600	0	N	0.14377
						chr2	Ote13858000	0	N	0.370607
						chr2	Ote12559500	3	N	0.0894569
						chr2	Ote12751100	1	N	0.0543131
						chr2	Ote11640900	0	N	0.0798722
						chr2	Ote13246000	5	N	0.124601
						chr2	Ote17265000	2	N	0.201278
						chr2	Ote11628700	4	N	0.169329
						chr2	Ote12151700	4	N	0.0702875
						chr2	Ote19098000	7	N	0.124601
						chr2	Ote11854700	0	N	0.0607029
						chr2	Ote11374400	7	N	0.214058
						chr2	Ote12150000	4	N	0.0766773
						chr2	Ote15481000	1	N	0.15016
						chr2	Ote12213700	16	N	0.386581
						chr2	Ote12774000	7	N	0.169329
						chr2	Ote11419500	2	N	0.0766773
						chr2	Ote12191200	5	N	0.0926518
						chr2	Ote18579000	0	N	0.0798722
						chr2	Ote12398500	4	N	0.0511182
						chr2	Ote12183000	2	N	0.456869
						chr2	Ote19907000	0	N	0.118211
						chr2	Ote11225400	5	N	0.115016
						chr2	Ote12423200	2	N	0.0447284
						chr2	Ote15341000	7	N	0.201278
						chr2	Ote11609300	4	Y	0.188498
						chr2	Ote13260000	4	N	0.118211
						chr2	Ote11177500	0	N	0.15016
						chr2	Ote14121000	5	N	0.233227
						chr2	Ote15087000	5	N	0.0926518
						chr2	Ote18432000	2	N	0.220447
						chr2	Ote15859000	0	N	0.105431
						chr2	Ote12543300	4	N	0.0638978
						chr2	Ote12365300	3	N	0.124601
						chr2	Ote12706000	2	N	0.0990415
						chr2	Ote14641000	0	N	0.146965
						chr2	Ote12604800	6	N	0.0543131
						chr2	Ote11756900	5	N	0.28115
						chr2	Ote16455000	1	N	0.127796
						chr2	Ote11618600	6	N	0.309904
						chr2	Ote12174000	7	N	0.214058
						chr2	Ote12454300	17	N	0.370607
						chr2	Ote12334600	12	N	0.207668
						chr2	Ote11115000	4	N	0.325879
						chr2	Ote12127900	4	N	0.0638978
						chr2	Ote13639000	5	N	0.124601
						chr2	Ote12502000	3	N	0.0894569
						chr2	Ote12256800	1	N	0.0734824
						chr2	Ote12453000	1	N	0.0415335
						chr2	Ote12438800	3	N	0.0702875
						chr2	Ote11470000	0	N	0.118211
						chr2	Ote12164100	4	N	0.108626
						chr2	Ote12515200	6	N	0.0894569
						chr2	Ote12431000	8	N	0.172524
						chr2	Ote12699500	7	N	0.140575
						chr2	Ote11627900	0	N	0.102236
						chr2	Ote13969000	0	N	0.0990415
						chr2	Ote11672200	1	N	0.0702875
						chr2	Ote12155700	4	N	0.0670927
						chr2	Ote23804747	4	Y	0.0638978
						chr2	Ote16800000	3	N	0.0607029
						chr2	Ote19474000	3	N	0.178914
						chr2	Ote14048000	3	N	0.552716
						chr2	Ote15230000	10	N	0.162939
						chr2	Ote12622800	2	Y	0.0127796
						chr2	Ote11135600	4	N	0.086262
						chr2	Ote11436700	3	N	0.0734824
						chr2	Ote12225200	1	N	0.0798722
						chr2	Ote12601000	1	N	0.0798722
						chr2	Ote12102700	6	N	0.300319
						chr2	Ote13224000	9	N	0.674121
						chr2	Ote18429000	0	N	0.15016
						chr2	Ote11522300	4	N	0.185304
						chr2	Ote13391000	9	N	0.300319
						chr2	Ote19035000	0	N	0.201278
						chr2	Ote13212000	0	N	0.0734824
						chr2	Ote11453700	0	N	0.27476
						chr2	Ote11344200	0	N	0.0894569
						chr2	Ote11547400	0	N	0.0830671
						chr2	Ote11529200	12	N	0.220447
						chr2	Ote11452500	3	N	0.115016
						chr2	Ote13958000	0	N	0.233227
						chr2	Ote12336100	1	N	0.14377
						chr2	Ote11149800	5	N	0.0479233
						chr2	Ote15318000	0	N	0.146965
						chr2	Ote11801700	3	N	0.0351438
						chr2	Ote19403000	4	N	0.0798722
						chr2	Ote12743100	2	N	0.00958466
						chr2	Ote13438000	2	N	0.277955
						chr2	Ote15801000	0	N	0.105431
						chr2	Ote11350800	4	N	0.0511182
						chr2	Ote11816700	2	N	0.0479233
						chr2	Ote16827000	6	N	0.162939
						chr2	Ote11490000	0	N	0
						chr2	Ote11478000	2	N	0.146965
						chr2	Ote11369000	4	N	0.246006
						chr2	Ote12374500	3	N	0.124601
						chr2	Ote16040000	2	N	0.0127796
						chr2	Ote18941000	5	N	0.111821
						chr2	Ote12239900	0	N	0.0734824
						chr2	Ote12538000	22	N	0.552716
						chr2	Ote17600000	7	N	0.140575
						chr2	Ote12086000	11	N	0.182109
						chr2	Ote15159000	6	N	0.175719
						chr2	Ote11539800	1	N	0.0191693
						chr2	Ote11440600	2	N	0.185304
						chr2	Ote18755000	11	N	0.13738
						chr2	Ote14846000	3	N	0.230032
						chr2	Ote12487100	4	N	0.0607029
						chr2	Ote11446200	0	N	0.146965
						chr2	Ote11019200	2	N	0.118211
						chr2	Ote12693000	3	N	0.118211
						chr2	Ote12289900	3	N	0.0670927
						chr2	Ote19727000	3	N	0.178914
						chr2	Ote11009600	0	N	0.108626
						chr2	Ote11895700	12	N	0.166134
						chr2	Ote11829500	4	N	0.0351438
						chr2	Ote18943000	4	N	0.261981
						chr2	Ote11659800	0	N	0.0511182
						chr2	Ote12287400	4	N	0.0670927
						chr2	Ote11825300	9	N	0.207668
						chr2	Ote18320000	0	N	0.338658
						chr2	Ote12545700	3	N	0.0607029
						chr2	Ote11131900	5	N	0.204473
						chr2	Ote11499100	0	N	0.108626
						chr2	Ote13894000	0	N	0.121406
						chr2	Ote12881000	6	N	0.230032
						chr2	Ote19994000	3	N	0.0734824
						chr2	Ote12605000	8	N	0.0511182
						chr2	Ote11180300	4	N	0.0830671
						chr2	Ote15665000	3	N	0.13738
						chr2	Ote11685400	9	N	0.233227
						chr2	Ote11899300	5	N	0.0159744
						chr2	Ote11948200	9	N	0.0926518
						chr2	Ote18371000	6	N	0.086262
						chr2	Ote15620000	2	N	0.0670927
						chr2	Ote12307100	3	N	0.105431
						chr2	Ote12215900	5	N	0.0894569
						chr2	Ote16393000	0	N	0.210863
						chr2	Ote12627700	4	N	0.172524
						chr2	Ote11652900	1	N	0.0798722
						chr2	Ote12753300	2	N	0.0223642
						chr2	Ote15657000	2	N	0.102236
						chr2	Ote11911400	0	N	0.0447284
						chr2	Ote12263800	13	N	0.252396
						chr2	Ote12683600	4	N	0.0926518
						chr2	Ote16442000	6	N	0.0990415
						chr2	Ote11817700	8	N	0.0990415
						chr2	Ote12642300	7	N	0.0958466
						chr2	Ote17190000	0	N	0.121406
						chr2	Ote11483500	6	N	0.182109
						chr2	Ote12387300	11	N	0.217252
						chr2	Ote11858500	13	N	0.236422
						chr2	Ote11624500	7	N	0.146965
						chr2	Ote16634000	6	N	0.246006
						chr2	Ote12446100	3	N	0.0383387
						chr2	Ote11787100	5	N	0.230032
						chr2	Ote16053000	9	N	0.364217
						chr2	Ote12048300	4	N	0.115016
						chr2	Ote17729000	12	N	0.348243
						chr2	Ote11106900	4	N	0.214058
						chr2	Ote12459800	1	N	0.0543131
						chr2	Ote18446000	4	N	0.198083
						chr2	Ote12090500	0	N	0.14377
						chr2	Ote12549300	6	N	0.121406
						chr2	Ote12681100	1	Y	0.0191693
						chr2	Ote16598000	4	N	0.102236
						chr2	Ote23804071	1	N	0.0543131
						chr2	Ote12415900	2	N	0.127796
						chr2	Ote12155300	6	N	0.118211
						chr2	Ote16833000	6	N	0.140575
						chr2	Ote11900400	11	N	0.223642
						chr2	Ote15240000	1	N	0.313099
						chr2	Ote11154300	2	N	0.13738
						chr2	Ote12073100	5	N	0.086262
						chr2	Ote11252400	4	N	0.0926518
						chr2	Ote11969000	13	N	0.265176
						chr2	Ote11611200	2	N	0.028754
						chr2	Ote12234800	15	N	0.316294
						chr2	Ote11296800	13	N	0.217252
						chr2	Ote11294700	11	N	0.178914
						chr2	Ote17926000	5	N	0.178914
						chr2	Ote11186200	3	N	0.191693
						chr2	Ote12435000	4	N	0.111821
						chr2	Ote12142100	3	N	0.028754
						chr2	Ote15191000	4	N	0.249201
						chr2	Ote12059600	9	N	0.105431
						chr2	Ote11802900	6	N	0.15655
						chr2	Ote11567700	5	N	0.086262
						chr2	Ote11174000	6	N	0.242812
						chr2	Ote12717900	0	N	0.028754
						chr2	Ote12784000	3	N	0.0447284
						chr2	Ote11315600	3	N	0.057508
						chr2	Ote11110700	9	N	0.412141
						chr2	Ote12148300	2	N	0.121406
						chr2	Ote11316900	14	N	0.194888
						chr2	Ote11924400	5	N	0.233227
						chr2	Ote12542300	3	N	0.0638978
						chr2	Ote14146000	2	N	0.188498
						chr2	Ote12389300	1	N	0.111821
						chr2	Ote11329100	6	N	0.115016
						chr2	Ote12331200	6	N	0.0702875
						chr2	Ote12711000	8	N	0.0894569
						chr2	Ote19870000	4	N	0.0702875
						chr2	Ote16404000	4	N	0.194888
						chr2	Ote17184000	12	N	0.396166
						chr2	Ote16497000	0	N	0.0830671
						chr2	Ote14849000	3	N	0.115016
						chr2	Ote19453000	5	N	0.105431
						chr2	Ote11437300	3	N	0.140575
						chr2	Ote18847000	3	N	0.140575
						chr2	Ote15006000	0	N	0.118211
						chr2	Ote12301000	3	N	0.162939
						chr2	Ote12036800	21	N	0.242812
						chr2	Ote11832300	0	N	0.14377
						chr2	Ote19770000	1	N	0.268371
						chr2	Ote17629000	3	N	0.178914
						chr2	Ote12556000	2	N	0.0447284
						chr2	Ote11919300	9	N	0.166134
						chr2	Ote14399000	1	N	0.124601
						chr2	Ote19636000	3	N	0.185304
						chr2	Ote11999600	7	N	0.111821
						chr2	Ote12735500	6	N	0.134185
						chr2	Ote13407000	1	N	0.140575
						chr2	Ote13922000	1	N	0.191693
						chr2	Ote15364000	4	N	0.0926518
[truncated: 8,034 more rows]

## Sheet: Arabidopsis
a) scaffolds related to metabolite related genes						b) longer length scaffolds (greater than 10Kb in size) to four different plant genomes
Chromosome	Gene Id	Gene count	Metabolite gene	Normalized number of repeats		Chromosome	Gene Id	Gene count	Metabolite gene	Normalized number of repeats
chr1	Ote12331300	2	Y	0.0319489		chr1	Ote12467600	3	N	0.0543131
chr1	Ote23794941	2	Y	0.028754		chr1	Ote12527900	3	N	0.13738
chr1	Ote12457800	2	Y	0.00638978		chr1	Ote17807000	1	N	0.220447
chr1	Ote12167000	7	Y	0.421725		chr1	Ote11194000	0	N	0.105431
chr1	Ote11736700	7	Y	0.178914		chr1	Ote12606100	4	N	0.0543131
chr1	Ote12584900	2	Y	0.0127796		chr1	Ote12586600	0	N	0.185304
chr1	Ote11381100	1	Y	0.182109		chr1	Ote12639400	2	N	0.0990415
chr1	Ote12782300	2	Y	0.0543131		chr1	Ote12784500	4	N	0.108626
chr1	Ote12299200	4	Y	0.134185		chr1	Ote14962000	0	N	0.127796
chr1	Ote12139400	10	Y	0.204473		chr1	Ote16809000	0	N	0.226837
chr1	Ote11618800	2	Y	0.108626		chr1	Ote12166000	7	N	0.13738
chr1	Ote11348200	5	Y	0.0766773		chr1	Ote12394400	2	N	0.0415335
chr1	Ote13367000	2	Y	0.153355		chr1	Ote17861000	3	N	0.0543131
chr1	Ote11294000	6	Y	0.261981		chr1	Ote11089000	1	N	0.0926518
chr1	Ote11202700	4	Y	0.268371		chr1	Ote17524000	0	N	0.13099
chr1	Ote11223300	5	Y	0.182109		chr1	Ote12783000	1	N	0.0607029
chr1	Ote11747600	11	Y	0.194888		chr1	Ote12020000	6	N	0.185304
chr1	Ote11815600	7	Y	0.338658		chr1	Ote11966000	2	N	0.140575
chr1	Ote11545100	15	Y	0.434505		chr1	Ote16746000	4	N	0.111821
chr1	Ote12659200	1	Y	0.0351438		chr1	Ote19720000	3	N	0.159744
chr1	Ote18821000	8	Y	0.290735		chr1	Ote12165200	2	N	0.0990415
chr1	Ote12666600	6	Y	0.252396		chr1	Ote12205100	0	N	0.0351438
chr1	Ote11809800	11	Y	0.325879		chr1	Ote11974400	4	N	0.0670927
chr1	Ote11059300	7	Y	0.28754		chr1	Ote15262000	4	N	0.115016
chr1	Ote11481800	6	Y	0.268371		chr1	Ote11044300	0	N	0.0702875
chr1	Ote15900000	16	Y	0.268371		chr1	Ote19829000	0	N	0.0830671
chr1	Ote11633300	5	Y	0.408946		chr1	Ote12721100	2	N	0.0415335
chr1	Ote12076200	14	Y	0.172524		chr1	Ote12269300	1	N	0.0830671
chr2	Ote11685900	6	Y	0.0607029		chr1	Ote11027200	6	N	0.191693
chr2	Ote23737547	1	Y	0.0191693		chr1	Ote11495000	0	N	0.134185
chr2	Ote11231200	4	Y	0.242812		chr1	Ote11165500	7	N	0.271565
chr2	Ote11616200	2	Y	0.0351438		chr1	Ote11970600	7	N	0.0734824
chr2	Ote11062100	5	Y	0.172524		chr1	Ote17061000	0	N	0.105431
chr2	Ote12174300	6	Y	0.105431		chr1	Ote11872900	3	N	0.108626
chr2	Ote16703000	11	Y	0.367412		chr1	Ote12731000	0	N	0.185304
chr2	Ote12319400	10	Y	0.303514		chr1	Ote12710200	0	N	0.0926518
chr2	Ote11509700	19	Y	0.348243		chr1	Ote12755500	5	N	0.0319489
chr2	Ote19109000	13	Y	0.27476		chr1	Ote17300000	0	N	0.236422
chr3	Ote12080100	2	Y	0.0670927		chr1	Ote12107600	14	N	0.178914
chr3	Ote11323400	4	Y	0.0958466		chr1	Ote12588900	6	N	0.13099
chr3	Ote11977300	3	Y	0.0830671		chr1	Ote11261800	0	N	0.13738
chr3	Ote12446000	1	Y	0.0319489		chr1	Ote11067300	3	N	0.115016
chr3	Ote13788000	13	Y	0.361022		chr1	Ote11711200	7	N	0.290735
chr3	Ote12751400	1	Y	0.0511182		chr1	Ote12184300	4	N	0.0894569
chr3	Ote12775400	3	Y	0.0415335		chr1	Ote17874000	4	N	0.0894569
chr3	Ote12581300	9	Y	0.223642		chr1	Ote11546100	1	N	0.0798722
chr3	Ote16357000	6	Y	0.153355		chr1	Ote12474000	0	N	0.108626
chr3	Ote17341000	2	Y	0.124601		chr1	Ote12523600	7	N	0.0607029
chr3	Ote12663900	2	Y	0.102236		chr1	Ote11361200	0	N	0.169329
chr3	Ote11416900	19	Y	0.332268		chr1	Ote12630700	3	N	0.0702875
chr3	Ote16880000	4	Y	0.172524		chr1	Ote14851000	0	N	0.198083
chr3	Ote12556400	9	Y	0.13099		chr1	Ote12277000	6	N	0.185304
chr3	Ote11227400	7	Y	0.335463		chr1	Ote11657700	3	N	0.15016
chr3	Ote19391000	6	Y	0.335463		chr1	Ote11887900	7	N	0.178914
chr3	Ote16372000	8	Y	0.265176		chr1	Ote16288000	2	N	0.108626
chr3	Ote11832900	10	Y	0.370607		chr1	Ote11134300	0	N	0.102236
chr3	Ote15968000	12	Y	0.507987		chr1	Ote11536800	2	N	0.102236
chr4	Ote23759316	2	Y	0.0159744		chr1	Ote11920200	0	N	0.0766773
chr4	Ote11934000	3	Y	0.00638978		chr1	Ote12279400	4	N	0.0479233
chr4	Ote12123200	2	Y	0.0670927		chr1	Ote11261000	0	N	0.0766773
chr4	Ote11566500	6	Y	0.124601		chr1	Ote12761000	0	N	0.0926518
chr4	Ote15500000	6	Y	0.313099		chr1	Ote12675100	1	N	0.0351438
chr4	Ote11311500	1	Y	0.0223642		chr1	Ote11451700	0	N	0.0607029
chr4	Ote12730800	9	Y	0.169329		chr1	Ote11817700	8	N	0.0990415
chr4	Ote11445300	4	Y	0.0670927		chr1	Ote12149200	3	N	0.0415335
chr4	Ote12705800	1	Y	0.0607029		chr1	Ote11611000	2	N	0.057508
chr4	Ote11272600	3	Y	0.111821		chr1	Ote11177000	5	N	0.277955
chr4	Ote12359500	8	Y	0.178914		chr1	Ote11255000	6	N	0.0734824
chr4	Ote12056300	9	Y	0.28115		chr1	Ote14090000	0	N	0.15016
chr4	Ote12197000	6	Y	0.201278		chr1	Ote12200000	0	N	0.223642
chr4	Ote11409000	8	Y	0.172524		chr1	Ote11798700	2	N	0.0351438
chr4	Ote11082000	21	Y	0.325879		chr1	Ote12549400	0	N	0.0607029
chr5	Ote14150000	2	Y	0.0670927		chr1	Ote14266000	1	N	0.153355
chr5	Ote12555600	1	Y	0.00638978		chr1	Ote11715200	5	N	0.198083
chr5	Ote12650000	4	Y	0.354633		chr1	Ote11932600	7	N	0.0191693
chr5	Ote23804747	4	Y	0.0638978		chr1	Ote11019300	2	N	0.127796
chr5	Ote23766235	2	Y	0.0191693		chr1	Ote11153500	3	N	0.0830671
chr5	Ote13513000	1	Y	0.057508		chr1	Ote11847100	8	N	0.108626
chr5	Ote15546000	3	Y	0.105431		chr1	Ote11512200	0	N	0.0607029
chr5	Ote12138900	2	Y	0.14377		chr1	Ote12620100	1	N	0.121406
chr5	Ote11811800	4	Y	0.0766773		chr1	Ote11025000	0	N	0.182109
chr5	Ote12498900	8	Y	0.0830671		chr1	Ote12510000	2	N	0.086262
chr5	Ote17726000	2	Y	0.121406		chr1	Ote12420800	1	N	0.0479233
chr5	Ote11150700	4	Y	0.178914		chr1	Ote13150000	5	N	0.178914
chr5	Ote11813300	3	Y	0.217252		chr1	Ote11424700	0	N	0.0830671
chr5	Ote11162000	7	Y	0.172524		chr1	Ote11458000	2	N	0.271565
chr5	Ote11558400	5	Y	0.412141		chr1	Ote12129500	3	N	0.258786
chr5	Ote11564300	10	Y	0.201278		chr1	Ote12085900	9	N	0.086262
chl	Ote15931000	4	Y	0.249201		chr1	Ote12714000	3	N	0.0415335
chl	Ote23795879	1	Y	0.0447284		chr1	Ote11589500	1	N	0.175719
chl	Ote16262000	2	Y	0.15655		chr1	Ote12781500	2	N	0.0511182
chl	Ote11225500	3	Y	0.115016		chr1	Ote12600900	5	N	0.0255591
chl	Ote12032000	3	Y	0.188498		chr1	Ote11566700	0	N	0.0990415
mit	Ote11932400	12	Y	0.338658		chr1	Ote11473500	0	N	0.194888
mit	Ote11932401	12	Y	0.338658		chr1	Ote11151900	0	N	0.0990415
						chr1	Ote12165100	1	N	0.057508
						chr1	Ote12266400	5	N	0.182109
						chr1	Ote11334500	4	N	0.15655
						chr1	Ote12602900	5	N	0.115016
						chr1	Ote11421700	0	N	0.159744
						chr1	Ote11537500	2	N	0.0958466
						chr1	Ote15495000	3	N	0.0670927
						chr1	Ote12047000	4	N	0.028754
						chr1	Ote16268000	1	N	0.0958466
						chr1	Ote11338600	4	N	0.057508
						chr1	Ote11923900	4	N	0.0798722
						chr1	Ote11636500	5	N	0.0479233
						chr1	Ote11918800	1	N	0.0447284
						chr1	Ote15232000	4	N	0.118211
						chr1	Ote11449200	0	N	0.105431
						chr1	Ote12188600	6	N	0.118211
						chr1	Ote12509700	5	N	0.182109
						chr1	Ote12006300	5	N	0.146965
						chr1	Ote11900600	7	N	0.0447284
						chr1	Ote11519000	5	N	0.236422
						chr1	Ote12613600	0	N	0.124601
						chr1	Ote11760700	3	N	0.0766773
						chr1	Ote12014000	0	N	0.15016
						chr1	Ote12486500	1	N	0.0383387
						chr1	Ote12718300	2	N	0.0415335
						chr1	Ote14112000	0	N	0.121406
						chr1	Ote11145100	0	N	0.0894569
						chr1	Ote12497000	5	N	0.0798722
						chr1	Ote19533000	0	N	0.13099
						chr1	Ote12527000	1	N	0.13738
						chr1	Ote11686500	2	N	0.111821
						chr1	Ote11278000	3	N	0.172524
						chr1	Ote12584000	2	N	0.0607029
						chr1	Ote13546000	8	N	0.13738
						chr1	Ote12000000	4	N	0.15016
						chr1	Ote12558900	0	N	0.086262
						chr1	Ote11505100	5	N	0.0958466
						chr1	Ote12263000	0	N	0.140575
						chr1	Ote12282000	0	N	0.102236
						chr1	Ote14976000	7	N	0.27476
						chr1	Ote19440000	8	N	0.313099
						chr1	Ote11570500	0	N	0.0926518
						chr1	Ote11347800	8	N	0.357827
						chr1	Ote11830000	1	N	0.201278
						chr1	Ote16890000	4	N	0.146965
						chr1	Ote19113000	1	N	0.118211
						chr1	Ote17273000	0	N	0.0990415
						chr1	Ote11884100	2	N	0.13099
						chr1	Ote11010200	0	N	0.0990415
						chr1	Ote15200000	5	N	0.242812
						chr1	Ote12076500	6	N	0.0830671
						chr1	Ote17618000	0	N	0.15655
						chr1	Ote13599000	0	N	0.13738
						chr1	Ote12632800	4	N	0.0447284
						chr1	Ote11693600	0	N	0.0447284
						chr1	Ote12422800	6	N	0.115016
						chr1	Ote12182500	1	N	0.0255591
						chr1	Ote12315300	9	N	0.057508
						chr1	Ote15272000	1	N	0.115016
						chr1	Ote18546000	1	N	0.0894569
						chr1	Ote12497200	7	N	0.108626
						chr1	Ote19720000	2	N	0.0543131
						chr1	Ote12022800	4	N	0.121406
						chr1	Ote11860000	3	N	0.0734824
						chr1	Ote16451000	2	N	0.057508
						chr1	Ote18300000	2	N	0.392971
						chr1	Ote12287200	3	N	0.0543131
						chr1	Ote16443000	0	N	0.0543131
						chr1	Ote11111500	1	N	0.0958466
						chr1	Ote12056900	7	N	0.0479233
						chr1	Ote11191700	1	N	0.118211
						chr1	Ote12107900	4	N	0.268371
						chr1	Ote11043600	6	N	0.127796
						chr1	Ote12287500	3	N	0.15016
						chr1	Ote11137800	0	N	0.146965
						chr1	Ote11630300	2	N	0.111821
						chr1	Ote12200700	0	N	0.105431
						chr1	Ote12797000	7	N	0.239617
						chr1	Ote11341000	3	N	0.271565
						chr1	Ote12306800	11	N	0.0415335
						chr1	Ote11898300	6	N	0.028754
						chr1	Ote11395000	0	N	0.0990415
						chr1	Ote11192700	4	N	0.118211
						chr1	Ote11293500	0	N	0.0798722
						chr1	Ote15836000	5	N	0.201278
						chr1	Ote11941000	1	N	0.0798722
						chr1	Ote13816000	1	N	0.13738
						chr1	Ote12312000	4	N	0.13738
						chr1	Ote11500000	0	N	0.351438
						chr1	Ote11828000	5	N	0.0255591
						chr1	Ote18260000	0	N	0.214058
						chr1	Ote19201000	1	N	0.0766773
						chr1	Ote12712100	4	N	0.102236
						chr1	Ote11516700	2	N	0.0447284
						chr1	Ote17454000	2	N	0.118211
						chr1	Ote15922000	0	N	0.0638978
						chr1	Ote11475300	1	N	0.0479233
						chr1	Ote11592200	8	N	0.134185
						chr1	Ote11832500	5	N	0.0415335
						chr1	Ote11504400	0	N	0.102236
						chr1	Ote11354100	3	N	0.153355
						chr1	Ote11947700	10	N	0.300319
						chr1	Ote18933000	2	N	0.0638978
						chr1	Ote11844000	3	N	0.0607029
						chr1	Ote12004000	3	N	0.13738
						chr1	Ote18379000	3	N	0.0543131
						chr1	Ote11560400	8	N	0.15016
						chr1	Ote11579000	3	N	0.0255591
						chr1	Ote13021000	3	N	0.159744
						chr1	Ote12456300	3	N	0.0511182
						chr1	Ote13925000	1	N	0.0766773
						chr1	Ote16102000	0	N	0.172524
						chr1	Ote13968000	0	N	0.153355
						chr1	Ote12745600	4	N	0.0894569
						chr1	Ote12755100	0	N	0.0255591
						chr1	Ote12727000	3	N	0.153355
						chr1	Ote11799400	6	N	0.121406
						chr1	Ote11319400	5	N	0.0447284
						chr1	Ote16547000	3	N	0.108626
						chr1	Ote11656300	0	N	0.252396
						chr1	Ote12489400	3	N	0.057508
						chr1	Ote11447200	3	N	0.057508
						chr1	Ote11597100	2	N	0.146965
						chr1	Ote11527000	1	N	0.102236
						chr1	Ote11434900	2	N	0.108626
						chr1	Ote11801100	7	N	0.14377
						chr1	Ote11614000	2	N	0.389776
						chr1	Ote11905600	8	N	0.13099
						chr1	Ote13377000	0	N	0.175719
						chr1	Ote15397000	0	N	0.0990415
						chr1	Ote19102000	3	N	0.108626
						chr1	Ote19262000	6	N	0.14377
						chr1	Ote11997600	0	N	0.115016
						chr1	Ote14792000	0	N	0.0159744
						chr1	Ote11552300	8	N	0.191693
						chr1	Ote12753600	0	N	0.0798722
						chr1	Ote12291600	3	N	0.169329
						chr1	Ote12546500	5	N	0.0798722
						chr1	Ote11490000	0	N	0.236422
						chr1	Ote12521400	2	N	0.0479233
						chr1	Ote11723000	0	N	0.118211
						chr1	Ote12661800	1	N	0.14377
						chr1	Ote12355800	2	N	0.0734824
						chr1	Ote12550500	1	N	0.0702875
						chr1	Ote16818000	0	N	0.153355
						chr1	Ote11770000	6	N	0.0638978
						chr1	Ote19546000	6	N	0.204473
						chr1	Ote12568400	0	N	0.0415335
						chr1	Ote11356100	6	N	0.252396
						chr1	Ote15932000	2	N	0.0766773
						chr1	Ote12515500	3	N	0.0511182
						chr1	Ote11039500	3	N	0.0734824
						chr1	Ote11132900	0	N	0.169329
						chr1	Ote13944000	3	N	0.204473
						chr1	Ote16400000	6	N	0.380192
						chr1	Ote11245400	0	N	0.0990415
						chr1	Ote11625400	5	N	0.118211
						chr1	Ote19260000	0	N	0.13099
						chr1	Ote11245100	3	N	0.0734824
						chr1	Ote12090400	7	N	0.0351438
						chr1	Ote12588600	4	N	0.13738
						chr1	Ote11378300	5	N	0.140575
						chr1	Ote14744000	2	N	0.236422
						chr1	Ote12658800	2	N	0.0958466
						chr1	Ote12452000	0	N	0.0958466
						chr1	Ote19062000	6	N	0.182109
						chr1	Ote12494900	4	N	0.102236
						chr1	Ote12082800	1	N	0.0447284
						chr1	Ote18295000	0	N	0.223642
						chr1	Ote11324600	8	N	0.159744
						chr1	Ote11671100	2	N	0.0479233
						chr1	Ote19038000	2	N	0.0990415
						chr1	Ote11850300	4	N	0.086262
						chr1	Ote19349000	0	N	0.0607029
						chr1	Ote11658000	3	N	0.118211
						chr1	Ote11978300	0	N	0.086262
						chr1	Ote17467000	2	N	0.134185
						chr1	Ote12830000	1	N	0.169329
						chr1	Ote12281400	4	N	0.0830671
						chr1	Ote11450000	0	N	0.140575
						chr1	Ote12000100	0	N	0.0830671
						chr1	Ote12167000	7	Y	0.421725
						chr1	Ote19692000	2	N	0.0766773
						chr1	Ote15066000	0	N	0.0670927
						chr1	Ote18165000	0	N	0.297125
						chr1	Ote11736700	7	Y	0.178914
						chr1	Ote12407200	11	N	0.188498
						chr1	Ote16042000	2	N	0.146965
						chr1	Ote23805758	3	N	0.102236
						chr1	Ote11369000	4	N	0.246006
						chr1	Ote11856400	5	N	0.246006
						chr1	Ote12022600	5	N	0.0159744
						chr1	Ote16970000	10	N	0.121406
						chr1	Ote11202900	2	N	0.140575
						chr1	Ote11463300	4	N	0.0702875
						chr1	Ote12370400	3	N	0.0670927
						chr1	Ote14826000	2	N	0.0798722
						chr1	Ote11255400	1	N	0.0734824
						chr1	Ote11611100	6	N	0.0702875
						chr1	Ote12733300	0	N	0.0766773
						chr1	Ote11072500	5	N	0.13738
						chr1	Ote11702000	5	N	0.166134
						chr1	Ote12057100	3	N	0.105431
						chr1	Ote12345000	3	N	0.0511182
						chr1	Ote17670000	3	N	0.380192
						chr1	Ote11483400	1	N	0.108626
						chr1	Ote11360400	7	N	0.111821
						chr1	Ote12025500	2	N	0.0479233
						chr1	Ote15460000	4	N	0.300319
						chr1	Ote12362600	4	N	0.0958466
						chr1	Ote12705000	2	N	0.0479233
						chr1	Ote12469400	6	N	0.0159744
						chr1	Ote11599700	5	N	0.0511182
						chr1	Ote16629000	3	N	0.0383387
						chr1	Ote15750000	0	N	0.0958466
						chr1	Ote12587100	3	N	0.0511182
						chr1	Ote14906000	1	N	0.169329
						chr1	Ote11807500	2	N	0.0734824
						chr1	Ote11809200	0	N	0.0990415
						chr1	Ote18058000	3	N	0.105431
						chr1	Ote16391000	1	N	0.0990415
						chr1	Ote17937000	3	N	0.0415335
						chr1	Ote11134900	0	N	0.0798722
						chr1	Ote17338000	2	N	0.185304
						chr1	Ote12343300	5	N	0.0798722
						chr1	Ote12735300	3	N	0.0543131
						chr1	Ote11477000	0	N	0.111821
						chr1	Ote12557100	6	N	0.159744
						chr1	Ote11024900	2	N	0.115016
						chr1	Ote12316000	0	N	0.188498
						chr1	Ote17972000	0	N	0.0670927
						chr1	Ote12374800	3	N	0.0926518
						chr1	Ote15965000	0	N	0.14377
						chr1	Ote11111000	0	N	0.13099
						chr1	Ote11004000	1	N	0.111821
						chr1	Ote11601000	0	N	0.15655
						chr1	Ote13222000	0	N	0.14377
						chr1	Ote11506000	1	N	0.15016
						chr1	Ote12779800	5	N	0.0734824
						chr1	Ote12591000	5	N	0.0926518
						chr1	Ote12741900	5	N	0.0926518
						chr1	Ote11041400	9	N	0.230032
						chr1	Ote11494600	3	N	0.0734824
						chr1	Ote11240100	2	N	0.102236
						chr1	Ote11639400	4	N	0.127796
						chr1	Ote12313000	4	N	0.00638978
						chr1	Ote11628900	5	N	0.13738
						chr1	Ote11678000	1	N	0.265176
						chr1	Ote11720600	1	N	0.108626
						chr1	Ote12614000	3	N	0.182109
						chr1	Ote11627900	0	N	0.102236
						chr1	Ote12821000	0	N	0.127796
						chr1	Ote12720000	0	N	0.0415335
						chr1	Ote12347100	2	N	0.028754
						chr1	Ote14435000	0	N	0.102236
						chr1	Ote12290500	3	N	0.057508
						chr1	Ote11480200	0	N	0.175719
						chr1	Ote11441400	1	N	0.0447284
						chr1	Ote11759300	6	N	0.284345
						chr1	Ote12406900	0	N	0.0543131
						chr1	Ote12637000	0	N	0.185304
						chr1	Ote18092000	0	N	0.0734824
						chr1	Ote11931400	3	N	0.0702875
						chr1	Ote19735000	0	N	0.15655
						chr1	Ote11438900	0	N	0.121406
						chr1	Ote12108500	16	N	0.325879
						chr1	Ote12674100	3	N	0.0223642
						chr1	Ote12401100	4	N	0.0734824
						chr1	Ote12970000	0	N	0.194888
						chr1	Ote17570000	6	N	0.140575
						chr1	Ote12757900	0	N	0.0159744
						chr1	Ote12255000	3	N	0.0638978
						chr1	Ote15748000	0	N	0.105431
						chr1	Ote17157000	1	N	0.188498
						chr1	Ote11230500	0	N	0.0894569
						chr1	Ote12804000	2	N	0.258786
						chr1	Ote12637700	1	N	0.0511182
						chr1	Ote12901000	0	N	0.121406
						chr1	Ote11204000	0	N	0.166134
						chr1	Ote13447000	0	N	0.255591
						chr1	Ote12292100	3	N	0.0702875
						chr1	Ote12217400	3	N	0.0479233
						chr1	Ote11879900	8	N	0.169329
						chr1	Ote16450000	8	N	0.127796
						chr1	Ote15279000	1	N	0.0766773
						chr1	Ote11962600	6	N	0.057508
						chr1	Ote11904000	5	N	0.0926518
						chr1	Ote12381000	1	N	0.146965
						chr1	Ote15903000	9	N	0.108626
						chr1	Ote13130000	0	N	0.118211
						chr1	Ote12553500	6	N	0.115016
						chr1	Ote11966200	6	N	0.057508
						chr1	Ote18498000	5	N	0.127796
						chr1	Ote11440900	0	N	0.0670927
						chr1	Ote11385400	1	N	0.127796
						chr1	Ote23802585	0	N	0.0734824
						chr1	Ote11665100	7	N	0.105431
						chr1	Ote17062000	2	N	0.0511182
						chr1	Ote12133500	9	N	0.0990415
						chr1	Ote12612000	3	N	0.127796
						chr1	Ote18521000	3	N	0.194888
						chr1	Ote12357400	2	N	0.057508
						chr1	Ote12207000	0	N	0.0798722
						chr1	Ote12285500	3	N	0.0766773
						chr1	Ote14944000	0	N	0.0926518
						chr1	Ote12477600	2	N	0.028754
						chr1	Ote12380200	3	N	0.15016
						chr1	Ote11773000	3	N	0.0638978
						chr1	Ote12216000	0	N	0.108626
						chr1	Ote11381100	1	Y	0.182109
						chr1	Ote11136500	0	N	0.0798722
						chr1	Ote14244000	1	N	0.146965
						chr1	Ote11757900	2	N	0.0926518
						chr1	Ote11547600	2	N	0.0543131
						chr1	Ote14729000	1	N	0.175719
						chr1	Ote12298400	1	N	0.0607029
						chr1	Ote12763700	1	N	0.0702875
						chr1	Ote12412800	2	N	0.0798722
						chr1	Ote12577800	3	N	0.0447284
						chr1	Ote11185400	3	N	0.210863
						chr1	Ote13025000	0	N	0.0734824
						chr1	Ote12596500	3	N	0.0894569
						chr1	Ote12332800	0	N	0.0383387
						chr1	Ote13631000	5	N	0.214058
						chr1	Ote11308500	2	N	0.0958466
						chr1	Ote14757000	0	N	0.0766773
						chr1	Ote12568300	1	N	0.0447284
						chr1	Ote11629500	4	N	0.140575
						chr1	Ote12500500	4	N	0.0383387
						chr1	Ote11826400	0	N	0.217252
						chr1	Ote13165000	4	N	0.0383387
						chr1	Ote12071700	0	N	0.086262
						chr1	Ote12473600	7	N	0.182109
						chr1	Ote16496000	0	N	0.0926518
						chr1	Ote11860300	0	N	0.127796
						chr1	Ote13822000	3	N	0.15016
						chr1	Ote12493700	7	N	0.0702875
						chr1	Ote12651800	1	N	0.086262
						chr1	Ote23803563	2	N	0.0319489
						chr1	Ote12765400	1	N	0.00638978
						chr1	Ote11193700	2	N	0.0319489
						chr1	Ote11652900	1	N	0.0798722
						chr1	Ote12540900	3	N	0.115016
						chr1	Ote19390000	0	N	0.0798722
						chr1	Ote12110000	0	N	0.0926518
						chr1	Ote12164000	9	N	0.364217
						chr1	Ote14548000	1	N	0.252396
						chr1	Ote12680800	5	N	0.0223642
						chr1	Ote13275000	5	N	0.15016
						chr1	Ote12760800	3	N	0.0638978
						chr1	Ote11482200	2	N	0.0734824
						chr1	Ote13969000	0	N	0.0990415
						chr1	Ote11317000	0	N	0.086262
						chr1	Ote12433700	18	N	0.380192
						chr1	Ote13042000	5	N	0.0638978
						chr1	Ote12081000	0	N	0.057508
						chr1	Ote11014200	2	N	0.057508
						chr1	Ote12604800	6	N	0.0543131
						chr1	Ote12719000	4	N	0.0894569
						chr1	Ote13623000	3	N	0.389776
						chr1	Ote12221000	5	N	0.146965
						chr1	Ote12472200	4	N	0.0894569
						chr1	Ote18105000	0	N	0.0798722
						chr1	Ote11826000	0	N	0.14377
						chr1	Ote13870000	0	N	0.086262
						chr1	Ote14767000	2	N	0.0607029
						chr1	Ote12414200	2	N	0.086262
						chr1	Ote13950000	2	N	0.341853
						chr1	Ote15568000	1	N	0.14377
						chr1	Ote12747000	0	N	0.0543131
						chr1	Ote12274200	4	N	0.057508
						chr1	Ote12099000	0	N	0.194888
						chr1	Ote11890100	6	N	0.0798722
						chr1	Ote18368000	0	N	0.0479233
						chr1	Ote12703000	6	N	0.0638978
						chr1	Ote13366000	0	N	0.153355
						chr1	Ote15398000	6	N	0.0798722
						chr1	Ote11626000	0	N	0.182109
						chr1	Ote18312000	2	N	0.102236
						chr1	Ote11153300	0	N	0.0543131
						chr1	Ote14093000	3	N	0.13738
						chr1	Ote19168000	12	N	0.169329
						chr1	Ote12729400	3	N	0.057508
						chr1	Ote11807700	5	N	0.086262
						chr1	Ote11086900	5	N	0.169329
						chr1	Ote12036800	21	N	0.242812
						chr1	Ote11639000	7	N	0.0479233
						chr1	Ote11879700	0	N	0.0543131
						chr1	Ote16770000	13	N	0.242812
						chr1	Ote12100000	0	N	0.118211
						chr1	Ote12108400	2	N	0.0607029
						chr1	Ote11719400	4	N	0.0958466
						chr1	Ote16752000	2	N	0.140575
						chr1	Ote12689500	4	N	0.102236
						chr1	Ote12523700	2	N	0.0223642
						chr1	Ote12311800	3	N	0.0319489
						chr1	Ote11817300	5	N	0.15016
						chr1	Ote12663800	0	N	0.0926518
						chr1	Ote12902000	0	N	0.191693
						chr1	Ote16300000	0	N	0.166134
						chr1	Ote15652000	1	N	0.188498
						chr1	Ote12199100	3	N	0.028754
						chr1	Ote12602100	6	N	0.0958466
						chr1	Ote11167800	1	N	0.134185
						chr1	Ote12712600	4	N	0.0894569
						chr1	Ote12743100	2	N	0.00958466
						chr1	Ote11684300	1	N	0.086262
						chr1	Ote12054200	3	N	0.0894569
						chr1	Ote12101700	3	N	0.028754
						chr1	Ote12282100	2	N	0.0319489
						chr1	Ote12501900	3	N	0.0543131
						chr1	Ote15692000	0	N	0.204473
						chr1	Ote19956000	4	N	0.115016
						chr1	Ote12560400	5	N	0.146965
						chr1	Ote11903400	3	N	0.0670927
						chr1	Ote12735600	3	N	0.057508
						chr1	Ote11063600	0	N	0.102236
						chr1	Ote12086000	11	N	0.182109
						chr1	Ote16441000	0	N	0.0830671
						chr1	Ote12057000	0	N	0.223642
						chr1	Ote11034500	0	N	0.127796
						chr1	Ote11567700	5	N	0.086262
						chr1	Ote11388600	2	N	0.0702875
						chr1	Ote13948000	0	N	0.0894569
						chr1	Ote11908800	0	N	0.175719
						chr1	Ote11064000	0	N	0.0543131
						chr1	Ote18024000	1	N	0.0926518
						chr1	Ote13254000	0	N	0.214058
						chr1	Ote11031000	0	N	0.111821
						chr1	Ote12144000	5	N	0.0415335
						chr1	Ote11165300	5	N	0.0766773
						chr1	Ote12557800	7	N	0.115016
						chr1	Ote17207000	0	N	0.0990415
						chr1	Ote12602500	3	N	0.0670927
						chr1	Ote12785200	2	N	0.028754
						chr1	Ote11696500	5	N	0.313099
						chr1	Ote12749100	6	N	0.0607029
						chr1	Ote12607700	5	N	0.159744
						chr1	Ote11506000	0	N	0.140575
						chr1	Ote11458700	6	N	0.0670927
						chr1	Ote15933000	2	N	0.121406
						chr1	Ote12019100	0	N	0.226837
						chr1	Ote12178600	5	N	0.182109
						chr1	Ote19220000	9	N	0.185304
						chr1	Ote15178000	0	N	0.127796
						chr1	Ote15284000	1	N	0.0734824
						chr1	Ote11697600	6	N	0.108626
						chr1	Ote12782300	2	Y	0.0543131
						chr1	Ote17320000	4	N	0.485623
						chr1	Ote19080000	4	N	0.185304
						chr1	Ote11422800	3	N	0.13099
						chr1	Ote12082200	12	N	0.214058
						chr1	Ote11082500	0	N	0.0894569
						chr1	Ote17147000	4	N	0.214058
						chr1	Ote11832200	4	N	0.0383387
						chr1	Ote18097000	0	N	0.134185
						chr1	Ote11448200	5	N	0.115016
						chr1	Ote14449000	0	N	0.127796
						chr1	Ote12424900	2	N	0.0191693
						chr1	Ote18294000	3	N	0.14377
						chr1	Ote11456700	5	N	0.0702875
						chr1	Ote12848000	0	N	0.0638978
						chr1	Ote12686000	3	N	0.338658
						chr1	Ote12611800	4	N	0.0511182
						chr1	Ote11208000	3	N	0.226837
						chr1	Ote13203000	0	N	0.27476
						chr1	Ote12150000	4	N	0.0766773
						chr1	Ote11012400	3	N	0.0734824
						chr1	Ote11253600	0	N	0.086262
						chr1	Ote11112600	6	N	0.172524
						chr1	Ote19754000	2	N	0.14377
						chr1	Ote11814000	2	N	0.105431
						chr1	Ote12308400	2	N	0.0255591
						chr1	Ote12133900	0	N	0.166134
						chr1	Ote11013600	3	N	0.178914
						chr1	Ote11861300	4	N	0.14377
						chr1	Ote11021500	0	N	0.166134
						chr1	Ote15198000	2	N	0.0990415
						chr1	Ote11838600	3	N	0.118211
						chr1	Ote11965100	0	N	0.0798722
						chr1	Ote11532300	1	N	0.0415335
						chr1	Ote14284000	2	N	0.185304
						chr1	Ote15409000	0	N	0.0607029
						chr1	Ote15630000	4	N	0.239617
						chr1	Ote12201400	0	N	0.057508
						chr1	Ote12618300	3	N	0.0734824
						chr1	Ote12139600	2	N	0.0383387
						chr1	Ote15570000	3	N	0.153355
						chr1	Ote12045300	2	N	0.0415335
						chr1	Ote12751900	2	N	0.0223642
						chr1	Ote12944000	2	N	0.185304
						chr1	Ote12757800	4	N	0.0638978
						chr1	Ote15828000	0	N	0.127796
						chr1	Ote15499000	0	N	0.108626
						chr1	Ote12333900	4	N	0.102236
						chr1	Ote12647400	3	N	0.127796
						chr1	Ote12690600	0	N	0.108626
						chr1	Ote11160600	0	N	0.0511182
						chr1	Ote12064300	3	N	0.0191693
						chr1	Ote12735200	7	N	0.108626
						chr1	Ote19321000	0	N	0.0766773
						chr1	Ote12213500	0	N	0.0638978
						chr1	Ote13119000	0	N	0.236422
						chr1	Ote11324300	7	N	0.0447284
						chr1	Ote12783100	2	N	0.0223642
						chr1	Ote18798000	3	N	0.0511182
						chr1	Ote11049000	0	N	0.105431
						chr1	Ote11954400	0	N	0.0351438
						chr1	Ote19671000	1	N	0.102236
						chr1	Ote13689000	2	N	0.162939
						chr1	Ote11152000	2	N	0.226837
						chr1	Ote12718400	4	N	0.0511182
						chr1	Ote11698100	0	N	0.0447284
						chr1	Ote12605400	5	N	0.0830671
						chr1	Ote13669000	1	N	0.115016
						chr1	Ote12325500	6	N	0.105431
						chr1	Ote17160000	0	N	0.265176
						chr1	Ote15078000	2	N	0.0830671
						chr1	Ote12282900	15	N	0.389776
						chr1	Ote12691300	5	N	0.028754
						chr1	Ote12948000	5	N	0.0766773
						chr1	Ote17644000	3	N	0.242812
						chr1	Ote11080300	0	N	0.178914
						chr1	Ote12502400	0	N	0.0830671
						chr1	Ote19600000	2	N	0.0734824
						chr1	Ote12264600	5	N	0.0766773
						chr1	Ote12693000	8	N	0.204473
						chr1	Ote12164100	4	N	0.108626
						chr1	Ote12467900	4	N	0.0319489
						chr1	Ote13507000	0	N	0.127796
						chr1	Ote18783000	2	N	0.194888
						chr1	Ote11970400	1	N	0.0670927
						chr1	Ote11292000	0	N	0.204473
						chr1	Ote12430400	3	N	0.0766773
						chr1	Ote17379000	3	N	0.140575
						chr1	Ote16002000	0	N	0.146965
						chr1	Ote12018200	0	N	0.0830671
						chr1	Ote12022000	2	N	0.0766773
						chr1	Ote11249200	0	N	0.0702875
						chr1	Ote11754700	1	N	0.0766773
						chr1	Ote12118600	3	N	0.057508
						chr1	Ote17150000	0	N	0.13738
						chr1	Ote12046800	0	N	0.0607029
						chr1	Ote14363000	0	N	0.140575
						chr1	Ote12299900	4	N	0.175719
						chr1	Ote11803800	2	N	0.0990415
						chr1	Ote11597700	4	N	0.0638978
						chr1	Ote11887600	0	N	0.0894569
						chr1	Ote11898200	3	N	0.0958466
						chr1	Ote14257000	2	N	0.290735
						chr1	Ote11987700	1	N	0.14377
						chr1	Ote16200000	3	N	0.249201
						chr1	Ote11155700	1	N	0.13738
						chr1	Ote11906300	2	N	0.0670927
						chr1	Ote19511000	2	N	0.0607029
						chr1	Ote12435300	11	N	0.345048
						chr1	Ote12714200	3	N	0.0766773
						chr1	Ote12342400	6	N	0.0670927
						chr1	Ote11703100	4	N	0.127796
						chr1	Ote12757000	3	N	0.0638978
						chr1	Ote13579000	0	N	0.134185
						chr1	Ote12156200	0	N	0.0447284
						chr1	Ote11876000	1	N	0.0479233
						chr1	Ote12144200	6	N	0.0543131
						chr1	Ote12692100	1	N	0.115016
						chr1	Ote12367500	3	N	0.057508
						chr1	Ote15088000	0	N	0.105431
						chr1	Ote11827000	5	N	0.303514
						chr1	Ote11734000	2	N	0.182109
						chr1	Ote14414000	0	N	0.159744
						chr1	Ote11499500	5	N	0.255591
						chr1	Ote12991000	1	N	0.182109
						chr1	Ote11527200	4	N	0.0798722
						chr1	Ote11888300	2	N	0.153355
						chr1	Ote11277100	5	N	0.14377
						chr1	Ote11549300	7	N	0.146965
						chr1	Ote16280000	4	N	0.146965
						chr1	Ote11069100	0	N	0.159744
						chr1	Ote12247200	6	N	0.207668
						chr1	Ote11505700	2	N	0.0255591
						chr1	Ote14033000	0	N	0.0638978
						chr1	Ote11658500	0	N	0.134185
						chr1	Ote12214800	0	N	0.0543131
						chr1	Ote19870000	4	N	0.0702875
						chr1	Ote12709000	0	N	0.14377
						chr1	Ote12647000	2	N	0.102236
						chr1	Ote18293000	0	N	0.134185
						chr1	Ote14834000	2	N	0.14377
						chr1	Ote11083000	1	N	0.105431
						chr1	Ote11598200	6	N	0.0607029
						chr1	Ote13391000	9	N	0.300319
						chr1	Ote11391000	0	N	0.0830671
						chr1	Ote13288000	0	N	0.178914
						chr1	Ote15963000	2	N	0.14377
						chr1	Ote18817000	2	N	0.153355
						chr1	Ote11276300	0	N	0.159744
						chr1	Ote12470000	12	N	0.0734824
						chr1	Ote11500000	9	N	0.373802
						chr1	Ote11178500	0	N	0.0926518
						chr1	Ote11955100	4	N	0.0638978
						chr1	Ote12034600	1	N	0.0670927
						chr1	Ote14915000	1	N	0.086262
						chr1	Ote17568000	0	N	0.115016
						chr1	Ote12211000	1	N	0.0511182
						chr1	Ote12303000	3	N	0.300319
						chr1	Ote11366700	2	N	0.0798722
						chr1	Ote14694000	0	N	0.162939
						chr1	Ote11059200	2	N	0.124601
						chr1	Ote11621600	2	N	0.15016
						chr1	Ote12550000	6	N	0.0894569
						chr1	Ote13673000	0	N	0.121406
						chr1	Ote11799100	0	N	0.121406
						chr1	Ote12386400	0	N	0.0638978
						chr1	Ote11390200	4	N	0.0351438
						chr1	Ote11835300	1	N	0.0830671
						chr1	Ote12472700	0	N	0.111821
						chr1	Ote11985000	2	N	0.0383387
						chr1	Ote11329000	0	N	0.0990415
						chr1	Ote11930200	4	N	0.0255591
						chr1	Ote11903300	4	N	0.0670927
						chr1	Ote14417000	0	N	0.194888
						chr1	Ote13768000	16	N	0.162939
						chr1	Ote18462000	5	N	0.0543131
						chr1	Ote11911400	0	N	0.0447284
						chr1	Ote11029200	12	N	0.399361
						chr1	Ote18005000	0	N	0.0638978
						chr1	Ote11172000	3	N	0.0766773
						chr1	Ote11108000	3	N	0.204473
						chr1	Ote11330800	5	N	0.233227
						chr1	Ote11718700	6	N	0.166134
						chr1	Ote12605000	8	N	0.0511182
						chr1	Ote11136600	3	N	0.0319489
						chr1	Ote15249000	2	N	0.0383387
						chr1	Ote13828000	0	N	0.0958466
						chr1	Ote18976000	1	N	0.0734824
						chr1	Ote19608000	8	N	0.15655
						chr1	Ote11804400	0	N	0.0670927
						chr1	Ote11080000	4	N	0.057508
						chr1	Ote11180300	4	N	0.0830671
						chr1	Ote11504000	6	N	0.223642
						chr1	Ote11772300	1	N	0.028754
						chr1	Ote12299200	4	Y	0.134185
						chr1	Ote12347700	2	N	0.201278
						chr1	Ote11272000	2	N	0.172524
						chr1	Ote11525300	4	N	0.0670927
						chr1	Ote11130900	2	N	0.0798722
						chr1	Ote12067000	0	N	0.0990415
						chr1	Ote11936500	5	N	0.0734824
						chr1	Ote15092000	0	N	0.13099
						chr1	Ote15800000	2	N	0.153355
						chr1	Ote18831000	0	N	0.207668
						chr1	Ote11662300	2	N	0.0638978
						chr1	Ote15797000	3	N	0.0447284
						chr1	Ote13065000	0	N	0.13099
						chr1	Ote12327000	0	N	0.159744
						chr1	Ote12575000	13	N	0.204473
						chr1	Ote16826000	2	N	0.118211
						chr1	Ote12139200	5	N	0.0255591
						chr1	Ote13656000	4	N	0.0638978
						chr1	Ote11409700	1	N	0.0734824
						chr1	Ote11954100	2	N	0.121406
						chr1	Ote11568000	3	N	0.223642
						chr1	Ote11675300	1	N	0.0511182
						chr1	Ote12530600	0	N	0.124601
						chr1	Ote12464600	2	N	0.0319489
						chr1	Ote17710000	0	N	0.134185
						chr1	Ote13947000	0	N	0.13738
						chr1	Ote12418000	0	N	0.169329
						chr1	Ote12835000	0	N	0.0990415
						chr1	Ote12447600	7	N	0.0830671
						chr1	Ote15090000	1	N	0.207668
						chr1	Ote12729300	2	N	0.057508
						chr1	Ote11807400	1	N	0.0830671
						chr1	Ote11851600	11	N	0.162939
						chr1	Ote11194500	1	N	0.102236
						chr1	Ote12139400	10	Y	0.204473
						chr1	Ote12433500	2	N	0.0447284
						chr1	Ote11383100	0	N	0.14377
						chr1	Ote12310300	5	N	0.108626
						chr1	Ote11208900	0	N	0.191693
						chr1	Ote11608200	0	N	0.236422
						chr1	Ote12334500	3	N	0.0479233
						chr1	Ote11033300	0	N	0.134185
						chr1	Ote12110800	9	N	0.13099
						chr1	Ote15496000	0	N	0.242812
						chr1	Ote16058000	0	N	0.0894569
						chr1	Ote11287200	0	N	0.14377
						chr1	Ote12472900	4	N	0.15016
						chr1	Ote11334000	0	N	0.14377
						chr1	Ote11831100	6	N	0.210863
						chr1	Ote11553700	0	N	0.121406
						chr1	Ote11968400	2	N	0.0319489
						chr1	Ote12167100	6	N	0.105431
						chr1	Ote11919500	3	N	0.175719
						chr1	Ote11023300	4	N	0.194888
						chr1	Ote11293800	4	N	0.0734824
						chr1	Ote12594900	1	N	0.127796
						chr1	Ote11458800	6	N	0.0223642
						chr1	Ote12720000	0	N	0.153355
						chr1	Ote15895000	4	N	0.198083
						chr1	Ote11693700	2	N	0.0734824
						chr1	Ote11866100	2	N	0.0990415
						chr1	Ote11259900	0	N	0.0894569
						chr1	Ote11687800	2	N	0.0926518
						chr1	Ote12887000	5	N	0.146965
						chr1	Ote13591000	8	N	0.0830671
						chr1	Ote11678900	3	N	0.0383387
						chr1	Ote12520900	6	N	0.127796
						chr1	Ote11917200	2	N	0.0607029
						chr1	Ote11677500	0	N	0.0830671
						chr1	Ote11960600	4	N	0.153355
						chr1	Ote12693000	3	N	0.118211
						chr1	Ote11411600	6	N	0.178914
						chr1	Ote11568600	2	N	0.0702875
						chr1	Ote17070000	9	N	0.246006
						chr1	Ote11071200	3	N	0.0543131
						chr1	Ote12796000	2	N	0.15655
						chr1	Ote11375800	2	N	0.14377
						chr1	Ote12081900	5	N	0.15655
						chr1	Ote14011000	0	N	0.0830671
						chr1	Ote12110900	3	N	0.0926518
						chr1	Ote19482000	2	N	0.124601
						chr1	Ote11344800	1	N	0.13099
						chr1	Ote11516300	0	N	0.0319489
						chr1	Ote12609600	8	N	0.086262
						chr1	Ote19738000	0	N	0.0830671
						chr1	Ote12447100	2	N	0.0543131
						chr1	Ote11027800	1	N	0.0638978
						chr1	Ote11616000	1	N	0.153355
						chr1	Ote11953100	2	N	0.0990415
						chr1	Ote18423000	0	N	0.13738
						chr1	Ote13773000	0	N	0.27476
						chr1	Ote11740800	4	N	0.0830671
						chr1	Ote11878500	4	N	0.0543131
						chr1	Ote12421800	0	N	0.0670927
						chr1	Ote12630900	0	N	0.0415335
						chr1	Ote12448200	5	N	0.0638978
						chr1	Ote12180600	0	N	0.0638978
						chr1	Ote11618800	2	Y	0.108626
						chr1	Ote11662000	1	N	0.124601
						chr1	Ote11255700	7	N	0.134185
						chr1	Ote12217500	9	N	0.13738
						chr1	Ote12784200	1	N	0.0479233
						chr1	Ote16384000	6	N	0.469649
						chr1	Ote14723000	1	N	0.118211
						chr1	Ote11201800	3	N	0.102236
						chr1	Ote17284000	0	N	0.0926518
						chr1	Ote11740100	2	N	0.0670927
						chr1	Ote12521300	0	N	0.153355
						chr1	Ote11739700	0	N	0.0607029
						chr1	Ote12461200	4	N	0.0734824
						chr1	Ote18580000	1	N	0.0479233
						chr1	Ote12217300	3	N	0.0479233
						chr1	Ote11405700	2	N	0.0511182
						chr1	Ote11511000	5	N	0.348243
						chr1	Ote18850000	2	N	0.175719
						chr1	Ote18958000	0	N	0.00958466
						chr1	Ote12579900	7	N	0.169329
						chr1	Ote12008800	3	N	0.0894569
						chr1	Ote11918600	6	N	0.159744
						chr1	Ote15801000	0	N	0.105431
						chr1	Ote11981100	6	N	0.13099
						chr1	Ote18184000	0	N	0.0958466
						chr1	Ote11811600	2	N	0.0702875
						chr1	Ote11182900	3	N	0.252396
						chr1	Ote12391300	1	N	0.0830671
						chr1	Ote11637100	3	N	0.0447284
						chr1	Ote12586400	0	N	0.0766773
						chr1	Ote12321900	0	N	0.102236
						chr1	Ote19250000	2	N	0.223642
						chr1	Ote17164000	0	N	0.111821
						chr1	Ote12054000	0	N	0.261981
						chr1	Ote11958700	5	N	0.0990415
						chr1	Ote12043200	0	N	0.0766773
						chr1	Ote11998200	0	N	0.057508
						chr1	Ote12730700	5	N	0.0798722
						chr1	Ote18634000	4	N	0.0990415
						chr1	Ote15810000	6	N	0.175719
						chr1	Ote17812000	6	N	0.0383387
						chr1	Ote11108800	1	N	0.0702875
						chr1	Ote12683800	6	N	0.13738
						chr1	Ote18038000	0	N	0.14377
						chr1	Ote12027700	3	N	0.111821
						chr1	Ote11899000	0	N	0.28115
						chr1	Ote12506700	4	N	0.0766773
						chr1	Ote11947600	14	N	0.319489
						chr1	Ote17492000	11	N	0.300319
						chr1	Ote11085400	6	N	0.124601
						chr1	Ote17500000	5	N	0.351438
						chr1	Ote15459000	3	N	0.226837
						chr1	Ote17190000	0	N	0.121406
						chr1	Ote12754300	4	N	0.102236
						chr1	Ote18420000	1	N	0.124601
						chr1	Ote13133000	4	N	0.0319489
						chr1	Ote16693000	2	N	0.15016
						chr1	Ote11024700	4	N	0.255591
						chr1	Ote12648100	7	N	0.0734824
						chr1	Ote18183000	4	N	0.0990415
						chr1	Ote17117000	2	N	0.169329
						chr1	Ote15085000	4	N	0.140575
						chr1	Ote11105300	2	N	0.166134
						chr1	Ote12027900	0	N	0.220447
						chr1	Ote13515000	7	N	0.277955
						chr1	Ote11616400	1	N	0.153355
						chr1	Ote11857800	3	N	0.111821
						chr1	Ote17544000	0	N	0.111821
						chr1	Ote12520800	4	N	0.0415335
						chr1	Ote11501300	0	N	0.13738
						chr1	Ote11227200	4	N	0.13099
						chr1	Ote12142500	2	N	0.0319489
						chr1	Ote19848000	4	N	0.185304
						chr1	Ote12425700	2	N	0.0255591
						chr1	Ote13894000	0	N	0.121406
						chr1	Ote12504600	8	N	0.0894569
						chr1	Ote11739000	2	N	0.102236
						chr1	Ote19298000	0	N	0.0894569
						chr1	Ote11621500	0	N	0.0734824
						chr1	Ote11177300	1	N	0.115016
						chr1	Ote13374000	4	N	0.140575
						chr1	Ote11582600	0	N	0.102236
						chr1	Ote12386300	4	N	0.108626
						chr1	Ote11393000	0	N	0.0766773
						chr1	Ote11057100	0	N	0.121406
						chr1	Ote11523600	3	N	0.0798722
						chr1	Ote12549200	2	N	0.0383387
						chr1	Ote11268900	0	N	0.111821
						chr1	Ote11184200	1	N	0.0766773
						chr1	Ote14185000	1	N	0.134185
						chr1	Ote19381000	1	N	0.057508
						chr1	Ote11635000	5	N	0.115016
						chr1	Ote11190300	0	N	0.121406
						chr1	Ote13800000	3	N	0.102236
						chr1	Ote11634600	2	N	0.15016
						chr1	Ote11966100	4	N	0.0638978
						chr1	Ote12228300	3	N	0.0383387
						chr1	Ote11538000	0	N	0.121406
						chr1	Ote11041200	0	N	0.0926518
						chr1	Ote11231500	1	N	0.105431
						chr1	Ote13764000	0	N	0.159744
						chr1	Ote11348200	5	Y	0.0766773
						chr1	Ote13047000	6	N	0.217252
						chr1	Ote14113000	0	N	0.15655
						chr1	Ote11062700	0	N	0.0926518
						chr1	Ote23805242	2	N	0.0894569
						chr1	Ote11796000	4	N	0.13099
						chr1	Ote12708700	4	N	0.0734824
						chr1	Ote15709000	0	N	0.124601
						chr1	Ote12114100	0	N	0.0830671
						chr1	Ote12707100	2	N	0.0255591
						chr1	Ote12592000	3	N	0.057508
						chr1	Ote11170000	1	N	0.255591
						chr1	Ote11870400	2	N	0.134185
						chr1	Ote12162000	0	N	0.0990415
						chr1	Ote11276600	9	N	0.124601
						chr1	Ote12741200	2	N	0.0607029
						chr1	Ote15202000	0	N	0.102236
						chr1	Ote18110000	0	N	0.0958466
						chr1	Ote11130000	1	N	0.140575
						chr1	Ote11496800	0	N	0.185304
						chr1	Ote11969200	3	N	0.118211
						chr1	Ote11308300	2	N	0.0958466
						chr1	Ote12245000	0	N	0.146965
						chr1	Ote11184800	8	N	0.268371
						chr1	Ote12127900	4	N	0.0638978
						chr1	Ote11845700	0	N	0.0958466
						chr1	Ote23803529	5	N	0.0223642
						chr1	Ote19480000	0	N	0.111821
						chr1	Ote15625000	0	N	0.0766773
						chr1	Ote13367000	2	Y	0.153355
						chr1	Ote19200000	7	N	0.667732
						chr1	Ote11075300	1	N	0.108626
						chr1	Ote12389000	1	N	0.0255591
						chr1	Ote11336300	2	N	0.146965
						chr1	Ote17604000	0	N	0.13099
						chr1	Ote12296500	0	N	0.13099
						chr1	Ote12187300	0	N	0.0638978
						chr1	Ote18974000	0	N	0.0958466
						chr1	Ote11284900	3	N	0.0766773
						chr1	Ote17314000	0	N	0.146965
						chr1	Ote11579200	3	N	0.0734824
						chr1	Ote11446200	0	N	0.146965
						chr1	Ote11294000	6	Y	0.261981
						chr1	Ote12023800	0	N	0.121406
						chr1	Ote19332000	5	N	0.0990415
						chr1	Ote15553000	1	N	0.0958466
						chr1	Ote11126600	0	N	0.0958466
						chr1	Ote12318800	6	N	0.0958466
						chr1	Ote12429200	6	N	0.175719
						chr1	Ote11642600	3	N	0.0415335
						chr1	Ote12113400	5	N	0.15016
						chr1	Ote19105000	1	N	0.159744
						chr1	Ote14335000	0	N	0.0894569
						chr1	Ote12634000	5	N	0.0798722
						chr1	Ote12775600	5	N	0.0990415
						chr1	Ote15324000	0	N	0.146965
						chr1	Ote12237700	2	N	0.057508
						chr1	Ote12282200	0	N	0.134185
						chr1	Ote18834000	3	N	0.172524
						chr1	Ote15209000	0	N	0.140575
						chr1	Ote12322000	0	N	0.13738
						chr1	Ote14807000	4	N	0.188498
						chr1	Ote14903000	1	N	0.175719
						chr1	Ote12772400	1	N	0.0479233
						chr1	Ote11427800	8	N	0.172524
						chr1	Ote11386500	0	N	0.146965
						chr1	Ote19007000	2	N	0.134185
						chr1	Ote17413000	3	N	0.0798722
						chr1	Ote12008000	2	N	0.124601
						chr1	Ote13088000	4	N	0.057508
						chr1	Ote11967600	5	N	0.146965
						chr1	Ote12820000	8	N	0.386581
						chr1	Ote12284500	4	N	0.0383387
						chr1	Ote18272000	3	N	0.188498
						chr1	Ote12086700	4	N	0.0319489
						chr1	Ote12591000	6	N	0.057508
						chr1	Ote12553100	1	N	0.111821
						chr1	Ote12419000	1	N	0.0638978
						chr1	Ote12414100	6	N	0.124601
						chr1	Ote19474000	3	N	0.178914
						chr1	Ote17969000	15	N	0.300319
						chr1	Ote12519200	2	N	0.13738
						chr1	Ote11754000	3	N	0.191693
						chr1	Ote11872000	4	N	0.0223642
						chr1	Ote11018300	2	N	0.178914
						chr1	Ote11385900	5	N	0.191693
						chr1	Ote12110000	6	N	0.172524
						chr1	Ote11966800	9	N	0.185304
						chr1	Ote11506600	0	N	0.0479233
						chr1	Ote11004800	6	N	0.086262
						chr1	Ote11243800	4	N	0.28115
						chr1	Ote11729200	1	N	0.111821
						chr1	Ote11858700	19	N	0.194888
						chr1	Ote16028000	0	N	0.121406
						chr1	Ote12151300	1	N	0.102236
						chr1	Ote11943200	6	N	0.191693
						chr1	Ote12540100	6	N	0.210863
						chr1	Ote11513600	3	N	0.0638978
						chr1	Ote12143000	6	N	0.0798722
						chr1	Ote17855000	1	N	0.102236
						chr1	Ote12055000	7	N	0.178914
						chr1	Ote18217000	4	N	0.169329
						chr1	Ote12776900	6	N	0.0734824
						chr1	Ote12391000	0	N	0.105431
						chr1	Ote12249000	8	N	0.13099
						chr1	Ote11638500	0	N	0.115016
						chr1	Ote11865300	4	N	0.0670927
						chr1	Ote11944200	1	N	0.121406
						chr1	Ote11556700	7	N	0.214058
						chr1	Ote11110800	2	N	0.0447284
						chr1	Ote12608100	3	N	0.0702875
						chr1	Ote12086500	2	N	0.0894569
						chr1	Ote12257000	8	N	0.15016
						chr1	Ote17078000	0	N	0.159744
						chr1	Ote12141400	3	N	0.166134
						chr1	Ote11051000	3	N	0.0990415
						chr1	Ote11467100	0	N	0.102236
						chr1	Ote11467600	1	N	0.159744
						chr1	Ote12478700	4	N	0.0543131
						chr1	Ote11396700	9	N	0.233227
						chr1	Ote14519000	1	N	0.105431
						chr1	Ote11392500	0	N	0.111821
						chr1	Ote23804709	1	N	0.0638978
						chr1	Ote11259200	5	N	0.210863
						chr1	Ote12035100	8	N	0.0766773
						chr1	Ote11652400	2	N	0.140575
						chr1	Ote12008500	3	N	0.086262
						chr1	Ote13960000	0	N	0.242812
						chr1	Ote11471400	4	N	0.0670927
						chr1	Ote12207900	3	N	0.127796
						chr1	Ote13189000	0	N	0.140575
						chr1	Ote11900400	11	N	0.223642
						chr1	Ote12481700	6	N	0.0958466
						chr1	Ote15278000	0	N	0.14377
						chr1	Ote14577000	0	N	0.153355
						chr1	Ote11939300	4	N	0.0894569
						chr1	Ote18466000	2	N	0.115016
						chr1	Ote13425000	0	N	0.290735
						chr1	Ote11202700	4	Y	0.268371
						chr1	Ote17383000	0	N	0.121406
						chr1	Ote12099600	3	N	0.0894569
						chr1	Ote12702900	0	N	0.0702875
						chr1	Ote11104800	4	N	0.0702875
						chr1	Ote11077600	0	N	0.086262
						chr1	Ote12087700	2	N	0.0351438
						chr1	Ote13575000	2	N	0.191693
						chr1	Ote12577200	2	N	0.0926518
						chr1	Ote17505000	0	N	0.230032
						chr1	Ote12154700	5	N	0.140575
						chr1	Ote11174000	6	N	0.242812
						chr1	Ote13440000	0	N	0.175719
						chr1	Ote12392600	3	N	0.0734824
						chr1	Ote15529000	0	N	0.108626
						chr1	Ote16113000	1	N	0.134185
						chr1	Ote11151500	4	N	0.111821
						chr1	Ote12491800	5	N	0.0607029
						chr1	Ote19886000	0	N	0.0990415
						chr1	Ote11337700	7	N	0.115016
						chr1	Ote12490900	5	N	0.0702875
						chr1	Ote13919000	0	N	0.13099
						chr1	Ote11159700	0	N	0.146965
						chr1	Ote11715100	0	N	0.0766773
						chr1	Ote11023900	5	N	0.214058
						chr1	Ote19690000	2	N	0.27476
						chr1	Ote12426100	7	N	0.0894569
						chr1	Ote11850500	5	N	0.0894569
						chr1	Ote12287400	4	N	0.0670927
						chr1	Ote19035000	0	N	0.201278
						chr1	Ote12263300	2	N	0.0319489
						chr1	Ote15920000	7	N	0.440895
						chr1	Ote12896000	0	N	0.233227
						chr1	Ote11949100	0	N	0.13099
						chr1	Ote11053700	4	N	0.0766773
						chr1	Ote11962500	0	N	0.15016
						chr1	Ote12502000	2	N	0.175719
						chr1	Ote12518100	1	N	0.13099
						chr1	Ote12717700	5	N	0.159744
						chr1	Ote13082000	3	N	0.488818
						chr1	Ote12264100	4	N	0.223642
						chr1	Ote12559500	3	N	0.0894569
						chr1	Ote11425300	1	N	0.134185
						chr1	Ote13747000	2	N	0.0926518
						chr1	Ote16952000	1	N	0.159744
						chr1	Ote11230900	8	N	0.115016
						chr1	Ote11057000	0	N	0.166134
						chr1	Ote11247800	3	N	0.172524
						chr1	Ote11972000	0	N	0.124601
						chr1	Ote15426000	3	N	0.217252
						chr1	Ote11128200	7	N	0.111821
						chr1	Ote11350600	2	N	0.0926518
						chr1	Ote13844000	5	N	0.102236
						chr1	Ote19670000	0	N	0.118211
						chr1	Ote12006100	5	N	0.0447284
						chr1	Ote11228900	0	N	0.105431
						chr1	Ote11847700	3	N	0.0670927
						chr1	Ote11816800	2	N	0.057508
						chr1	Ote12638000	3	N	0.0830671
						chr1	Ote12328300	3	N	0.111821
						chr1	Ote14427000	3	N	0.140575
						chr1	Ote13586000	2	N	0.121406
						chr1	Ote11493900	3	N	0.0894569
						chr1	Ote15503000	0	N	0.239617
						chr1	Ote12783800	1	N	0.0191693
						chr1	Ote12736600	1	N	0.0734824
						chr1	Ote23804461	3	N	0.0479233
						chr1	Ote17450000	0	N	0.0798722
						chr1	Ote17255000	2	N	0.201278
						chr1	Ote11052500	1	N	0.13738
						chr1	Ote17153000	4	N	0.13738
						chr1	Ote11708400	0	N	0.0830671
						chr1	Ote11787100	5	N	0.230032
						chr1	Ote12090500	0	N	0.14377
						chr1	Ote11259800	11	N	0.182109
						chr1	Ote12449500	4	N	0.0607029
						chr1	Ote16020000	8	N	0.15655
						chr1	Ote13688000	0	N	0.226837
						chr1	Ote12346500	0	N	0.0926518
						chr1	Ote13375000	3	N	0.191693
						chr1	Ote11593500	4	N	0.105431
						chr1	Ote12260000	9	N	0.134185
						chr1	Ote13013000	0	N	0.102236
						chr1	Ote12625400	3	N	0.0670927
						chr1	Ote11770400	4	N	0.198083
						chr1	Ote12553400	3	N	0.0638978
						chr1	Ote14205000	0	N	0.198083
						chr1	Ote12721200	2	N	0.0447284
						chr1	Ote12990000	1	N	0.0734824
						chr1	Ote16330000	4	N	0.28754
						chr1	Ote11085700	3	N	0.111821
						chr1	Ote11007000	4	N	0.121406
						chr1	Ote11029400	0	N	0.0990415
						chr1	Ote12033100	6	N	0.134185
						chr1	Ote11867600	4	N	0.0670927
						chr1	Ote14101000	1	N	0.332268
						chr1	Ote11824000	0	N	0.178914
						chr1	Ote11074100	0	N	0.0926518
						chr1	Ote18524000	1	N	0.13099
						chr1	Ote19494000	1	N	0.0798722
						chr1	Ote14204000	1	N	0.134185
						chr1	Ote13152000	7	N	0.0958466
						chr1	Ote11836200	1	N	0.146965
						chr1	Ote12452200	13	N	0.166134
						chr1	Ote12763600	4	N	0.108626
						chr1	Ote11051200	3	N	0.0830671
						chr1	Ote12533400	6	N	0.0766773
						chr1	Ote12358500	0	N	0.0734824
						chr1	Ote11105000	2	N	0.15655
						chr1	Ote18489000	5	N	0.0894569
						chr1	Ote11904300	2	N	0.246006
						chr1	Ote11618000	3	N	0.0926518
						chr1	Ote12262000	9	N	0.118211
						chr1	Ote12458100	5	N	0.0894569
						chr1	Ote16463000	2	N	0.226837
						chr1	Ote11270900	9	N	0.341853
						chr1	Ote12198500	1	N	0.0926518
						chr1	Ote12297700	3	N	0.0351438
						chr1	Ote12403000	4	N	0.172524
						chr1	Ote11956000	3	N	0.246006
						chr1	Ote15440000	5	N	0.0543131
						chr1	Ote12048000	0	N	0.0990415
						chr1	Ote12123000	7	N	0.246006
						chr1	Ote11100500	5	N	0.121406
						chr1	Ote12518000	2	N	0.175719
						chr1	Ote11083500	7	N	0.255591
						chr1	Ote18837000	1	N	0.13738
						chr1	Ote14095000	0	N	0.124601
						chr1	Ote14716000	2	N	0.118211
						chr1	Ote12545000	1	N	0.159744
						chr1	Ote18259000	5	N	0.140575
						chr1	Ote12031000	0	N	0.230032
						chr1	Ote11756900	5	N	0.28115
						chr1	Ote15588000	0	N	0.140575
						chr1	Ote11962200	4	N	0.182109
						chr1	Ote12222500	4	N	0.182109
						chr1	Ote15177000	2	N	0.345048
						chr1	Ote12704100	1	N	0.172524
						chr1	Ote12542300	3	N	0.0638978
						chr1	Ote14155000	2	N	0.214058
						chr1	Ote11819100	4	N	0.297125
						chr1	Ote14240000	8	N	0.271565
						chr1	Ote11255600	4	N	0.172524
						chr1	Ote11204300	5	N	0.28754
						chr1	Ote14865000	2	N	0.261981
						chr1	Ote16201000	0	N	0.086262
						chr1	Ote14221000	2	N	0.0990415
						chr1	Ote11158100	0	N	0.13738
						chr1	Ote11869700	5	N	0.146965
						chr1	Ote17869000	2	N	0.0830671
						chr1	Ote15750000	5	N	0.102236
						chr1	Ote12565000	3	N	0.354633
						chr1	Ote14593000	0	N	0.159744
						chr1	Ote12152000	3	N	0.162939
						chr1	Ote11145400	0	N	0.15016
						chr1	Ote17820000	0	N	0.204473
						chr1	Ote12717200	8	N	0.0894569
						chr1	Ote12091000	6	N	0.166134
						chr1	Ote19410000	4	N	0.313099
						chr1	Ote11366000	0	N	0.124601
						chr1	Ote13338000	8	N	0.297125
						chr1	Ote16309000	2	N	0.0990415
						chr1	Ote16560000	0	N	0.338658
						chr1	Ote11545900	1	N	0.0958466
						chr1	Ote11825300	9	N	0.207668
						chr1	Ote11708800	4	N	0.0734824
						chr1	Ote11245900	0	N	0.127796
						chr1	Ote12363100	1	N	0.0926518
						chr1	Ote12666000	0	N	0.210863
						chr1	Ote11470200	0	N	0.121406
						chr1	Ote12171700	5	N	0.185304
						chr1	Ote11155100	8	N	0.0894569
						chr1	Ote12248300	0	N	0.121406
						chr1	Ote15891000	0	N	0.172524
						chr1	Ote11174300	4	N	0.0670927
						chr1	Ote11720400	3	N	0.0543131
						chr1	Ote11995900	5	N	0.127796
						chr1	Ote17138000	0	N	0.15016
						chr1	Ote18032000	0	N	0.236422
						chr1	Ote14553000	2	N	0.140575
						chr1	Ote11107600	3	N	0.0670927
						chr1	Ote11768700	4	N	0.115016
						chr1	Ote14985000	2	N	0.15016
						chr1	Ote11518100	1	N	0.105431
						chr1	Ote12024000	4	N	0.134185
						chr1	Ote14165000	1	N	0.233227
						chr1	Ote12314000	0	N	0.178914
						chr1	Ote11066400	1	N	0.086262
						chr1	Ote11333400	0	N	0.118211
						chr1	Ote15611000	0	N	0.146965
						chr1	Ote11560200	3	N	0.201278
						chr1	Ote17693000	5	N	0.115016
						chr1	Ote13503000	2	N	0.0766773
						chr1	Ote14992000	2	N	0.15655
						chr1	Ote17982000	4	N	0.140575
						chr1	Ote14920000	3	N	0.482428
						chr1	Ote12419400	5	N	0.086262
						chr1	Ote12732600	5	N	0.0766773
						chr1	Ote11907000	5	N	0.057508
						chr1	Ote11939000	4	N	0.115016
						chr1	Ote12240500	10	N	0.172524
						chr1	Ote17677000	4	N	0.121406
						chr1	Ote11348100	2	N	0.134185
						chr1	Ote12490000	6	N	0.0670927
						chr1	Ote14359000	0	N	0.0798722
						chr1	Ote11350800	4	N	0.0511182
						chr1	Ote12649600	4	N	0.13099
						chr1	Ote15865000	5	N	0.15655
						chr1	Ote14390000	3	N	0.252396
						chr1	Ote16964000	0	N	0.14377
						chr1	Ote12011400	3	N	0.153355
						chr1	Ote16533000	0	N	0.255591
						chr1	Ote11270100	5	N	0.214058
						chr1	Ote11687900	5	N	0.086262
						chr1	Ote18283000	0	N	0.0766773
						chr1	Ote11057400	0	N	0.217252
						chr1	Ote12114500	2	N	0.0766773
						chr1	Ote11687100	2	N	0.0830671
						chr1	Ote11974600	4	N	0.105431
						chr1	Ote19150000	4	N	0.127796
						chr1	Ote11749900	8	N	0.118211
						chr1	Ote11205000	12	N	0.271565
						chr1	Ote12487500	2	N	0.0670927
						chr1	Ote14760000	1	N	0.15016
						chr1	Ote15781000	2	N	0.207668
						chr1	Ote11683300	6	N	0.0926518
						chr1	Ote19492000	6	N	0.111821
						chr1	Ote11618600	6	N	0.309904
						chr1	Ote11571300	3	N	0.236422
						chr1	Ote12348400	4	N	0.0766773
						chr1	Ote11272700	4	N	0.121406
						chr1	Ote18068000	1	N	0.204473
						chr1	Ote14270000	0	N	0.175719
						chr1	Ote11663200	2	N	0.115016
						chr1	Ote11712600	1	N	0.15655
						chr1	Ote17292000	9	N	0.14377
						chr1	Ote12222800	2	N	0.204473
						chr1	Ote12888000	4	N	0.214058
						chr1	Ote12007200	7	N	0.0734824
						chr1	Ote13031000	0	N	0.185304
						chr1	Ote12795000	5	N	0.239617
						chr1	Ote12014400	3	N	0.175719
						chr1	Ote19982000	4	N	0.0543131
						chr1	Ote12610600	3	N	0.0702875
						chr1	Ote13071000	0	N	0.329073
						chr1	Ote13542000	0	N	0.447284
						chr1	Ote11532900	3	N	0.188498
						chr1	Ote19850000	0	N	0.188498
						chr1	Ote15042000	6	N	0.233227
						chr1	Ote11702700	4	N	0.162939
						chr1	Ote11223300	5	Y	0.182109
						chr1	Ote12549300	6	N	0.121406
						chr1	Ote11673000	2	N	0.121406
						chr1	Ote11980000	9	N	0.0958466
						chr1	Ote12766800	4	N	0.0159744
						chr1	Ote11551500	6	N	0.124601
						chr1	Ote11224600	0	N	0.14377
						chr1	Ote12623700	6	N	0.111821
						chr1	Ote12074100	6	N	0.210863
						chr1	Ote11193000	1	N	0.121406
						chr1	Ote12132700	7	N	0.140575
						chr1	Ote16000000	7	N	0.584665
						chr1	Ote16060000	5	N	0.28115
						chr1	Ote17941000	11	N	0.28115
						chr1	Ote12004900	4	N	0.102236
						chr1	Ote11665400	0	N	0.230032
						chr1	Ote11107300	0	N	0.172524
						chr1	Ote11231700	1	N	0.108626
						chr1	Ote19301000	3	N	0.169329
						chr1	Ote12275000	11	N	0.146965
						chr1	Ote12423600	3	N	0.0990415
						chr1	Ote11136800	6	N	0.124601
						chr1	Ote11444000	1	N	0.0926518
						chr1	Ote12765500	7	N	0.0447284
						chr1	Ote11586400	0	N	0.115016
						chr1	Ote12509900	8	N	0.146965
						chr1	Ote12704500	5	N	0.115016
						chr1	Ote12770300	4	N	0.0447284
						chr1	Ote18390000	0	N	0.258786
						chr1	Ote18530000	0	N	0.428115
						chr1	Ote11942900	0	N	0.086262
						chr1	Ote12310400	4	N	0.0702875
						chr1	Ote11127800	0	N	0.102236
						chr1	Ote15300000	4	N	0.127796
						chr1	Ote11187500	9	N	0.0607029
						chr1	Ote14235000	2	N	0.188498
						chr1	Ote11196400	5	N	0.0990415
						chr1	Ote12699500	7	N	0.140575
						chr1	Ote11155200	7	N	0.434505
						chr1	Ote12327100	0	N	0.0638978
						chr1	Ote11139200	0	N	0.105431
						chr1	Ote13970000	8	N	0.386581
						chr1	Ote12055500	1	N	0.172524
						chr1	Ote12295600	2	N	0.0734824
						chr1	Ote12696300	6	N	0.111821
						chr1	Ote12340100	3	N	0.0894569
						chr1	Ote12597700	3	N	0.0990415
						chr1	Ote16513000	4	N	0.210863
						chr1	Ote12204000	0	N	0.127796
						chr1	Ote11399000	7	N	0.0798722
						chr1	Ote12259200	2	N	0.0511182
						chr1	Ote12216700	3	N	0.134185
						chr1	Ote11654400	10	N	0.175719
						chr1	Ote12068400	2	N	0.204473
						chr1	Ote11968300	4	N	0.0511182
						chr1	Ote12410100	4	N	0.0319489
						chr1	Ote17931000	3	N	0.239617
						chr1	Ote15367000	9	N	0.300319
						chr1	Ote17888000	1	N	0.249201
						chr1	Ote13563000	0	N	0.162939
						chr1	Ote19900000	0	N	0.175719
						chr1	Ote12502000	3	N	0.0894569
						chr1	Ote11266400	1	N	0.14377
						chr1	Ote18310000	4	N	0.153355
						chr1	Ote11481300	5	N	0.15016
						chr1	Ote13227000	3	N	0.0958466
						chr1	Ote16105000	0	N	0.13099
						chr1	Ote11885200	2	N	0.15655
						chr1	Ote11866800	3	N	0.146965
						chr1	Ote11763800	0	N	0.201278
						chr1	Ote11393500	3	N	0.268371
						chr1	Ote14277000	0	N	0.111821
						chr1	Ote18136000	0	N	0.175719
						chr1	Ote12040100	2	N	0.140575
						chr1	Ote12229200	5	N	0.15655
						chr1	Ote12026700	8	N	0.175719
						chr1	Ote12846000	6	N	0.140575
						chr1	Ote11924400	5	N	0.233227
						chr1	Ote18030000	6	N	0.172524
						chr1	Ote11584200	0	N	0.207668
						chr1	Ote17412000	4	N	0.268371
						chr1	Ote18150000	0	N	0.140575
						chr1	Ote12156700	5	N	0.13738
						chr1	Ote17770000	0	N	0.223642
						chr1	Ote12700300	0	N	0.13738
						chr1	Ote14948000	0	N	0.134185
						chr1	Ote17607000	0	N	0.178914
						chr1	Ote12280100	4	N	0.086262
						chr1	Ote12649300	3	N	0.0990415
						chr1	Ote11808900	0	N	0.159744
						chr1	Ote16259000	4	N	0.115016
						chr1	Ote17815000	5	N	0.115016
						chr1	Ote18615000	0	N	0.277955
						chr1	Ote17585000	6	N	0.159744
						chr1	Ote11277000	4	N	0.361022
						chr1	Ote11398800	19	N	0.15655
						chr1	Ote11810000	4	N	0.194888
						chr1	Ote19162000	0	N	0.226837
						chr1	Ote13140000	2	N	0.252396
						chr1	Ote12621000	6	N	0.140575
						chr1	Ote11532000	0	N	0.115016
						chr1	Ote11718300	6	N	0.140575
						chr1	Ote11898500	6	N	0.0383387
						chr1	Ote12211700	6	N	0.111821
						chr1	Ote11405800	2	N	0.0990415
						chr1	Ote11882800	0	N	0.111821
						chr1	Ote11008800	0	N	0.140575
						chr1	Ote11161000	0	N	0.194888
						chr1	Ote11538800	16	N	0.140575
						chr1	Ote11027500	6	N	0.13738
						chr1	Ote16749000	0	N	0.13099
						chr1	Ote11546300	3	N	0.217252
						chr1	Ote11563700	8	N	0.329073
						chr1	Ote17438000	4	N	0.194888
						chr1	Ote11428900	5	N	0.351438
						chr1	Ote11004500	3	N	0.111821
						chr1	Ote11364400	2	N	0.0734824
						chr1	Ote11889700	5	N	0.0958466
						chr1	Ote12541200	9	N	0.124601
						chr1	Ote15054000	0	N	0.172524
						chr1	Ote12464000	0	N	0.121406
						chr1	Ote12378000	6	N	0.086262
						chr1	Ote12783600	2	N	0.0926518
						chr1	Ote11823600	2	N	0.169329
						chr1	Ote11126200	5	N	0.162939
						chr1	Ote12111600	8	N	0.166134
						chr1	Ote15890000	4	N	0.201278
						chr1	Ote13166000	6	N	0.175719
						chr1	Ote16931000	0	N	0.303514
						chr1	Ote15853000	0	N	0.236422
						chr1	Ote14450000	0	N	0.169329
						chr1	Ote15686000	9	N	0.169329
						chr1	Ote13077000	0	N	0.249201
						chr1	Ote17363000	0	N	0.140575
						chr1	Ote15118000	0	N	0.252396
						chr1	Ote11058500	0	N	0.172524
						chr1	Ote13294000	1	N	0.0990415
						chr1	Ote11115600	5	N	0.255591
						chr1	Ote11152800	10	N	0.178914
						chr1	Ote11374400	7	N	0.214058
						chr1	Ote11059000	15	N	0.338658
						chr1	Ote12036500	3	N	0.115016
						chr1	Ote11933500	5	N	0.111821
						chr1	Ote15563000	0	N	0.185304
						chr1	Ote11191200	8	N	0.0798722
						chr1	Ote11063200	8	N	0.159744
						chr1	Ote14703000	1	N	0.108626
						chr1	Ote18108000	6	N	0.127796
						chr1	Ote11647000	0	N	0.169329
						chr1	Ote12552100	0	N	0.178914
						chr1	Ote11519700	6	N	0.207668
						chr1	Ote11037300	5	N	0.13099
						chr1	Ote11093000	0	N	0.146965
						chr1	Ote15523000	3	N	0.140575
						chr1	Ote12310900	4	N	0.102236
						chr1	Ote11724200	4	N	0.13738
						chr1	Ote12194100	5	N	0.115016
						chr1	Ote13470000	3	N	0.15016
						chr1	Ote17004000	4	N	0.115016
						chr1	Ote13649000	1	N	0.207668
						chr1	Ote12483100	9	N	0.194888
						chr1	Ote13063000	5	N	0.169329
						chr1	Ote16293000	0	N	0.182109
						chr1	Ote18446000	4	N	0.198083
						chr1	Ote15328000	0	N	0.108626
						chr1	Ote11358200	4	N	0.0926518
						chr1	Ote11936300	0	N	0.172524
						chr1	Ote15420000	4	N	0.239617
						chr1	Ote11107000	6	N	0.14377
						chr1	Ote12580300	7	N	0.0894569
						chr1	Ote13252000	4	N	0.27476
						chr1	Ote11133500	3	N	0.27476
						chr1	Ote13605000	5	N	0.0702875
						chr1	Ote19098000	7	N	0.124601
						chr1	Ote11910000	2	N	0.166134
						chr1	Ote11376400	3	N	0.086262
						chr1	Ote17095000	1	N	0.214058
						chr1	Ote12277500	4	N	0.0511182
						chr1	Ote17648000	5	N	0.102236
						chr1	Ote12048300	4	N	0.115016
						chr1	Ote13003000	3	N	0.162939
						chr1	Ote11935200	4	N	0.0638978
						chr1	Ote14641000	0	N	0.146965
						chr1	Ote11551000	5	N	0.207668
						chr1	Ote13005000	5	N	0.297125
						chr1	Ote11006200	9	N	0.246006
						chr1	Ote19810000	0	N	0.198083
						chr1	Ote17037000	3	N	0.153355
						chr1	Ote11722900	2	N	0.204473
						chr1	Ote16223000	0	N	0.472843
						chr1	Ote11779500	1	N	0.175719
						chr1	Ote14712000	0	N	0.399361
						chr1	Ote16491000	0	N	0.191693
						chr1	Ote17581000	3	N	0.178914
						chr1	Ote11387000	2	N	0.169329
						chr1	Ote12239800	12	N	0.166134
						chr1	Ote11218400	8	N	0.0766773
						chr1	Ote12183800	6	N	0.028754
						chr1	Ote13710000	2	N	0.194888
						chr1	Ote11301600	2	N	0.0926518
						chr1	Ote19542000	7	N	0.15655
						chr1	Ote12293500	3	N	0.201278
						chr1	Ote14760000	1	N	0.43131
						chr1	Ote18426000	7	N	0.13738
						chr1	Ote19625000	2	N	0.13738
						chr1	Ote14495000	2	N	0.121406
						chr1	Ote16333000	0	N	0.182109
						chr1	Ote11470000	1	N	0.249201
						chr1	Ote12666800	2	N	0.15016
						chr1	Ote11344600	1	N	0.111821
						chr1	Ote11137600	3	N	0.057508
						chr1	Ote12455800	12	N	0.0830671
						chr1	Ote11590900	2	N	0.198083
						chr1	Ote11339700	4	N	0.124601
						chr1	Ote17359000	5	N	0.198083
						chr1	Ote13476000	6	N	0.169329
						chr1	Ote11824800	6	N	0.121406
						chr1	Ote16389000	7	N	0.13738
						chr1	Ote11021800	0	N	0.214058
						chr1	Ote12059200	15	N	0.102236
						chr1	Ote11962000	8	N	0.127796
						chr1	Ote11033200	3	N	0.153355
						chr1	Ote11343700	2	N	0.162939
						chr1	Ote12376900	3	N	0.13738
						chr1	Ote13520000	6	N	0.13099
						chr1	Ote11765700	8	N	0.169329
						chr1	Ote14616000	1	N	0.201278
						chr1	Ote12688600	6	N	0.0990415
						chr1	Ote12422200	8	N	0.111821
						chr1	Ote11558300	5	N	0.13738
						chr1	Ote11452500	3	N	0.115016
						chr1	Ote11347300	0	N	0.201278
						chr1	Ote11173800	1	N	0.249201
						chr1	Ote12375200	8	N	0.242812
						chr1	Ote11011700	4	N	0.134185
						chr1	Ote12231400	5	N	0.108626
						chr1	Ote12747500	5	N	0.13099
						chr1	Ote11245700	3	N	0.134185
						chr1	Ote16740000	5	N	0.134185
						chr1	Ote12037600	12	N	0.28754
						chr1	Ote11747600	11	Y	0.194888
						chr1	Ote13418000	0	N	0.223642
						chr1	Ote17400000	6	N	0.140575
						chr1	Ote17717000	0	N	0.162939
						chr1	Ote12078000	5	N	0.13099
						chr1	Ote11033600	6	N	0.105431
						chr1	Ote11149100	0	N	0.118211
						chr1	Ote12028700	4	N	0.124601
						chr1	Ote11463800	0	N	0.13738
						chr1	Ote17500000	3	N	0.140575
						chr1	Ote11313900	9	N	0.124601
						chr1	Ote17528000	3	N	0.15655
						chr1	Ote12080000	0	N	0.345048
						chr1	Ote11468500	5	N	0.0479233
						chr1	Ote18302000	1	N	0.108626
						chr1	Ote13923000	8	N	0.249201
						chr1	Ote14837000	6	N	0.175719
						chr1	Ote14535000	0	N	0.191693
						chr1	Ote11587000	4	N	0.204473
						chr1	Ote11400000	3	N	0.102236
						chr1	Ote11768400	4	N	0.13738
						chr1	Ote11699300	8	N	0.214058
						chr1	Ote15226000	5	N	0.191693
						chr1	Ote11671200	5	N	0.115016
						chr1	Ote11240700	3	N	0.159744
						chr1	Ote13445000	3	N	0.127796
						chr1	Ote11463700	0	N	0.108626
						chr1	Ote18890000	0	N	0.204473
						chr1	Ote11743000	0	N	0.207668
						chr1	Ote15736000	5	N	0.15016
						chr1	Ote14503000	3	N	0.345048
						chr1	Ote13705000	3	N	0.239617
						chr1	Ote15450000	0	N	0.236422
						chr1	Ote12688000	5	N	0.057508
						chr1	Ote18632000	7	N	0.338658
						chr1	Ote11494100	2	N	0.13738
						chr1	Ote11486500	6	N	0.153355
						chr1	Ote11830600	10	N	0.13738
						chr1	Ote12720300	7	N	0.13738
						chr1	Ote14067000	2	N	0.172524
						chr1	Ote12587600	5	N	0.0990415
						chr1	Ote19571000	3	N	0.242812
						chr1	Ote13322000	5	N	0.284345
						chr1	Ote12356500	8	N	0.185304
						chr1	Ote17688000	6	N	0.0894569
						chr1	Ote12285000	0	N	0.268371
						chr1	Ote11866000	0	N	0.258786
						chr1	Ote11678200	6	N	0.0607029
						chr1	Ote11854000	2	N	0.0894569
						chr1	Ote11925200	5	N	0.102236
						chr1	Ote11936000	6	N	0.140575
						chr1	Ote11937500	6	N	0.057508
						chr1	Ote15784000	9	N	0.111821
						chr1	Ote11215000	9	N	0.175719
						chr1	Ote11941300	7	N	0.118211
						chr1	Ote18414000	5	N	0.188498
						chr1	Ote14246000	0	N	0.172524
						chr1	Ote11150800	8	N	0.0734824
						chr1	Ote15942000	9	N	0.207668
						chr1	Ote18633000	8	N	0.246006
						chr1	Ote15286000	0	N	0.239617
						chr1	Ote11776000	4	N	0.230032
						chr1	Ote11674400	7	N	0.194888
						chr1	Ote13237000	1	N	0.217252
						chr1	Ote14340000	3	N	0.118211
						chr1	Ote19131000	0	N	0.15655
						chr1	Ote11281200	6	N	0.124601
						chr1	Ote15629000	3	N	0.204473
						chr1	Ote13435000	2	N	0.13738
						chr1	Ote11603000	0	N	0.332268
						chr1	Ote13126000	4	N	0.249201
						chr1	Ote15256000	0	N	0.246006
						chr1	Ote11397900	5	N	0.0543131
						chr1	Ote18150000	7	N	0.217252
						chr1	Ote11532000	7	N	0.121406
						chr1	Ote12213900	9	N	0.159744
						chr1	Ote15230000	10	N	0.162939
						chr1	Ote11815600	7	Y	0.338658
						chr1	Ote19365000	3	N	0.188498
						chr1	Ote11045000	1	N	0.172524
						chr1	Ote11453400	5	N	0.14377
						chr1	Ote16341000	8	N	0.453674
						chr1	Ote11056900	0	N	0.284345
						chr1	Ote12688500	5	N	0.13738
						chr1	Ote16287000	1	N	0.188498
						chr1	Ote16558000	9	N	0.13099
						chr1	Ote16084000	2	N	0.140575
						chr1	Ote14378000	1	N	0.175719
						chr1	Ote18104000	7	N	0.185304
						chr1	Ote16019000	2	N	0.376997
						chr1	Ote16047000	1	N	0.408946
						chr1	Ote11953600	9	N	0.140575
						chr1	Ote16634000	6	N	0.246006
						chr1	Ote11370000	2	N	0.236422
						chr1	Ote15702000	1	N	0.242812
						chr1	Ote13246000	5	N	0.124601
						chr1	Ote18765000	3	N	0.159744
						chr1	Ote19198000	3	N	0.233227
						chr1	Ote12430300	7	N	0.0894569
						chr1	Ote13874000	0	N	0.261981
						chr1	Ote11413000	6	N	0.172524
						chr1	Ote15975000	0	N	0.217252
						chr1	Ote11603300	4	N	0.13099
						chr1	Ote12388000	3	N	0.249201
						chr1	Ote11730100	2	N	0.191693
						chr1	Ote16053000	9	N	0.364217
						chr1	Ote11545100	15	Y	0.434505
						chr1	Ote11579000	4	N	0.421725
						chr1	Ote16209000	0	N	0.146965
						chr1	Ote11623000	2	N	0.172524
						chr1	Ote17381000	0	N	0.188498
						chr1	Ote11824600	2	N	0.309904
						chr1	Ote12090000	14	N	0.376997
						chr1	Ote11101400	10	N	0.27476
						chr1	Ote12509500	5	N	0.0734824
						chr1	Ote11266200	4	N	0.242812
						chr1	Ote14919000	1	N	0.265176
						chr1	Ote11383800	5	N	0.134185
						chr1	Ote11842700	6	N	0.191693
						chr1	Ote12798000	3	N	0.15655
						chr1	Ote17859000	5	N	0.265176
						chr1	Ote11801200	3	N	0.166134
						chr1	Ote11100800	9	N	0.188498
						chr1	Ote11384000	4	N	0.239617
						chr1	Ote19882000	1	N	0.105431
						chr1	Ote11012800	0	N	0.223642
						chr1	Ote12584000	4	N	0.185304
						chr1	Ote11914400	6	N	0.191693
						chr1	Ote11339100	8	N	0.210863
						chr1	Ote11061000	4	N	0.105431
						chr1	Ote17481000	0	N	0.239617
						chr1	Ote14619000	0	N	0.357827
						chr1	Ote18180000	12	N	0.146965
						chr1	Ote14786000	1	N	0.188498
						chr1	Ote11617900	0	N	0.127796
						chr1	Ote12642200	10	N	0.108626
						chr1	Ote12118000	22	N	0.453674
						chr1	Ote13615000	1	N	0.204473
						chr1	Ote11096300	7	N	0.351438
						chr1	Ote11870600	6	N	0.13099
						chr1	Ote15010000	5	N	0.134185
						chr1	Ote11309500	16	N	0.319489
						chr1	Ote12285400	2	N	0.0926518
						chr1	Ote17017000	0	N	0.166134
						chr1	Ote11444100	6	N	0.15655
						chr1	Ote12532700	0	N	0.198083
						chr1	Ote11878600	8	N	0.246006
						chr1	Ote12630200	9	N	0.0798722
						chr1	Ote14490000	0	N	0.201278
						chr1	Ote14396000	3	N	0.204473
						chr1	Ote11858500	13	N	0.236422
						chr1	Ote11410000	0	N	0.140575
						chr1	Ote19266000	6	N	0.162939
						chr1	Ote16832000	6	N	0.338658
						chr1	Ote11680000	15	N	0.204473
						chr1	Ote12020200	13	N	0.402556
						chr1	Ote11308000	3	N	0.204473
						chr1	Ote15950000	3	N	0.182109
						chr1	Ote11225600	3	N	0.226837
						chr1	Ote13633000	0	N	0.284345
						chr1	Ote11390000	7	N	0.198083
						chr1	Ote13560000	3	N	0.27476
						chr1	Ote12177400	8	N	0.207668
						chr1	Ote11494200	5	N	0.118211
						chr1	Ote11996800	14	N	0.188498
						chr1	Ote15880000	0	N	0.268371
						chr1	Ote11781100	6	N	0.0638978
						chr1	Ote16580000	6	N	0.236422
						chr1	Ote11533400	4	N	0.217252
						chr1	Ote12025600	8	N	0.115016
						chr1	Ote12084600	4	N	0.108626
						chr1	Ote18311000	0	N	0.188498
						chr1	Ote12785000	1	N	0.261981
						chr1	Ote11255900	15	N	0.182109
						chr1	Ote11852600	8	N	0.204473
						chr1	Ote15463000	3	N	0.146965
						chr1	Ote17847000	0	N	0.188498
						chr1	Ote14733000	3	N	0.434505
						chr1	Ote12525000	2	N	0.27476
						chr1	Ote12386800	6	N	0.169329
						chr1	Ote11990800	13	N	0.405751
						chr1	Ote11525000	5	N	0.412141
						chr1	Ote13233000	5	N	0.268371
						chr1	Ote18673000	5	N	0.198083
						chr1	Ote13064000	2	N	0.284345
						chr1	Ote11246100	2	N	0.271565
						chr1	Ote11755000	5	N	0.201278
						chr1	Ote13699000	4	N	0.175719
						chr1	Ote11656800	8	N	0.268371
						chr1	Ote15660000	4	N	0.166134
						chr1	Ote18266000	0	N	0.121406
						chr1	Ote13354000	6	N	0.153355
						chr1	Ote11114600	1	N	0.27476
						chr1	Ote11367700	5	N	0.306709
						chr1	Ote11244000	5	N	0.428115
						chr1	Ote18180000	0	N	0.300319
						chr1	Ote16120000	1	N	0.15016
						chr1	Ote11880300	14	N	0.325879
						chr1	Ote11957000	4	N	0.14377
						chr1	Ote12066000	6	N	0.233227
						chr1	Ote14986000	3	N	0.146965
						chr1	Ote12818000	21	N	0.57508
						chr1	Ote17580000	4	N	0.223642
						chr1	Ote18415000	8	N	0.204473
						chr1	Ote11991400	8	N	0.169329
						chr1	Ote11227600	4	N	0.191693
						chr1	Ote13560000	2	N	0.223642
						chr1	Ote15755000	1	N	0.255591
						chr1	Ote11950300	8	N	0.233227
						chr1	Ote11028300	12	N	0.242812
						chr1	Ote12301000	3	N	0.162939
						chr1	Ote13140000	4	N	0.217252
						chr1	Ote14327000	1	N	0.210863
						chr1	Ote18540000	4	N	0.472843
						chr1	Ote11346000	5	N	0.405751
						chr1	Ote15982000	9	N	0.204473
						chr1	Ote11598800	8	N	0.316294
						chr1	Ote11515700	4	N	0.13738
						chr1	Ote12131000	5	N	0.175719
						chr1	Ote18245000	4	N	0.233227
						chr1	Ote12774000	7	N	0.169329
						chr1	Ote12780000	0	N	0.300319
						chr1	Ote17168000	12	N	0.204473
						chr1	Ote16833000	6	N	0.140575
						chr1	Ote12446200	4	N	0.201278
						chr1	Ote11715800	4	N	0.204473
						chr1	Ote15403000	4	N	0.28115
						chr1	Ote15485000	0	N	0.246006
						chr1	Ote11171000	0	N	0.501597
						chr1	Ote13260000	0	N	0.341853
						chr1	Ote12434000	1	N	0.175719
						chr1	Ote11431700	4	N	0.185304
						chr1	Ote11977700	16	N	0.140575
						chr1	Ote11800600	7	N	0.242812
						chr1	Ote12253600	8	N	0.146965
						chr1	Ote11798000	2	N	0.479233
						chr1	Ote14293000	2	N	0.220447
						chr1	Ote12185500	10	N	0.166134
						chr1	Ote19450000	3	N	0.188498
						chr1	Ote12623000	10	N	0.488818
						chr1	Ote11330100	0	N	0.300319
						chr1	Ote16791000	6	N	0.230032
						chr1	Ote11371300	6	N	0.134185
						chr1	Ote18821000	8	Y	0.290735
						chr1	Ote11008200	0	N	0.207668
						chr1	Ote11940000	0	N	0.41853
						chr1	Ote12252500	6	N	0.118211
						chr1	Ote18870000	0	N	0.734824
						chr1	Ote11367000	10	N	0.645367
						chr1	Ote11916000	0	N	0.399361
						chr1	Ote12282500	13	N	0.169329
						chr1	Ote16111000	6	N	0.351438
						chr1	Ote11884300	3	N	0.309904
						chr1	Ote11919000	0	N	0.226837
						chr1	Ote13207000	5	N	0.258786
						chr1	Ote12850000	7	N	0.28115
						chr1	Ote12830000	7	N	0.118211
						chr1	Ote16136000	10	N	0.13738
						chr1	Ote17040000	7	N	0.140575
						chr1	Ote11604300	5	N	0.169329
						chr1	Ote16745000	0	N	0.29393
						chr1	Ote17550000	3	N	0.201278
						chr1	Ote12188500	7	N	0.332268
						chr1	Ote12680000	6	N	0.233227
						chr1	Ote15780000	0	N	0.261981
						chr1	Ote12098000	4	N	0.172524
						chr1	Ote12183100	8	N	0.108626
						chr1	Ote12648000	3	N	0.447284
						chr1	Ote11935000	0	N	0.194888
						chr1	Ote14461000	4	N	0.239617
						chr1	Ote17260000	8	N	0.230032
						chr1	Ote11301800	3	N	0.140575
						chr1	Ote19820000	8	N	0.284345
						chr1	Ote13762000	2	N	0.29393
						chr1	Ote16588000	0	N	0.376997
						chr1	Ote16563000	2	N	0.217252
						chr1	Ote11487100	5	N	0.239617
						chr1	Ote11017500	3	N	0.226837
						chr1	Ote12501300	13	N	0.29393
						chr1	Ote13985000	12	N	0.297125
						chr1	Ote12666600	6	Y	0.252396
						chr1	Ote11122500	6	N	0.268371
						chr1	Ote11308200	5	N	0.14377
						chr1	Ote14994000	4	N	0.376997
						chr1	Ote13755000	0	N	0.354633
						chr1	Ote11173500	4	N	0.127796
						chr1	Ote14237000	5	N	0.166134
						chr1	Ote12579300	6	N	0.236422
						chr1	Ote11913000	0	N	0.29393
						chr1	Ote13999000	4	N	0.198083
						chr1	Ote14170000	1	N	0.421725
						chr1	Ote11116300	11	N	0.226837
						chr1	Ote11809800	11	Y	0.325879
						chr1	Ote11158000	5	N	0.223642
						chr1	Ote11403000	17	N	0.210863
						chr1	Ote11831000	7	N	0.191693
						chr1	Ote12370000	6	N	0.175719
						chr1	Ote14045000	9	N	0.316294
						chr1	Ote14130000	0	N	0.249201
						chr1	Ote11586000	0	N	0.341853
						chr1	Ote12367000	10	N	0.345048
						chr1	Ote11981200	6	N	0.255591
						chr1	Ote11746700	6	N	0.236422
						chr1	Ote16065000	0	N	0.322684
						chr1	Ote11934000	0	N	0.357827
						chr1	Ote11059300	7	Y	0.28754
						chr1	Ote11340000	2	N	0.309904
						chr1	Ote12606000	8	N	0.27476
						chr1	Ote14827000	0	N	0.361022
						chr1	Ote11114000	0	N	0.316294
						chr1	Ote11481800	6	Y	0.268371
						chr1	Ote12028000	0	N	0.242812
						chr1	Ote12334600	12	N	0.207668
						chr1	Ote18755000	11	N	0.13738
						chr1	Ote15102000	0	N	0.27476
						chr1	Ote16991000	6	N	0.233227
						chr1	Ote11927200	13	N	0.214058
						chr1	Ote19180000	4	N	0.201278
						chr1	Ote12209000	6	N	0.220447
						chr1	Ote15528000	9	N	0.453674
						chr1	Ote19344000	10	N	0.166134
						chr1	Ote16304000	10	N	0.214058
						chr1	Ote17660000	0	N	0.306709
						chr1	Ote17190000	3	N	0.309904
						chr1	Ote14175000	8	N	0.56869
						chr1	Ote16406000	10	N	0.210863
						chr1	Ote12585200	6	N	0.252396
						chr1	Ote16874000	0	N	0.175719
						chr1	Ote18206000	3	N	0.348243
						chr1	Ote12134200	15	N	0.124601
						chr1	Ote12606800	5	N	0.217252
						chr1	Ote19510000	7	N	0.27476
						chr1	Ote19870000	3	N	0.242812
						chr1	Ote18250000	3	N	0.376997
						chr1	Ote15400000	0	N	0.201278
						chr1	Ote13585000	0	N	0.440895
						chr1	Ote18840000	0	N	0.405751
						chr1	Ote11487800	13	N	0.482428
						chr1	Ote16696000	0	N	0.329073
						chr1	Ote15900000	16	Y	0.268371
						chr1	Ote11715400	11	N	0.204473
						chr1	Ote19377000	5	N	0.450479
						chr1	Ote14604000	1	N	0.249201
						chr1	Ote12548000	0	N	0.373802
						chr1	Ote12307000	0	N	0.255591
						chr1	Ote18560000	3	N	0.511182
						chr1	Ote19191000	10	N	0.175719
						chr1	Ote11211100	12	N	0.217252
						chr1	Ote17080000	0	N	0.284345
						chr1	Ote11143400	13	N	0.303514
						chr1	Ote13415000	1	N	0.306709
						chr1	Ote11001800	7	N	0.261981
						chr1	Ote11633300	5	Y	0.408946
						chr1	Ote11310600	6	N	0.476038
						chr1	Ote12076200	14	Y	0.172524
						chr1	Ote11252700	9	N	0.236422
						chr1	Ote19475000	10	N	0.249201
						chr1	Ote14611000	3	N	0.261981
						chr1	Ote11967000	18	N	0.597444
						chr1	Ote12004000	12	N	0.233227
						chr1	Ote12251000	3	N	0.29393
						chr1	Ote11577000	3	N	0.453674
						chr1	Ote11138800	6	N	0.405751
						chr1	Ote18692000	11	N	0.527157
						chr1	Ote11565200	19	N	0.348243
						chr1	Ote13927000	7	N	0.332268
						chr1	Ote11843700	15	N	0.185304
						chr1	Ote13482000	10	N	0.552716
						chr1	Ote15059000	11	N	0.412141
						chr1	Ote13240000	3	N	0.434505
						chr1	Ote15309000	13	N	0.594249
						chr1	Ote16017000	0	N	0.389776
						chr1	Ote11110700	9	N	0.412141
						chr1	Ote12316300	14	N	0.370607
						chr1	Ote14187000	0	N	0.434505
						chr1	Ote12183000	2	N	0.456869
						chr1	Ote17803000	4	N	0.319489
						chr1	Ote17494000	0	N	0.472843
						chr1	Ote11297400	12	N	0.383387
						chr1	Ote11097100	10	N	0.268371
						chr1	Ote11872000	9	N	0.501597
						chr1	Ote17468000	10	N	0.357827
						chr1	Ote12454300	17	N	0.370607
						chr1	Ote16323000	5	N	0.376997
						chr1	Ote16416000	7	N	0.329073
						chr1	Ote11361100	11	N	0.214058
						chr1	Ote12213000	5	N	0.884984
						chr1	Ote17210000	0	N	0.600639
						chr1	Ote17784000	9	N	0.332268
						chr1	Ote11960000	9	N	0.399361
						chr1	Ote11712300	6	N	0.268371
						chr1	Ote13200000	3	N	0.651757
						chr1	Ote17497000	17	N	0.536741
						chr1	Ote16926000	12	N	0.450479
						chr1	Ote12129700	20	N	0.405751
						chr1	Ote16160000	1	N	0.565495
						chr1	Ote19640000	11	N	0.58147
						chr1	Ote11333000	4	N	0.523962
						chr1	Ote12841000	13	N	0.610224
						chr1	Ote18680000	4	N	0.536741
						chr1	Ote11223000	34	N	0.642173
						chr1	Ote14070000	5	N	0.734824
						chr2	Ote11611200	2	N	0.028754
						chr2	Ote12607900	3	N	0.105431
						chr2	Ote15705000	4	N	0.28115
						chr2	Ote16705000	4	N	0.0734824
						chr2	Ote13280000	1	N	0.0990415
						chr2	Ote17850000	2	N	0.086262
						chr2	Ote12288900	6	N	0.0383387
						chr2	Ote12306500	4	N	0.0638978
						chr2	Ote11029300	0	N	0.108626
						chr2	Ote11685900	6	Y	0.0607029
						chr2	Ote17493000	0	N	0.265176
						chr2	Ote13070000	4	N	0.166134
						chr2	Ote13974000	0	N	0.15016
						chr2	Ote11252400	4	N	0.0926518
						chr2	Ote16103000	13	N	0.405751
						chr2	Ote11741300	2	N	0.290735
						chr2	Ote12049000	2	N	0.0383387
						chr2	Ote12100500	4	N	0.0351438
						chr2	Ote12548600	1	N	0.121406
						chr2	Ote11317100	0	N	0.0734824
						chr2	Ote12646300	7	N	0.204473
						chr2	Ote12649700	3	N	0.0383387
						chr2	Ote11012100	1	N	0.0638978
						chr2	Ote12726000	3	N	0.268371
						chr2	Ote17238000	0	N	0.102236
						chr2	Ote11074400	3	N	0.162939
						chr2	Ote16800000	0	N	0.124601
						chr2	Ote11335800	1	N	0.0638978
						chr2	Ote15089000	0	N	0.182109
						chr2	Ote11180000	3	N	0.159744
						chr2	Ote11206900	4	N	0.102236
						chr2	Ote11783000	3	N	0.105431
						chr2	Ote11507700	4	N	0.111821
						chr2	Ote12774200	0	N	0.0255591
[truncated: 6,279 more rows]
