# Supplementary material for: Genome sequencing of herb Tulsi (Ocimum tenuiflorum) unravels key genes behind its strong medicinal properties
Source: BMC Plant Biol. 2015 Aug 28;15:212. doi: 10.1186/s12870-015-0562-x (PMC4552454; doi:10.1186/s12870-015-0562-x)
Supplement: Additional file 19: Table S8. — All the transcripts with their expression and validation at different level such as genome hit and blast hit results against non-redundant database of NCBI. [file 12870_2015_562_MOESM19_ESM.txt]

RNA_scaf	Genome_Hit	NR_hit	Krishna_RPKM	Krishna_Lower	Krishna_Upper	Rama_RPKM	Rama_Lower	Rama_Upper
C100000	-	-	0	0	0	6.10475	0.122096	12.0874
C100004	-	-	0	0	0	10.6833	2.769	18.5976
C100006	-	-	1.61859	-0.624661	3.86184	1.52619	-1.46514	4.51751
C100010	-	-	3.23718	0.0647438	6.40961	0	0	0
C100014	Ote100107520001	297833174-hypothetical protein ARALYDRAFT_477746 [Arabidopsis lyrata subsp. lyrata]	329.383	297.383	361.383	749.358	683.076	815.64
C100016	Ote100157590041	-	0	0	0	10.6833	2.769	18.5976
C100020	-	-	3.23718	0.0647438	6.40961	0	0	0
C100022	-	-	4.04647	0.499584	7.59336	0	0	0
C100024	Ote100078120041	357129337-PREDICTED: pentatricopeptide repeat-containing protein At1g20230-like [Brachypodium distachyon]	3.23718	0.0647438	6.40961	0	0	0
C100026	Ote100100270011	-	1.61859	-0.624661	3.86184	0	0	0
C100030	Ote100026220071	147834193-hypothetical protein VITISV_040403 [Vitis vinifera]	2.42788	-0.319525	5.17529	1.52619	-1.46514	4.51751
C100032	Ote100182530071	-	5.66506	1.46833	9.8618	0	0	0
C100034	Ote100071100061	-	0.809295	-0.776923	2.39551	4.57856	-0.602568	9.75969
C100036	-	-	4.85577	0.970345	8.74119	0	0	0
C100038	-	-	1.61859	-0.624661	3.86184	0	0	0
C100046	-	-	4.04647	0.499584	7.59336	0	0	0
C100048	-	-	3.23718	0.0647438	6.40961	0	0	0
C100050	Ote100232830021	296084973-unnamed protein product [Vitis vinifera]	4.85577	0.970345	8.74119	0	0	0
C100052	-	-	1.61859	-0.624661	3.86184	4.57856	-0.602568	9.75969
C100058	Ote100151210041	13537411-kinesin-like polypeptides 6 [Nicotiana tabacum]	2.42788	-0.319525	5.17529	0	0	0
C100066	-	-	4.04647	0.499584	7.59336	0	0	0
C100068	Ote100212110101	-	1.61859	-0.624661	3.86184	3.05237	-1.178	7.28275
C100070	-	-	3.23718	0.0647438	6.40961	1.52619	-1.46514	4.51751
C100072	-	-	1.61859	-0.624661	3.86184	0	0	0
C100078	-	-	3.23718	0.0647438	6.40961	1.52619	-1.46514	4.51751
C100080	-	-	0	0	0	39.6809	24.428	54.9337
C100084	-	-	3.23718	0.0647438	6.40961	0	0	0
C100086	-	-	1.61859	-0.624661	3.86184	1.52619	-1.46514	4.51751
C100088	-	-	0.809295	-0.776923	2.39551	1.52619	-1.46514	4.51751
C100094	-	-	1.61859	-0.624661	3.86184	0	0	0
C100098	Ote100253170051	225460466-PREDICTED: G-type lectin S-receptor-like serine/threonine-protein kinase At1g34300 [Vitis vinifera]	0	0	0	13.7357	4.76171	22.7097
C100100	-	-	0	0	0	6.10475	0.122096	12.0874
C100102	Ote100007390001	357506707-BTB/POZ domain-containing protein [Medicago truncatula]	3.23718	0.0647438	6.40961	1.52619	-1.46514	4.51751
C100104	Ote100151230101	-	0	0	0	1.52619	-1.46514	4.51751
C100110	Ote100002160021	108951295-33kDa precursor protein of oxygen-evolving complex [Nicotiana tabacum]	497.716	458.38	537.053	944.71	870.288	1019.13
C100114	-	-	2.42788	-0.319525	5.17529	0	0	0
C100116	Ote100199080201	147833363-hypothetical protein VITISV_020616 [Vitis vinifera]	6.47436	1.98786	10.9609	0	0	0
C100122	Ote100059681081	-	0	0	0	13.7357	4.76171	22.7097
C100124	-	-	1.61859	-0.624661	3.86184	0	0	0
C100126	Ote100173630041	-	2.42788	-0.319525	5.17529	9.15712	1.8299	16.4843
C100130	-	-	0.809295	-0.776923	2.39551	0	0	0
C100132	-	-	0	0	0	6.10475	0.122096	12.0874
C100134	-	-	1.61859	-0.624661	3.86184	0	0	0
C100136	-	-	0.809295	-0.776923	2.39551	0	0	0
C100138	-	-	3.23718	0.0647438	6.40961	0	0	0
C100142	-	-	4.04647	0.499584	7.59336	1.52619	-1.46514	4.51751
C100144	-	255561088-auxilin, putative [Ricinus communis]	1.61859	-0.624661	3.86184	1.52619	-1.46514	4.51751
C100146	Ote100111780081	-	4.85577	0.970345	8.74119	1.52619	-1.46514	4.51751
C100150	Ote100117400041	-	0	0	0	9.15712	1.8299	16.4843
C100152	-	-	1.61859	-0.624661	3.86184	0	0	0
C100156	-	-	0.809295	-0.776923	2.39551	3.05237	-1.178	7.28275
C100158	-	-	0	0	0	7.63093	0.942127	14.3197
C100160	-	-	2.42788	-0.319525	5.17529	1.52619	-1.46514	4.51751
C100162	-	147778610-hypothetical protein VITISV_035440 [Vitis vinifera]	2.42788	-0.319525	5.17529	0	0	0
C100164	-	-	2.42788	-0.319525	5.17529	6.10475	0.122096	12.0874
C100166	Ote100072990221	-	4.04647	0.499584	7.59336	0	0	0
C100168	Ote100102490011	-	0.809295	-0.776923	2.39551	0	0	0
C100170	-	-	3.23718	0.0647438	6.40961	0	0	0
C100172	Ote100055130101	-	40.4647	29.2485	51.681	21.3666	10.1741	32.5591
C100178	-	-	0.809295	-0.776923	2.39551	1.52619	-1.46514	4.51751
C100180	-	-	1.61859	-0.624661	3.86184	0	0	0
C100182	-	-	4.85577	0.970345	8.74119	0	0	0
C100184	Ote100219300051	429326578-korrigan [Populus tomentosa]	4.04647	0.499584	7.59336	1.52619	-1.46514	4.51751
C100186	-	-	2.42788	-0.319525	5.17529	0	0	0
C100188	Ote100211340051	-	2.42788	-0.319525	5.17529	0	0	0
C100190	Ote100051170021	222629933-hypothetical protein OsJ_16849 [Oryza sativa Japonica Group]	0	0	0	9.15712	1.8299	16.4843
C100194	-	-	0	0	0	1.52619	-1.46514	4.51751
C100196	Ote100205340081	255539443-serine-threonine protein kinase, plant-type, putative [Ricinus communis]	4.04647	0.499584	7.59336	0	0	0
C100198	-	-	0.809295	-0.776923	2.39551	1.52619	-1.46514	4.51751
C100200	-	-	3.17493	0.0634988	6.28635	0	0	0
C100204	-	-	0.793731	-0.761982	2.34944	0	0	0
C100206	Ote100152360061	452978820-hypothetical protein MYCFIDRAFT_56853 [Pseudocercospora fijiensis CIRAD86]	0	0	0	5.98735	0.119748	11.8549
C100208	-	-	4.76239	0.951685	8.57309	0	0	0
C100210	-	-	5.55612	1.44009	9.67215	1.49684	-1.43696	4.43064
C100212	Ote100068340011	449501660-PREDICTED: uncharacterized LOC101207232 [Cucumis sativus]	0	0	0	2.99367	-1.15535	7.14269
C100214	Ote100183290231	-	3.17493	0.0634988	6.28635	0	0	0
C100216	-	-	0	0	0	11.9747	3.67666	20.2727
C100218	-	-	2.38119	-0.313381	5.07577	0	0	0
C100220	Ote100110640021	-	0.793731	-0.761982	2.34944	1.49684	-1.43696	4.43064
C100222	-	-	3.96866	0.489976	7.44734	13.4715	4.67013	22.2729
C100228	-	170060211-conserved hypothetical protein [Culex quinquefasciatus]	3.17493	0.0634988	6.28635	0	0	0
C100232	-	-	0.793731	-0.761982	2.34944	8.98102	1.79471	16.1673
C100234	Ote100260630031	-	9.52478	4.13563	14.9139	0	0	0
C100242	Ote100221790061	-	1.58746	-0.612648	3.78757	0	0	0
C100246	-	-	31.7493	21.9101	41.5884	29.9367	16.8164	43.0571
C100248	-	-	3.17493	0.0634988	6.28635	0	0	0
C100250	Ote100229810061	-	0	0	0	4.49051	-0.59098	9.572
C100252	Ote100002480091	-	38.0991	27.3208	48.8774	40.4146	25.1701	55.6591
C100254	-	-	0	0	0	4.49051	-0.59098	9.572
C100258	Ote236103700001	-	3.17493	0.0634988	6.28635	0	0	0
C100264	Ote100090880061	356566454-Description_not_found	3.96866	0.489976	7.44734	0	0	0
C100270	-	-	3.17493	0.0634988	6.28635	0	0	0
C100274	Ote100118580031	-	0	0	0	5.98735	0.119748	11.8549
C100276	-	-	0	0	0	5.98735	0.119748	11.8549
C100278	-	-	0	0	0	1.49684	-1.43696	4.43064
C100280	-	-	7.93731	3.01772	12.8569	5.98735	0.119748	11.8549
C100282	-	32396096-integrase [Gossypium herbaceum]	3.96866	0.489976	7.44734	0	0	0
C100284	-	-	3.17493	0.0634988	6.28635	0	0	0
C100288	-	-	3.17493	0.0634988	6.28635	0	0	0
C100290	Ote237450390001	-	0.793731	-0.761982	2.34944	2.99367	-1.15535	7.14269
C100292	-	-	2.38119	-0.313381	5.07577	8.98102	1.79471	16.1673
C100296	Ote100068030051	-	16.6684	9.53919	23.7975	0	0	0
C100298	-	-	7.93731	3.01772	12.8569	2.99367	-1.15535	7.14269
C100302	Ote100218700021	132918-RecName: Full=50S ribosomal protein L35, chloroplastic; AltName: Full=CL35; Flags: Precursor	241.294	214.17	268.419	0	0	0
C100304	-	-	0	0	0	2.99367	-1.15535	7.14269
C100312	Ote100150940041	-	0.793731	-0.761982	2.34944	1.49684	-1.43696	4.43064
C100314	-	-	0	0	0	5.98735	0.119748	11.8549
C100318	-	-	2.38119	-0.313381	5.07577	10.4779	2.71575	18.24
C100320	Ote100250130241	225461784-PREDICTED: uncharacterized protein LOC100253718 [Vitis vinifera]	0.793731	-0.761982	2.34944	4.49051	-0.59098	9.572
C100322	-	-	0	0	0	7.48419	0.924009	14.0444
C100330	Ote100031230081	224070607-hypothetical protein POPTR_0003s01660g [Populus trichocarpa]	5.55612	1.44009	9.67215	0	0	0
C100332	-	-	2.38119	-0.313381	5.07577	0	0	0
C100336	-	-	2.38119	-0.313381	5.07577	0	0	0
C100338	-	-	0	0	0	5.98735	0.119748	11.8549
C100340	Ote100229490011	255586158-Indole-3-acetic acid-amido synthetase GH3.6, putative [Ricinus communis]	0.793731	-0.761982	2.34944	2.99367	-1.15535	7.14269
C100342	-	-	3.96866	0.489976	7.44734	0	0	0
C100344	-	-	3.17493	0.0634988	6.28635	1.49684	-1.43696	4.43064
C100346	-	-	1.58746	-0.612648	3.78757	2.99367	-1.15535	7.14269
C100348	Ote100157590041	-	0.793731	-0.761982	2.34944	4.49051	-0.59098	9.572
C100350	-	-	0	0	0	7.48419	0.924009	14.0444
C100360	-	-	0	0	0	4.49051	-0.59098	9.572
C100364	-	-	2.38119	-0.313381	5.07577	2.99367	-1.15535	7.14269
C100366	-	-	3.96866	0.489976	7.44734	1.49684	-1.43696	4.43064
C100368	-	-	0.793731	-0.761982	2.34944	0	0	0
C100372	Ote100149420021	297733680-unnamed protein product [Vitis vinifera]	2.38119	-0.313381	5.07577	1.49684	-1.43696	4.43064
C100374	-	-	3.96866	0.489976	7.44734	0	0	0
C100380	-	-	0.793731	-0.761982	2.34944	0	0	0
C100382	Ote100174700041	167859807-putative copine I [Picea abies]	0	0	0	1.49684	-1.43696	4.43064
C100384	-	-	3.17493	0.0634988	6.28635	1.49684	-1.43696	4.43064
C100386	Ote100240920001	-	222.245	196.213	248.277	0	0	0
C100388	-	297614326-cysteine protease [Euperipatoides rowelli]	0	0	0	5.98735	0.119748	11.8549
C100390	-	-	4.76239	0.951685	8.57309	0	0	0
C100392	-	-	1.58746	-0.612648	3.78757	2.99367	-1.15535	7.14269
C100394	-	-	0	0	0	1.49684	-1.43696	4.43064
C100400	-	-	4.76239	0.951685	8.57309	0	0	0
C100408	Ote100157640021	-	0	0	0	11.9747	3.67666	20.2727
C100410	-	-	1.58746	-0.612648	3.78757	0	0	0
C100412	-	-	4.76239	0.951685	8.57309	1.49684	-1.43696	4.43064
C100418	-	-	0	0	0	7.48419	0.924009	14.0444
C100422	Ote100261870031	-	1.58746	-0.612648	3.78757	0	0	0
C100424	Ote100034770001	-	0	0	0	0	0	0
C100426	Ote100203680311	-	4.76239	0.951685	8.57309	0	0	0
C100428	-	-	0.793731	-0.761982	2.34944	2.99367	-1.15535	7.14269
C100430	-	-	0.793731	-0.761982	2.34944	2.99367	-1.15535	7.14269
C100432	-	-	1.58746	-0.612648	3.78757	4.49051	-0.59098	9.572
C100444	-	-	3.17493	0.0634988	6.28635	1.49684	-1.43696	4.43064
C100448	-	-	0.793731	-0.761982	2.34944	0	0	0
C100454	-	-	4.76239	0.951685	8.57309	0	0	0
C100456	Ote100081080041	-	11.1122	5.29129	16.9332	0	0	0
C100462	-	-	0	0	0	4.49051	-0.59098	9.572
C100464	-	-	2.38119	-0.313381	5.07577	0	0	0
C100468	-	-	4.76239	0.951685	8.57309	1.49684	-1.43696	4.43064
C100470	Ote100215430001	-	3.17493	0.0634988	6.28635	1.49684	-1.43696	4.43064
C100472	Ote100002260111	-	3.17493	0.0634988	6.28635	0	0	0
C100484	-	-	7.14358	2.47644	11.8107	0	0	0
C100486	Ote100086540011	356509114-Description_not_found	2.38119	-0.313381	5.07577	0	0	0
C100490	-	-	1.58746	-0.612648	3.78757	2.99367	-1.15535	7.14269
C100492	Ote100158720101	224107461-Description_not_found	4.76239	0.951685	8.57309	5.98735	0.119748	11.8549
C100494	Ote100244650021	-	0	0	0	4.49051	-0.59098	9.572
C100496	-	-	0	0	0	8.98102	1.79471	16.1673
C100500	-	-	3.96866	0.489976	7.44734	4.49051	-0.59098	9.572
C100502	-	-	2.38119	-0.313381	5.07577	1.49684	-1.43696	4.43064
C100504	-	-	0	0	0	1.49684	-1.43696	4.43064
C100506	-	-	0	0	0	2.99367	-1.15535	7.14269
C100508	-	-	0.793731	-0.761982	2.34944	8.98102	1.79471	16.1673
C100510	Ote100185260071	-	0.793731	-0.761982	2.34944	5.98735	0.119748	11.8549
C100512	Ote100272640071	-	4.76239	0.951685	8.57309	10.4779	2.71575	18.24
C100514	Ote100241270051	116047945-myosin XI-F [Nicotiana benthamiana]	4.76239	0.951685	8.57309	0	0	0
C100520	-	-	6.34985	1.94963	10.7501	2.99367	-1.15535	7.14269
C100528	-	-	1.58746	-0.612648	3.78757	1.49684	-1.43696	4.43064
C100532	-	-	1.58746	-0.612648	3.78757	0	0	0
C100536	-	-	6.34985	1.94963	10.7501	0	0	0
C100538	-	-	2.38119	-0.313381	5.07577	0	0	0
C100540	Ote100246120051	227438943-HRS201-like protein [Solanum melongena]	0	0	0	4.49051	-0.59098	9.572
C100542	Ote100047460222	-	1.58746	-0.612648	3.78757	1.49684	-1.43696	4.43064
C100544	Ote100073880021	-	0	0	0	4.49051	-0.59098	9.572
C100546	-	-	0	0	0	4.49051	-0.59098	9.572
C100552	-	-	1.58746	-0.612648	3.78757	7.48419	0.924009	14.0444
C100554	-	-	3.17493	0.0634988	6.28635	0	0	0
C100556	-	-	5.55612	1.44009	9.67215	0	0	0
C100560	-	-	1.58746	-0.612648	3.78757	0	0	0
C100562	-	-	0	0	0	2.99367	-1.15535	7.14269
C100564	-	-	1.58746	-0.612648	3.78757	0	0	0
C100566	-	-	0.793731	-0.761982	2.34944	10.4779	2.71575	18.24
C100568	Ote100230890041	357112687-PREDICTED: NADH dehydrogenase [ubiquinone] 1 alpha subcomplex subunit 8-A-like isoform 1 [Brachypodium distachyon]	3.17493	0.0634988	6.28635	0	0	0
C100572	-	-	5.55612	1.44009	9.67215	0	0	0
C100574	-	-	0.793731	-0.761982	2.34944	2.99367	-1.15535	7.14269
C100580	Ote100262730021	356503143-Description_not_found	2.38119	-0.313381	5.07577	0	0	0
C100582	Ote100168040171	4836477-heat shock protein 90 [Solanum lycopersicum]	2.38119	-0.313381	5.07577	0	0	0
C100586	-	-	2.38119	-0.313381	5.07577	0	0	0
C100588	Ote100078420061	319739581-putative GDP-L-galactose-pyrophosphatase [Citrus unshiu]	193.67	169.37	217.971	302.361	260.664	344.058
C100590	-	-	1.58746	-0.612648	3.78757	0	0	0
C100592	-	-	3.96866	0.489976	7.44734	0	0	0
C100594	-	-	2.38119	-0.313381	5.07577	0	0	0
C100596	Ote100073550011	-	2.38119	-0.313381	5.07577	1.49684	-1.43696	4.43064
C100598	-	-	4.76239	0.951685	8.57309	0	0	0
C100600	-	-	3.17493	0.0634988	6.28635	0	0	0
C100604	-	-	3.96866	0.489976	7.44734	0	0	0
C100610	-	-	14.2872	7.68683	20.8875	0	0	0
C100612	-	-	0.793731	-0.761982	2.34944	4.49051	-0.59098	9.572
C100614	-	-	1.58746	-0.612648	3.78757	1.49684	-1.43696	4.43064
C100616	Ote100002090211	297742931-unnamed protein product [Vitis vinifera]	3.17493	0.0634988	6.28635	1.49684	-1.43696	4.43064
C100618	-	-	6.34985	1.94963	10.7501	0	0	0
C100620	-	-	1.58746	-0.612648	3.78757	7.48419	0.924009	14.0444
C100622	-	-	0	0	0	4.49051	-0.59098	9.572
C100624	-	-	2.38119	-0.313381	5.07577	1.49684	-1.43696	4.43064
C100628	-	-	3.17493	0.0634988	6.28635	0	0	0
C100630	-	-	0	0	0	7.48419	0.924009	14.0444
C100632	-	-	1.58746	-0.612648	3.78757	2.99367	-1.15535	7.14269
C100634	Ote100093500021	-	2.38119	-0.313381	5.07577	0	0	0
C100636	-	-	4.76239	0.951685	8.57309	10.4779	2.71575	18.24
C100640	-	-	2.38119	-0.313381	5.07577	0	0	0
C100642	-	-	0.793731	-0.761982	2.34944	0	0	0
C100644	-	-	0	0	0	0	0	0
C100650	-	-	2.38119	-0.313381	5.07577	7.48419	0.924009	14.0444
C100654	-	-	1.58746	-0.612648	3.78757	2.99367	-1.15535	7.14269
C100656	-	-	3.96866	0.489976	7.44734	0	0	0
C100660	Ote100104370081	-	3.17493	0.0634988	6.28635	0	0	0
C100662	-	-	1.58746	-0.612648	3.78757	0	0	0
C100668	-	-	1.58746	-0.612648	3.78757	0	0	0
C100670	-	-	2.38119	-0.313381	5.07577	0	0	0
C100674	-	-	2.38119	-0.313381	5.07577	0	0	0
C100676	Ote100206260081	388497854-unknown [Lotus japonicus]	96.8352	79.6519	114.019	230.513	194.106	266.92
C100678	Ote100189860061	-	0	0	0	7.48419	0.924009	14.0444
C100680	-	-	3.17493	0.0634988	6.28635	4.49051	-0.59098	9.572
C100688	-	-	0.793731	-0.761982	2.34944	4.49051	-0.59098	9.572
C100690	-	-	1.58746	-0.612648	3.78757	0	0	0
C100692	-	347441306-similar to TPA: TPA_inf: GPR1/FUN34/YaaH-class plasma membrane protein [Botryotinia fuckeliana T4]	0	0	0	7.48419	0.924009	14.0444
C100696	-	-	0	0	0	4.49051	-0.59098	9.572
C100698	-	-	4.76239	0.951685	8.57309	1.49684	-1.43696	4.43064
C100700	-	-	3.17493	0.0634988	6.28635	1.49684	-1.43696	4.43064
C100704	-	-	3.17493	0.0634988	6.28635	0	0	0
C100706	-	-	3.17493	0.0634988	6.28635	1.49684	-1.43696	4.43064
C100708	Ote100255970011	-	1.58746	-0.612648	3.78757	0	0	0
C100710	-	-	2.38119	-0.313381	5.07577	0	0	0
C100714	Ote100244660011	-	3.17493	0.0634988	6.28635	0	0	0
C100716	Ote100254170031	270342119-kinesin light chain-like protein [Phaseolus vulgaris]	3.96866	0.489976	7.44734	2.99367	-1.15535	7.14269
C100718	-	-	1.58746	-0.612648	3.78757	0	0	0
C100722	-	-	6.34985	1.94963	10.7501	0	0	0
C100724	Ote100234340011	-	2.38119	-0.313381	5.07577	0	0	0
C100726	Ote100191440001	113912327-putative alcohol acyltransferase 1 [Lavandula angustifolia]	0	0	0	7.48419	0.924009	14.0444
C100728	Ote100173680021	-	3.17493	0.0634988	6.28635	0	0	0
C100734	Ote100240710021	-	1.58746	-0.612648	3.78757	0	0	0
C100740	Ote100246490021	-	4.76239	0.951685	8.57309	0	0	0
C100742	-	-	1.58746	-0.612648	3.78757	0	0	0
C100744	-	-	1.58746	-0.612648	3.78757	0	0	0
C100746	Ote100006190011	-	1.58746	-0.612648	3.78757	0	0	0
C100750	-	-	0	0	0	0	0	0
C100752	Ote100189860061	-	1.58746	-0.612648	3.78757	0	0	0
C100756	Ote100266060031	-	3.17493	0.0634988	6.28635	0	0	0
C100758	-	-	0.793731	-0.761982	2.34944	4.49051	-0.59098	9.572
C100762	-	-	5.55612	1.44009	9.67215	0	0	0
C100764	Ote100272160061	-	5.55612	1.44009	9.67215	7.48419	0.924009	14.0444
C100766	-	-	3.17493	0.0634988	6.28635	2.99367	-1.15535	7.14269
C100768	-	-	4.76239	0.951685	8.57309	0	0	0
C100770	-	-	0	0	0	4.49051	-0.59098	9.572
C100772	-	-	3.96866	0.489976	7.44734	4.49051	-0.59098	9.572
C100774	-	-	0	0	0	4.49051	-0.59098	9.572
C100776	Ote100117350081	-	19.0496	11.4281	26.671	2.99367	-1.15535	7.14269
C100778	Ote100051910061	168057168-predicted protein [Physcomitrella patens]	251.613	223.914	279.311	1.49684	-1.43696	4.43064
C100780	Ote100171020011	-	3.17493	0.0634988	6.28635	0	0	0
C100782	-	-	0	0	0	2.99367	-1.15535	7.14269
C100786	-	-	0	0	0	1.49684	-1.43696	4.43064
C100788	-	-	2.38119	-0.313381	5.07577	0	0	0
C100794	-	-	2.38119	-0.313381	5.07577	5.98735	0.119748	11.8549
C100796	Ote100159450121	-	0.793731	-0.761982	2.34944	2.99367	-1.15535	7.14269
C100798	Ote100028040021	326509719-predicted protein [Hordeum vulgare subsp. vulgare]	3.17493	0.0634988	6.28635	0	0	0
C100800	-	-	0	0	0	5.98735	0.119748	11.8549
C100804	-	-	0	0	0	4.49051	-0.59098	9.572
C100806	-	-	6.34985	1.94963	10.7501	26.9431	14.496	39.3901
C100808	-	-	3.17493	0.0634988	6.28635	0	0	0
C100810	Ote100272960021	-	7.93731	3.01772	12.8569	4.49051	-0.59098	9.572
C100812	-	-	3.96866	0.489976	7.44734	0	0	0
C100814	-	-	0	0	0	5.98735	0.119748	11.8549
C100816	-	-	2.38119	-0.313381	5.07577	0	0	0
C100818	-	-	3.17493	0.0634988	6.28635	0	0	0
C100822	-	-	0	0	0	7.48419	0.924009	14.0444
C100826	-	-	3.17493	0.0634988	6.28635	0	0	0
C100828	-	-	4.76239	0.951685	8.57309	0	0	0
C100830	-	-	1.58746	-0.612648	3.78757	5.98735	0.119748	11.8549
C100834	-	-	3.17493	0.0634988	6.28635	0	0	0
C100836	Ote100158690021	224088986-serine/threonine protein kinase [Populus trichocarpa]	1.58746	-0.612648	3.78757	2.99367	-1.15535	7.14269
C100838	-	-	1.58746	-0.612648	3.78757	5.98735	0.119748	11.8549
C100842	-	-	42.0678	30.742	53.3935	0	0	0
C100844	-	-	3.17493	0.0634988	6.28635	0	0	0
C100848	-	-	2.38119	-0.313381	5.07577	1.49684	-1.43696	4.43064
C100850	-	-	1.58746	-0.612648	3.78757	1.49684	-1.43696	4.43064
C100856	Ote100065420011	296082285-unnamed protein product [Vitis vinifera]	2.38119	-0.313381	5.07577	0	0	0
C100860	-	-	3.96866	0.489976	7.44734	0	0	0
C100864	-	-	1.58746	-0.612648	3.78757	7.48419	0.924009	14.0444
C100866	-	-	2.38119	-0.313381	5.07577	0	0	0
C100870	Ote100084890041	-	3.17493	0.0634988	6.28635	0	0	0
C100872	-	-	0	0	0	2.99367	-1.15535	7.14269
C100874	-	-	0.793731	-0.761982	2.34944	0	0	0
C100876	Ote100189350201	225427685-PREDICTED: DNA repair and recombination protein RAD54-like [Vitis vinifera]	0.793731	-0.761982	2.34944	2.99367	-1.15535	7.14269
C100880	-	-	1.58746	-0.612648	3.78757	0	0	0
C100882	-	-	0.793731	-0.761982	2.34944	23.9494	12.2142	35.6846
C100884	-	-	0	0	0	7.48419	0.924009	14.0444
C100886	-	-	1.58746	-0.612648	3.78757	1.49684	-1.43696	4.43064
C100892	Ote100131830071	-	3.17493	0.0634988	6.28635	1.49684	-1.43696	4.43064
C100894	Ote100208730091	388503054-unknown [Lotus japonicus]	427.821	391.704	463.939	464.019	412.365	515.674
C100898	-	-	3.96866	0.489976	7.44734	0	0	0
C100900	-	-	0.793731	-0.761982	2.34944	4.49051	-0.59098	9.572
C100902	-	-	0.793731	-0.761982	2.34944	8.98102	1.79471	16.1673
C100904	-	-	1.58746	-0.612648	3.78757	0	0	0
C100908	-	-	4.76239	0.951685	8.57309	10.4779	2.71575	18.24
C100910	Ote100128110111	-	1.58746	-0.612648	3.78757	0	0	0
C100912	-	-	1.58746	-0.612648	3.78757	5.98735	0.119748	11.8549
C100914	-	-	0	0	0	4.49051	-0.59098	9.572
C100916	Ote100261430111	-	1.58746	-0.612648	3.78757	0	0	0
C100918	Ote100197770291	224100741-Description_not_found	2.38119	-0.313381	5.07577	0	0	0
C100920	Ote100184690011	359492590-PREDICTED: subtilisin-like protease [Vitis vinifera]	0.793731	-0.761982	2.34944	5.98735	0.119748	11.8549
C100922	-	-	0.793731	-0.761982	2.34944	1.49684	-1.43696	4.43064
C100928	-	-	3.96866	0.489976	7.44734	10.4779	2.71575	18.24
C100932	-	-	2.38119	-0.313381	5.07577	2.99367	-1.15535	7.14269
C100934	Ote100111370021	-	2.38119	-0.313381	5.07577	5.98735	0.119748	11.8549
C100936	Ote100102900101	359493711-PREDICTED: G-type lectin S-receptor-like serine/threonine-protein kinase At4g27290-like [Vitis vinifera]	3.17493	0.0634988	6.28635	0	0	0
C100938	-	-	0	0	0	19.4589	8.88092	30.0368
C100946	-	-	0.793731	-0.761982	2.34944	0	0	0
C100952	Ote100066460042	359487120-PREDICTED: 65-kDa microtubule-associated protein 5-like [Vitis vinifera]	3.96866	0.489976	7.44734	0	0	0
C100954	Ote100027260041	-	5.55612	1.44009	9.67215	0	0	0
C100956	-	-	3.96866	0.489976	7.44734	0	0	0
C100958	-	-	0	0	0	7.48419	0.924009	14.0444
C100960	Ote100102490011	-	3.96866	0.489976	7.44734	2.99367	-1.15535	7.14269
C100968	-	-	15.8746	8.91727	22.832	7.48419	0.924009	14.0444
C100970	-	-	1.58746	-0.612648	3.78757	0	0	0
C100976	-	-	0	0	0	4.49051	-0.59098	9.572
C100978	-	-	2.38119	-0.313381	5.07577	1.49684	-1.43696	4.43064
C100980	-	-	0.793731	-0.761982	2.34944	5.98735	0.119748	11.8549
C100982	Ote100179020211	-	0	0	0	2.99367	-1.15535	7.14269
C100984	-	-	1.58746	-0.612648	3.78757	0	0	0
C100986	-	-	0.793731	-0.761982	2.34944	0	0	0
C100994	-	-	0.793731	-0.761982	2.34944	2.99367	-1.15535	7.14269
C100996	-	-	6.34985	1.94963	10.7501	1.49684	-1.43696	4.43064
C100998	-	-	3.96866	0.489976	7.44734	1.49684	-1.43696	4.43064
C101000	-	-	0	0	0	5.98735	0.119748	11.8549
C101006	-	-	0	0	0	11.9747	3.67666	20.2727
C101008	Ote100061360151	255542482-copine, putative [Ricinus communis]	0.793731	-0.761982	2.34944	0	0	0
C101010	-	-	0.793731	-0.761982	2.34944	0	0	0
C101012	-	-	4.76239	0.951685	8.57309	0	0	0
C101020	Ote237741850021	-	0	0	0	8.98102	1.79471	16.1673
C101022	-	-	7.93731	3.01772	12.8569	5.98735	0.119748	11.8549
C101024	-	-	3.17493	0.0634988	6.28635	0	0	0
C101028	Ote100072640061	-	0	0	0	5.98735	0.119748	11.8549
C101030	-	-	0	0	0	4.49051	-0.59098	9.572
C101032	Ote100119940011	-	3.96866	0.489976	7.44734	0	0	0
C101034	-	-	0	0	0	10.4779	2.71575	18.24
C101038	-	-	0.793731	-0.761982	2.34944	0	0	0
C101044	Ote100218700031	224143913-predicted protein [Populus trichocarpa]	2.38119	-0.313381	5.07577	0	0	0
C101048	-	-	9.52478	4.13563	14.9139	0	0	0
C101050	-	-	4.76239	0.951685	8.57309	1.49684	-1.43696	4.43064
C101054	-	-	0.793731	-0.761982	2.34944	0	0	0
C101056	Ote100269350111	359474056-PREDICTED: uncharacterized protein LOC100242735 [Vitis vinifera]	3.96866	0.489976	7.44734	0	0	0
C101058	-	-	3.17493	0.0634988	6.28635	8.98102	1.79471	16.1673
C101062	-	-	6.34985	1.94963	10.7501	1.49684	-1.43696	4.43064
C101064	-	-	4.76239	0.951685	8.57309	4.49051	-0.59098	9.572
C101066	Ote100165600071	-	3.17493	0.0634988	6.28635	1.49684	-1.43696	4.43064
C101068	-	-	3.96866	0.489976	7.44734	0	0	0
C101070	Ote100210850031	217071344-unknown [Medicago truncatula]	19.8433	12.0647	27.6218	0	0	0
C101072	-	-	0.793731	-0.761982	2.34944	4.49051	-0.59098	9.572
C101074	-	296040765-NADH dehydrogenase subunit 5 [Silene paradoxa]	3.17493	0.0634988	6.28635	4.49051	-0.59098	9.572
C101076	-	-	4.76239	0.951685	8.57309	0	0	0
C101078	-	-	1.58746	-0.612648	3.78757	4.49051	-0.59098	9.572
C101080	-	-	4.76239	0.951685	8.57309	4.49051	-0.59098	9.572
C101084	-	-	1.58746	-0.612648	3.78757	1.49684	-1.43696	4.43064
C101086	-	-	9.52478	4.13563	14.9139	26.9431	14.496	39.3901
C101088	Ote100215430001	-	3.17493	0.0634988	6.28635	1.49684	-1.43696	4.43064
C101090	-	-	2.38119	-0.313381	5.07577	0	0	0
C101096	-	-	0	0	0	53.8861	36.2834	71.4889
C101098	-	-	0.793731	-0.761982	2.34944	2.99367	-1.15535	7.14269
C101100	-	-	5.55612	1.44009	9.67215	0	0	0
C101102	-	-	2.38119	-0.313381	5.07577	2.99367	-1.15535	7.14269
C101104	-	-	0.793731	-0.761982	2.34944	13.4715	4.67013	22.2729
C101106	Ote100010190061	-	5.55612	1.44009	9.67215	0	0	0
C101108	-	-	0.793731	-0.761982	2.34944	0	0	0
C101110	-	-	16.6684	9.53919	23.7975	26.9431	14.496	39.3901
C101112	-	-	0	0	0	11.9747	3.67666	20.2727
C101118	-	-	0	0	0	5.98735	0.119748	11.8549
C101122	-	-	2.38119	-0.313381	5.07577	7.48419	0.924009	14.0444
C101124	Ote100122730031	-	2.38119	-0.313381	5.07577	0	0	0
C101126	-	-	3.96866	0.489976	7.44734	0	0	0
C101130	Ote100196350001	-	3.17493	0.0634988	6.28635	0	0	0
C101132	-	-	2.38119	-0.313381	5.07577	0	0	0
C101134	-	-	1.58746	-0.612648	3.78757	7.48419	0.924009	14.0444
C101136	Ote100274550071	297851052-predicted protein [Arabidopsis lyrata subsp. lyrata]	2.38119	-0.313381	5.07577	0	0	0
C101138	-	-	0.793731	-0.761982	2.34944	1.49684	-1.43696	4.43064
C101140	Ote100028340151	449438933-PREDICTED: probable LRR receptor-like serine/threonine-protein kinase At1g56140-like [Cucumis sativus]	0	0	0	7.48419	0.924009	14.0444
C101142	-	-	13.4934	7.07906	19.9078	10.4779	2.71575	18.24
C101144	-	-	0	0	0	2.99367	-1.15535	7.14269
C101150	-	-	0	0	0	11.9747	3.67666	20.2727
C101156	Ote100068630161	356495291-PREDICTED: probable L-type lectin-domain containing receptor kinase S.5-like [Glycine max]	1.58746	-0.612648	3.78757	1.49684	-1.43696	4.43064
C101158	-	-	3.96866	0.489976	7.44734	0	0	0
C101160	-	-	0	0	0	2.99367	-1.15535	7.14269
C101162	-	-	3.17493	0.0634988	6.28635	1.49684	-1.43696	4.43064
C101164	-	-	0	0	0	4.49051	-0.59098	9.572
C101166	-	-	3.17493	0.0634988	6.28635	1.49684	-1.43696	4.43064
C101168	-	-	1.58746	-0.612648	3.78757	4.49051	-0.59098	9.572
C101172	Ote100263040041	15229988-PWWP domain-containing protein [Arabidopsis thaliana]	3.17493	0.0634988	6.28635	0	0	0
C101176	-	-	2.38119	-0.313381	5.07577	17.962	7.79907	28.125
C101178	Ote100197680131	-	3.17493	0.0634988	6.28635	1.49684	-1.43696	4.43064
C101182	Ote100046170061	-	7.14358	2.47644	11.8107	0	0	0
C101184	Ote100265740041	350537181-histidine triad family protein [Solanum lycopersicum]	2.38119	-0.313381	5.07577	28.4399	15.6518	41.228
C101186	Ote100278350051	-	7.14358	2.47644	11.8107	11.9747	3.67666	20.2727
C101190	-	-	0.793731	-0.761982	2.34944	10.4779	2.71575	18.24
C101196	Ote100174900081	-	30.1618	20.5717	39.7518	53.8861	36.2834	71.4889
C101198	Ote100185670011	-	5.55612	1.44009	9.67215	0	0	0
C101202	Ote100157660081	-	3.17493	0.0634988	6.28635	0	0	0
C101204	-	-	2.38119	-0.313381	5.07577	1.49684	-1.43696	4.43064
C101206	-	-	0.793731	-0.761982	2.34944	4.49051	-0.59098	9.572
C101210	-	-	2.38119	-0.313381	5.07577	0	0	0
C101212	-	-	2.38119	-0.313381	5.07577	0	0	0
C101214	-	-	4.76239	0.951685	8.57309	0	0	0
C101220	Ote100254840031	-	11.906	5.88072	17.9312	0	0	0
C101222	-	-	0.793731	-0.761982	2.34944	10.4779	2.71575	18.24
C101224	-	-	0	0	0	1.49684	-1.43696	4.43064
C101228	-	-	0	0	0	7.48419	0.924009	14.0444
C101234	Ote100195170041	-	5.55612	1.44009	9.67215	0	0	0
C101236	-	-	1.58746	-0.612648	3.78757	2.99367	-1.15535	7.14269
C101238	-	-	2.38119	-0.313381	5.07577	0	0	0
C101240	-	-	2.38119	-0.313381	5.07577	0	0	0
C101244	-	-	3.96866	0.489976	7.44734	2.99367	-1.15535	7.14269
C101246	-	-	0	0	0	4.49051	-0.59098	9.572
C101256	-	-	15.8746	8.91727	22.832	8.98102	1.79471	16.1673
C101258	Ote100006450151	255545862-multidrug resistance pump, putative [Ricinus communis]	0	0	0	5.98735	0.119748	11.8549
C101260	Ote100122570061	-	7.93731	3.01772	12.8569	4.49051	-0.59098	9.572
C101262	-	-	0.793731	-0.761982	2.34944	1.49684	-1.43696	4.43064
C101264	-	-	6.34985	1.94963	10.7501	0	0	0
C101266	Ote100176710041	356552027-Description_not_found	0.793731	-0.761982	2.34944	4.49051	-0.59098	9.572
C101274	-	-	1.58746	-0.612648	3.78757	2.99367	-1.15535	7.14269
C101276	-	-	1.58746	-0.612648	3.78757	0	0	0
C101278	Ote100145930121	296089273-unnamed protein product [Vitis vinifera]	0	0	0	56.8798	38.7947	74.9649
C101282	-	-	0	0	0	16.4652	6.7349	26.1955
C101286	Ote100072620091	-	0	0	0	20.9557	9.97845	31.933
C101290	Ote100034300101	-	3.96866	0.489976	7.44734	0	0	0
C101292	-	-	2.38119	-0.313381	5.07577	1.49684	-1.43696	4.43064
C101296	-	-	4.76239	0.951685	8.57309	8.98102	1.79471	16.1673
C101298	-	-	4.76239	0.951685	8.57309	0	0	0
C101300	Ote100079860011	89058602-R2R3-MYB transcription factor MYB8 [Pinus taeda]	3.17493	0.0634988	6.28635	2.99367	-1.15535	7.14269
C101302	Ote100090660111	38639313-ATP-dependent CLP protease [Solanum tuberosum]	3.17493	0.0634988	6.28635	0	0	0
C101304	-	-	1.58746	-0.612648	3.78757	2.99367	-1.15535	7.14269
C101306	-	-	6.34985	1.94963	10.7501	1.49684	-1.43696	4.43064
C101312	-	-	2.38119	-0.313381	5.07577	0	0	0
C101314	Ote100050440001	224126755-SAUR family protein [Populus trichocarpa]	0.793731	-0.761982	2.34944	0	0	0
C101316	-	-	3.96866	0.489976	7.44734	2.99367	-1.15535	7.14269
C101318	-	-	4.76239	0.951685	8.57309	0	0	0
C101320	-	-	4.76239	0.951685	8.57309	4.49051	-0.59098	9.572
C101322	Ote100047030011	218191606-hypothetical protein OsI_08990 [Oryza sativa Indica Group]	0.793731	-0.761982	2.34944	0	0	0
C101328	-	-	0	0	0	8.98102	1.79471	16.1673
C101334	-	-	0.793731	-0.761982	2.34944	4.49051	-0.59098	9.572
C101336	-	-	0.793731	-0.761982	2.34944	0	0	0
C101338	Ote100254410191	-	3.96866	0.489976	7.44734	8.98102	1.79471	16.1673
C101340	-	-	1.58746	-0.612648	3.78757	0	0	0
C101344	-	-	2.38119	-0.313381	5.07577	1.49684	-1.43696	4.43064
C101346	Ote100009640151	255583086-NEDD8 ultimate buster, putative [Ricinus communis]	1.58746	-0.612648	3.78757	0	0	0
C101350	-	-	4.76239	0.951685	8.57309	0	0	0
C101352	-	-	3.17493	0.0634988	6.28635	1.49684	-1.43696	4.43064
C101356	-	-	0.793731	-0.761982	2.34944	1.49684	-1.43696	4.43064
C101358	-	-	3.17493	0.0634988	6.28635	0	0	0
C101360	Ote100229870051	-	6.34985	1.94963	10.7501	0	0	0
C101364	Ote100231240091	356530215-PREDICTED: cellulose synthase A catalytic subunit 4 [UDP-forming]-like [Glycine max]	1.58746	-0.612648	3.78757	0	0	0
C101368	-	-	2.38119	-0.313381	5.07577	0	0	0
C101370	-	-	2.38119	-0.313381	5.07577	0	0	0
C101372	-	325127059-cytochrome oxidase subunit I [Phelsuma laticauda]	0	0	0	10.4779	2.71575	18.24
C101374	-	-	3.17493	0.0634988	6.28635	0	0	0
C101376	Ote100023050041	-	2.38119	-0.313381	5.07577	1.49684	-1.43696	4.43064
C101378	Ote100012660011	62320220-putative pre-mRNA splicing factor PRP19 [Arabidopsis thaliana]	3.96866	0.489976	7.44734	1.49684	-1.43696	4.43064
C101380	Ote100197060111	449534003-PREDICTED: outer envelope protein 64, mitochondrial-like, partial [Cucumis sativus]	7.14358	2.47644	11.8107	0	0	0
C101386	Ote100077020011	147817753-hypothetical protein VITISV_031721 [Vitis vinifera]	0.793731	-0.761982	2.34944	1.49684	-1.43696	4.43064
C101392	Ote100036180161	53148427-metallothionein [Oryza rufipogon]	3.96866	0.489976	7.44734	10.4779	2.71575	18.24
C101394	-	-	6.34985	1.94963	10.7501	0	0	0
C101396	-	-	1.58746	-0.612648	3.78757	0	0	0
C101404	-	-	0	0	0	7.48419	0.924009	14.0444
C101406	-	-	2.38119	-0.313381	5.07577	2.99367	-1.15535	7.14269
C101408	-	-	0	0	0	5.98735	0.119748	11.8549
C101416	-	-	0.793731	-0.761982	2.34944	2.99367	-1.15535	7.14269
C101418	Ote100221170031	-	2.38119	-0.313381	5.07577	0	0	0
C101420	Ote100277640051	-	2.38119	-0.313381	5.07577	2.99367	-1.15535	7.14269
C101422	-	-	3.96866	0.489976	7.44734	0	0	0
C101424	-	-	5.55612	1.44009	9.67215	0	0	0
C101426	-	-	1.58746	-0.612648	3.78757	1.49684	-1.43696	4.43064
C101428	-	-	2.38119	-0.313381	5.07577	2.99367	-1.15535	7.14269
C101430	-	-	1.58746	-0.612648	3.78757	2.99367	-1.15535	7.14269
C101432	-	-	2.38119	-0.313381	5.07577	0	0	0
C101434	-	-	0	0	0	8.98102	1.79471	16.1673
C101436	-	-	2.38119	-0.313381	5.07577	0	0	0
C101442	-	-	2.38119	-0.313381	5.07577	1.49684	-1.43696	4.43064
C101444	Ote236030280001	-	0	0	0	5.98735	0.119748	11.8549
C101446	-	-	2.38119	-0.313381	5.07577	4.49051	-0.59098	9.572
C101454	Ote100159220121	224131012-Description_not_found	2.38119	-0.313381	5.07577	0	0	0
C101456	-	-	0.793731	-0.761982	2.34944	7.48419	0.924009	14.0444
C101462	-	-	1.58746	-0.612648	3.78757	1.49684	-1.43696	4.43064
C101464	-	-	3.17493	0.0634988	6.28635	0	0	0
C101466	Ote100271100041	449488546-PREDICTED: pentatricopeptide repeat-containing protein At4g21300-like [Cucumis sativus]	0	0	0	4.49051	-0.59098	9.572
C101468	Ote100197230251	-	7.14358	2.47644	11.8107	2.99367	-1.15535	7.14269
C101470	-	147823217-hypothetical protein VITISV_037062 [Vitis vinifera]	0	0	0	4.49051	-0.59098	9.572
C101474	-	-	4.76239	0.951685	8.57309	11.9747	3.67666	20.2727
C101476	-	-	3.17493	0.0634988	6.28635	0	0	0
C101478	-	-	3.17493	0.0634988	6.28635	2.99367	-1.15535	7.14269
C101482	Ote100267080041	-	1.58746	-0.612648	3.78757	0	0	0
C101484	-	-	2.38119	-0.313381	5.07577	0	0	0
C101486	-	-	2.38119	-0.313381	5.07577	0	0	0
C101488	-	-	7.93731	3.01772	12.8569	0	0	0
C101490	-	-	2.38119	-0.313381	5.07577	2.99367	-1.15535	7.14269
C101492	Ote100269350071	255537153-conserved hypothetical protein [Ricinus communis]	54.7675	41.8448	67.6902	91.3071	68.3934	114.221
C101494	-	-	1.58746	-0.612648	3.78757	4.49051	-0.59098	9.572
C101496	-	-	0.793731	-0.761982	2.34944	2.99367	-1.15535	7.14269
C101498	Ote100099700031	-	0	0	0	4.49051	-0.59098	9.572
C101500	-	-	0.793731	-0.761982	2.34944	0	0	0
C101502	-	-	0.793731	-0.761982	2.34944	4.49051	-0.59098	9.572
C101504	Ote100027740071	297738034-unnamed protein product [Vitis vinifera]	3.96866	0.489976	7.44734	0	0	0
C101508	Ote100119790151	-	8.73105	3.57133	13.8908	0	0	0
C101510	Ote100122340021	-	4.76239	0.951685	8.57309	0	0	0
C101512	-	-	1.58746	-0.612648	3.78757	0	0	0
C101514	-	-	0	0	0	4.49051	-0.59098	9.572
C101516	Ote100176190031	380293466-menthol dehydrogenase, partial [Salvia sclarea]	0	0	0	20.9557	9.97845	31.933
C101518	-	-	0.793731	-0.761982	2.34944	0	0	0
C101522	-	-	0	0	0	20.9557	9.97845	31.933
C101528	-	-	0	0	0	2.99367	-1.15535	7.14269
C101530	Ote100150730001	-	0.793731	-0.761982	2.34944	4.49051	-0.59098	9.572
C101532	-	-	2.38119	-0.313381	5.07577	0	0	0
C101534	-	-	1.58746	-0.612648	3.78757	2.99367	-1.15535	7.14269
C101536	-	147768682-hypothetical protein VITISV_040632 [Vitis vinifera]	0	0	0	1.49684	-1.43696	4.43064
C101538	-	-	1.58746	-0.612648	3.78757	2.99367	-1.15535	7.14269
C101540	-	-	2.38119	-0.313381	5.07577	2.99367	-1.15535	7.14269
C101542	-	-	1.58746	-0.612648	3.78757	2.99367	-1.15535	7.14269
C101544	-	-	2.38119	-0.313381	5.07577	0	0	0
C101546	Ote100248680021	-	3.96866	0.489976	7.44734	0	0	0
C101548	-	-	4.76239	0.951685	8.57309	0	0	0
C101550	-	-	2.38119	-0.313381	5.07577	0	0	0
C101552	-	-	2.38119	-0.313381	5.07577	2.99367	-1.15535	7.14269
C101554	-	-	3.17493	0.0634988	6.28635	0	0	0
C101556	Ote100160990011	449490528-PREDICTED: aluminum-activated malate transporter 12-like [Cucumis sativus]	3.17493	0.0634988	6.28635	1.49684	-1.43696	4.43064
C101560	Ote100276030042	-	2.38119	-0.313381	5.07577	0	0	0
C101562	-	-	3.17493	0.0634988	6.28635	0	0	0
C101566	Ote100088610001	218191650-hypothetical protein OsI_09096 [Oryza sativa Indica Group]	1.58746	-0.612648	3.78757	16.4652	6.7349	26.1955
C101568	Ote100022570091	-	0	0	0	14.9684	5.69088	24.2459
C101570	-	-	0.793731	-0.761982	2.34944	2.99367	-1.15535	7.14269
C101572	-	-	3.17493	0.0634988	6.28635	0	0	0
C101574	Ote100072990291	297746505-unnamed protein product [Vitis vinifera]	0.793731	-0.761982	2.34944	4.49051	-0.59098	9.572
C101576	-	332322087-hypothetical protein [Beta vulgaris subsp. vulgaris]	0.793731	-0.761982	2.34944	2.99367	-1.15535	7.14269
C101580	-	13449402-hypothetical protein ArthMp026 [Arabidopsis thaliana]	0.793731	-0.761982	2.34944	1.49684	-1.43696	4.43064
C101586	-	-	0	0	0	1.46859	-1.40985	4.34704
C101588	-	-	0.778755	-0.747605	2.30512	4.40578	-0.579829	9.3914
C101592	-	-	0	0	0	5.87438	0.117488	11.6313
C101594	-	-	0	0	0	1.46859	-1.40985	4.34704
C101596	-	-	0	0	0	27.9033	15.3565	40.4501
C101598	-	-	0.778755	-0.747605	2.30512	2.93719	-1.13355	7.00793
C101602	Ote100162200101	-	8.56631	3.50394	13.6287	0	0	0
C101606	-	-	5.45129	1.41292	9.48966	8.81157	1.76085	15.8623
C101612	-	-	0.778755	-0.747605	2.30512	4.40578	-0.579829	9.3914
C101614	-	-	2.33627	-0.307468	4.98	0	0	0
C101616	-	-	0.778755	-0.747605	2.30512	2.93719	-1.13355	7.00793
C101618	-	-	2.33627	-0.307468	4.98	2.93719	-1.13355	7.00793
C101620	-	-	339.537	307.666	371.408	632.964	573.207	692.721
C101622	-	-	1.55751	-0.601089	3.71611	7.34297	0.906575	13.7794
C101624	Ote100258020062	-	3.11502	0.0623007	6.16774	4.40578	-0.579829	9.3914
C101626	-	-	38.159	27.4745	48.8435	0	0	0
C101630	Ote100253880051	-	25.6989	16.9307	34.4672	19.0917	8.71335	29.4701
C101632	-	-	1.55751	-0.601089	3.71611	0	0	0
C101636	-	-	2.33627	-0.307468	4.98	0	0	0
C101638	Ote100225140031	449527264-PREDICTED: protochlorophyllide-dependent translocon component 52, chloroplastic-like [Cucumis sativus]	4.67253	0.933728	8.41134	0	0	0
C101640	-	-	1.55751	-0.601089	3.71611	1.46859	-1.40985	4.34704
C101644	-	-	0	0	0	2.93719	-1.13355	7.00793
C101650	Ote100228740011	449434332-PREDICTED: putative E3 ubiquitin-protein ligase RING1a-like [Cucumis sativus]	0.778755	-0.747605	2.30512	1.46859	-1.40985	4.34704
C101652	-	-	3.11502	0.0623007	6.16774	0	0	0
C101656	Ote100044440041	-	2.33627	-0.307468	4.98	0	0	0
C101658	Ote100030170051	-	2.33627	-0.307468	4.98	0	0	0
C101660	-	-	3.89378	0.480731	7.30682	0	0	0
C101662	Ote100165120061	-	2.33627	-0.307468	4.98	0	0	0
C101664	-	-	1.55751	-0.601089	3.71611	5.87438	0.117488	11.6313
C101668	-	-	0	0	0	4.40578	-0.579829	9.3914
C101670	-	-	2.33627	-0.307468	4.98	0	0	0
C101672	-	-	4.67253	0.933728	8.41134	2.93719	-1.13355	7.00793
C101676	Ote100254110091	-	2.33627	-0.307468	4.98	0	0	0
C101680	-	-	3.11502	0.0623007	6.16774	0	0	0
C101682	-	-	0	0	0	10.2802	2.66451	17.8958
C101686	-	-	3.11502	0.0623007	6.16774	2.93719	-1.13355	7.00793
C101690	Ote100205630101	-	0.778755	-0.747605	2.30512	2.93719	-1.13355	7.00793
C101694	-	-	0	0	0	2.93719	-1.13355	7.00793
C101698	-	-	2.33627	-0.307468	4.98	0	0	0
C101704	-	-	2.33627	-0.307468	4.98	0	0	0
C101706	-	-	8.56631	3.50394	13.6287	0	0	0
C101708	-	-	0	0	0	5.87438	0.117488	11.6313
C101710	-	-	6.23004	1.91284	10.5472	0	0	0
C101712	-	-	1.55751	-0.601089	3.71611	1.46859	-1.40985	4.34704
C101714	-	-	0.778755	-0.747605	2.30512	2.93719	-1.13355	7.00793
C101716	-	-	0	0	0	4.40578	-0.579829	9.3914
C101718	-	-	2.33627	-0.307468	4.98	5.87438	0.117488	11.6313
C101724	Ote100043010061	225456209-PREDICTED: wall-associated receptor kinase 2-like isoform 3 [Vitis vinifera]	6.23004	1.91284	10.5472	1.46859	-1.40985	4.34704
C101726	-	-	1.55751	-0.601089	3.71611	0	0	0
C101728	Ote100217600051	-	3.89378	0.480731	7.30682	0	0	0
C101732	-	-	7.0088	2.42972	11.5879	0	0	0
C101734	-	-	0.778755	-0.747605	2.30512	4.40578	-0.579829	9.3914
C101736	-	-	0	0	0	7.34297	0.906575	13.7794
C101738	Ote100200320001	-	1.55751	-0.601089	3.71611	1.46859	-1.40985	4.34704
C101740	-	-	0.778755	-0.747605	2.30512	0	0	0
C101742	Ote100239410011	-	1.55751	-0.601089	3.71611	2.93719	-1.13355	7.00793
C101744	-	-	3.11502	0.0623007	6.16774	4.40578	-0.579829	9.3914
C101748	Ote100037870031	-	2.33627	-0.307468	4.98	0	0	0
C101750	-	-	2.33627	-0.307468	4.98	0	0	0
C101756	Ote100197640041	-	0	0	0	5.87438	0.117488	11.6313
C101758	Ote100074670041	325516250-tyrosine aminotransferase 2 [Solanum pennellii]	1.55751	-0.601089	3.71611	0	0	0
C101760	-	-	7.78755	2.96078	12.6143	1.46859	-1.40985	4.34704
C101762	-	-	4.67253	0.933728	8.41134	0	0	0
C101764	-	-	1.55751	-0.601089	3.71611	1.46859	-1.40985	4.34704
C101772	Ote100132880081	115802-RecName: Full=Chlorophyll a-b binding protein 36, chloroplastic; AltName: Full=LHCII type I CAB-36; Short=LHCP; Flags: Precursor	0	0	0	637.37	577.405	697.335
C101776	-	-	3.89378	0.480731	7.30682	1.46859	-1.40985	4.34704
C101778	-	-	7.0088	2.42972	11.5879	0	0	0
C101780	-	-	5.45129	1.41292	9.48966	0	0	0
C101788	-	-	0	0	0	5.87438	0.117488	11.6313
C101790	-	-	1.55751	-0.601089	3.71611	5.87438	0.117488	11.6313
C101792	Ote100010270121	118483426-unknown [Populus trichocarpa]	6.23004	1.91284	10.5472	0	0	0
C101794	-	-	3.11502	0.0623007	6.16774	1.46859	-1.40985	4.34704
C101796	Ote100084150102	-	10.1238	4.62045	15.6272	0	0	0
C101804	-	-	1.55751	-0.601089	3.71611	0	0	0
C101806	-	-	0.778755	-0.747605	2.30512	7.34297	0.906575	13.7794
C101808	-	-	1.55751	-0.601089	3.71611	1.46859	-1.40985	4.34704
C101810	-	-	0	0	0	4.40578	-0.579829	9.3914
C101814	-	-	4.67253	0.933728	8.41134	1.46859	-1.40985	4.34704
C101816	-	-	2.33627	-0.307468	4.98	2.93719	-1.13355	7.00793
C101818	-	-	1.55751	-0.601089	3.71611	0	0	0
C101820	-	-	0	0	0	2.93719	-1.13355	7.00793
C101824	-	-	6.23004	1.91284	10.5472	0	0	0
C101826	-	-	2.33627	-0.307468	4.98	0	0	0
C101828	Ote100105920051	374093384-ABCG3, partial [Triticum aestivum]	1.55751	-0.601089	3.71611	0	0	0
C101830	Ote100037080101	356499534-PREDICTED: sterol 3-beta-glucosyltransferase UGT80B1-like isoform X1 [Glycine max]	2.33627	-0.307468	4.98	2.93719	-1.13355	7.00793
C101834	-	-	7.78755	2.96078	12.6143	0	0	0
C101838	-	-	3.89378	0.480731	7.30682	0	0	0
C101840	Ote100007390001	356532135-Description_not_found	8.56631	3.50394	13.6287	0	0	0
C101846	Ote100032630211	-	8.56631	3.50394	13.6287	0	0	0
C101848	-	-	0	0	0	2.93719	-1.13355	7.00793
C101852	-	-	4.67253	0.933728	8.41134	5.87438	0.117488	11.6313
C101854	-	-	1.55751	-0.601089	3.71611	2.93719	-1.13355	7.00793
C101856	-	-	0	0	0	4.40578	-0.579829	9.3914
C101860	Ote100186550021	-	1.55751	-0.601089	3.71611	1.46859	-1.40985	4.34704
C101862	Ote100034460031	-	3.11502	0.0623007	6.16774	0	0	0
C101864	-	-	3.11502	0.0623007	6.16774	0	0	0
C101870	-	-	2.33627	-0.307468	4.98	2.93719	-1.13355	7.00793
C101872	Ote100019280051	-	0.778755	-0.747605	2.30512	8.81157	1.76085	15.8623
C101874	-	-	0	0	0	10.2802	2.66451	17.8958
C101876	-	-	1.55751	-0.601089	3.71611	8.81157	1.76085	15.8623
C101878	-	-	3.89378	0.480731	7.30682	4.40578	-0.579829	9.3914
C101880	-	-	0	0	0	5.87438	0.117488	11.6313
C101884	-	-	3.11502	0.0623007	6.16774	0	0	0
C101886	Ote100040360121	-	3.11502	0.0623007	6.16774	0	0	0
C101888	-	-	4.67253	0.933728	8.41134	0	0	0
C101890	-	-	3.11502	0.0623007	6.16774	2.93719	-1.13355	7.00793
C101892	-	-	0.778755	-0.747605	2.30512	1.46859	-1.40985	4.34704
C101894	-	255580487-spore coat protein, putative [Ricinus communis]	24.1414	15.643	32.6398	16.1545	6.60782	25.7013
C101898	Ote100030050041	302143710-unnamed protein product [Vitis vinifera]	4.67253	0.933728	8.41134	0	0	0
C101900	-	-	1.55751	-0.601089	3.71611	1.46859	-1.40985	4.34704
C101904	Ote100268780061	165975392-sulfate transporter [Vitis rupestris]	4.67253	0.933728	8.41134	0	0	0
C101906	Ote100278390041	-	3.11502	0.0623007	6.16774	1.46859	-1.40985	4.34704
C101908	Ote100058770121	-	5.45129	1.41292	9.48966	1.46859	-1.40985	4.34704
C101910	-	-	0.778755	-0.747605	2.30512	2.93719	-1.13355	7.00793
C101912	Ote100195150021	115503910-MFT-like protein [Vitis vinifera]	1.55751	-0.601089	3.71611	2.93719	-1.13355	7.00793
C101918	-	-	2.33627	-0.307468	4.98	0	0	0
C101920	-	-	2.33627	-0.307468	4.98	2.93719	-1.13355	7.00793
C101922	-	-	0	0	0	208.54	174.24	242.841
C101928	-	-	1.55751	-0.601089	3.71611	2.93719	-1.13355	7.00793
C101930	-	-	1.55751	-0.601089	3.71611	2.93719	-1.13355	7.00793
C101932	-	-	0	0	0	7.34297	0.906575	13.7794
C101934	-	-	4.67253	0.933728	8.41134	0	0	0
C101936	-	-	6.23004	1.91284	10.5472	1.46859	-1.40985	4.34704
C101938	Ote100254170031	-	3.11502	0.0623007	6.16774	2.93719	-1.13355	7.00793
C101940	-	-	3.11502	0.0623007	6.16774	0	0	0
C101942	Ote100115880101	-	5.45129	1.41292	9.48966	0	0	0
C101944	-	-	0	0	0	4.40578	-0.579829	9.3914
C101952	-	-	1.55751	-0.601089	3.71611	0	0	0
C101956	-	-	1.55751	-0.601089	3.71611	0	0	0
C101958	Ote100264630031	-	0	0	0	5.87438	0.117488	11.6313
C101960	-	-	3.11502	0.0623007	6.16774	0	0	0
C101962	Ote100205340081	302143852-unnamed protein product [Vitis vinifera]	2.33627	-0.307468	4.98	0	0	0
C101964	-	-	2.33627	-0.307468	4.98	0	0	0
C101968	-	-	0	0	0	48.4636	31.9282	64.999
C101970	-	255560810-nucleic acid binding protein, putative [Ricinus communis]	125.38	106.012	144.747	299.593	258.481	340.705
C101972	Ote100164500031	-	0	0	0	4.40578	-0.579829	9.3914
C101974	-	-	4.67253	0.933728	8.41134	0	0	0
C101978	-	-	0	0	0	1.46859	-1.40985	4.34704
C101984	-	-	4.67253	0.933728	8.41134	2.93719	-1.13355	7.00793
C101986	-	-	0	0	0	8.81157	1.76085	15.8623
C101988	-	-	0	0	0	1.46859	-1.40985	4.34704
C101990	Ote100047180051	5001454-putative non-LTR retrolelement reverse transcriptase [Arabidopsis thaliana]	3.89378	0.480731	7.30682	0	0	0
C101992	-	-	5.45129	1.41292	9.48966	0	0	0
C101998	-	-	5.45129	1.41292	9.48966	0	0	0
C102000	Ote100080750031	-	0	0	0	4.40578	-0.579829	9.3914
C102002	-	-	0	0	0	46.995	30.7121	63.278
C102004	-	-	0	0	0	2.93719	-1.13355	7.00793
C102008	Ote100108290061	359487354-PREDICTED: protein gamma response 1-like [Vitis vinifera]	2.33627	-0.307468	4.98	0	0	0
C102010	Ote100036690012	-	0	0	0	350.994	306.495	395.493
C102014	-	-	3.11502	0.0623007	6.16774	0	0	0
C102018	Ote237761430011	-	0	0	0	4.40578	-0.579829	9.3914
C102022	-	-	3.11502	0.0623007	6.16774	0	0	0
C102026	-	-	1.55751	-0.601089	3.71611	1.46859	-1.40985	4.34704
C102028	-	-	1.55751	-0.601089	3.71611	2.93719	-1.13355	7.00793
C102030	-	-	1.55751	-0.601089	3.71611	10.2802	2.66451	17.8958
C102032	-	-	3.11502	0.0623007	6.16774	0	0	0
C102034	-	-	10.1238	4.62045	15.6272	0	0	0
C102036	Ote100017190031	-	8.56631	3.50394	13.6287	0	0	0
C102038	Ote100027620031	-	3.89378	0.480731	7.30682	0	0	0
C102040	-	-	1.55751	-0.601089	3.71611	0	0	0
C102042	-	-	0	0	0	10.2802	2.66451	17.8958
C102044	Ote100051220061	-	1.55751	-0.601089	3.71611	2.93719	-1.13355	7.00793
C102046	Ote100188830001	431812559-UDP-glucosyltransferase isoform 2 [Picrorhiza kurrooa]	2.33627	-0.307468	4.98	0	0	0
C102050	Ote238038890041	-	2.33627	-0.307468	4.98	1.46859	-1.40985	4.34704
C102054	Ote100051290111	297734896-unnamed protein product [Vitis vinifera]	5.45129	1.41292	9.48966	2.93719	-1.13355	7.00793
C102056	-	-	4.67253	0.933728	8.41134	1.46859	-1.40985	4.34704
C102058	-	-	0	0	0	2.93719	-1.13355	7.00793
C102060	-	-	0.778755	-0.747605	2.30512	5.87438	0.117488	11.6313
C102062	-	-	3.89378	0.480731	7.30682	0	0	0
C102066	-	-	0.778755	-0.747605	2.30512	5.87438	0.117488	11.6313
C102072	-	-	0	0	0	4.40578	-0.579829	9.3914
C102074	-	-	3.89378	0.480731	7.30682	2.93719	-1.13355	7.00793
C102076	Ote100116070161	-	1.55751	-0.601089	3.71611	0	0	0
C102078	-	-	3.11502	0.0623007	6.16774	2.93719	-1.13355	7.00793
C102082	-	-	0	0	0	2.93719	-1.13355	7.00793
C102084	-	-	0	0	0	2.93719	-1.13355	7.00793
C102086	Ote100100700031	224117326-predicted protein [Populus trichocarpa]	3.11502	0.0623007	6.16774	0	0	0
C102088	Ote100229580041	357449725-Leucine-rich repeat-containing protein [Medicago truncatula]	2.33627	-0.307468	4.98	0	0	0
C102094	-	-	0.778755	-0.747605	2.30512	0	0	0
C102102	-	-	4.67253	0.933728	8.41134	0	0	0
C102108	-	-	3.11502	0.0623007	6.16774	0	0	0
C102110	-	-	0	0	0	5.87438	0.117488	11.6313
C102114	-	-	0	0	0	1.46859	-1.40985	4.34704
C102116	-	-	3.89378	0.480731	7.30682	0	0	0
C102118	-	-	0	0	0	5.87438	0.117488	11.6313
C102120	-	-	2.33627	-0.307468	4.98	4.40578	-0.579829	9.3914
C102124	-	-	3.89378	0.480731	7.30682	8.81157	1.76085	15.8623
C102126	-	-	4.67253	0.933728	8.41134	0	0	0
C102128	-	-	2.33627	-0.307468	4.98	1.46859	-1.40985	4.34704
C102130	-	-	1.55751	-0.601089	3.71611	4.40578	-0.579829	9.3914
C102132	-	-	0.778755	-0.747605	2.30512	2.93719	-1.13355	7.00793
C102134	-	-	1.55751	-0.601089	3.71611	2.93719	-1.13355	7.00793
C102136	Ote100102130041	224085896-Description_not_found	4.67253	0.933728	8.41134	0	0	0
C102138	Ote100249490031	-	5.45129	1.41292	9.48966	2.93719	-1.13355	7.00793
C102140	-	-	1.55751	-0.601089	3.71611	0	0	0
C102142	-	-	0.778755	-0.747605	2.30512	1.46859	-1.40985	4.34704
C102144	Ote238040710011	62319059-P-glycoprotein [Arabidopsis thaliana]	1.55751	-0.601089	3.71611	0	0	0
C102150	-	-	1.55751	-0.601089	3.71611	1.46859	-1.40985	4.34704
C102152	Ote100006090001	-	3.89378	0.480731	7.30682	2.93719	-1.13355	7.00793
C102158	Ote100048650051	-	3.11502	0.0623007	6.16774	4.40578	-0.579829	9.3914
C102162	Ote100247000151	255544500-splicing endonuclease positive effector sen1, putative [Ricinus communis]	5.45129	1.41292	9.48966	0	0	0
C102166	-	-	5.45129	1.41292	9.48966	0	0	0
C102168	Ote100267840021	449534183-PREDICTED: uncharacterized protein LOC101224752, partial [Cucumis sativus]	7.78755	2.96078	12.6143	0	0	0
C102170	-	-	4.67253	0.933728	8.41134	0	0	0
C102176	Ote100094140071	225432698-PREDICTED: pentatricopeptide repeat-containing protein At4g14820 [Vitis vinifera]	1.55751	-0.601089	3.71611	1.46859	-1.40985	4.34704
C102180	-	-	3.89378	0.480731	7.30682	2.93719	-1.13355	7.00793
C102182	-	-	5.45129	1.41292	9.48966	2.93719	-1.13355	7.00793
C102184	-	-	3.89378	0.480731	7.30682	1.46859	-1.40985	4.34704
C102186	-	-	2.33627	-0.307468	4.98	0	0	0
C102190	Ote100174670071	-	3.11502	0.0623007	6.16774	11.7488	3.60729	19.8902
C102192	-	-	0	0	0	2.93719	-1.13355	7.00793
C102194	Ote100143540021	224082378-predicted protein [Populus trichocarpa]	4.67253	0.933728	8.41134	0	0	0
C102196	-	-	0	0	0	2.93719	-1.13355	7.00793
C102198	-	-	3.89378	0.480731	7.30682	8.81157	1.76085	15.8623
C102200	-	-	0	0	0	20.5603	9.79018	31.3305
C102206	Ote100244930041	-	2.33627	-0.307468	4.98	0	0	0
C102208	-	-	0.778755	-0.747605	2.30512	2.93719	-1.13355	7.00793
C102210	Ote100166840211	255570994-pentatricopeptide repeat-containing protein, putative [Ricinus communis]	3.11502	0.0623007	6.16774	0	0	0
C102212	Ote100067190041	297743195-unnamed protein product [Vitis vinifera]	2.33627	-0.307468	4.98	1.46859	-1.40985	4.34704
C102214	-	-	0	0	0	5.87438	0.117488	11.6313
C102216	-	-	1.55751	-0.601089	3.71611	0	0	0
C102218	-	-	3.11502	0.0623007	6.16774	0	0	0
C102220	-	-	2.33627	-0.307468	4.98	0	0	0
C102222	-	-	2.33627	-0.307468	4.98	4.40578	-0.579829	9.3914
C102226	-	-	1.55751	-0.601089	3.71611	8.81157	1.76085	15.8623
C102228	-	-	3.11502	0.0623007	6.16774	0	0	0
C102230	-	-	0	0	0	7.34297	0.906575	13.7794
C102232	-	-	1.55751	-0.601089	3.71611	8.81157	1.76085	15.8623
C102236	-	-	2.33627	-0.307468	4.98	1.46859	-1.40985	4.34704
C102238	Ote100075310021	-	0	0	0	8.81157	1.76085	15.8623
C102242	-	-	4.67253	0.933728	8.41134	1.46859	-1.40985	4.34704
C102246	Ote100055160001	297738447-unnamed protein product [Vitis vinifera]	0	0	0	4.40578	-0.579829	9.3914
C102250	Ote100150650111	-	1.55751	-0.601089	3.71611	1.46859	-1.40985	4.34704
C102252	-	-	0	0	0	7.34297	0.906575	13.7794
C102256	Ote100226620031	-	3.89378	0.480731	7.30682	0	0	0
C102258	Ote100002070191	706947-sucrose synthase, partial [Solanum tuberosum]	1.55751	-0.601089	3.71611	8.81157	1.76085	15.8623
C102262	-	-	3.11502	0.0623007	6.16774	4.40578	-0.579829	9.3914
C102264	-	-	3.11502	0.0623007	6.16774	0	0	0
C102266	-	-	8.56631	3.50394	13.6287	0	0	0
C102270	-	-	4.67253	0.933728	8.41134	0	0	0
C102272	-	255591153-conserved hypothetical protein [Ricinus communis]	0	0	0	4.40578	-0.579829	9.3914
C102274	-	-	5.45129	1.41292	9.48966	0	0	0
C102280	-	-	3.89378	0.480731	7.30682	0	0	0
C102282	Ote100072210041	224075052-Description_not_found	3.11502	0.0623007	6.16774	0	0	0
C102292	-	-	0.778755	-0.747605	2.30512	2.93719	-1.13355	7.00793
C102294	Ote100052260021	225424928-PREDICTED: pentatricopeptide repeat-containing protein At2g02750 [Vitis vinifera]	0	0	0	7.34297	0.906575	13.7794
C102296	-	-	3.89378	0.480731	7.30682	0	0	0
C102298	-	-	0	0	0	8.81157	1.76085	15.8623
C102302	Ote100192720051	-	5.45129	1.41292	9.48966	7.34297	0.906575	13.7794
C102306	-	-	0	0	0	2.93719	-1.13355	7.00793
C102312	Ote100180280031	356546670-Description_not_found	0	0	0	4.40578	-0.579829	9.3914
C102314	Ote100200450021	-	5.45129	1.41292	9.48966	0	0	0
C102316	Ote100272460091	-	0.778755	-0.747605	2.30512	1.46859	-1.40985	4.34704
C102318	Ote100153140021	-	3.89378	0.480731	7.30682	8.81157	1.76085	15.8623
C102320	Ote100263930081	-	2.33627	-0.307468	4.98	0	0	0
C102324	-	-	3.89378	0.480731	7.30682	0	0	0
C102326	-	-	0	0	0	10.2802	2.66451	17.8958
C102328	-	-	1.55751	-0.601089	3.71611	2.93719	-1.13355	7.00793
C102330	Ote100251830091	225440476-PREDICTED: aldo-keto reductase family 4 member C9-like [Vitis vinifera]	4.67253	0.933728	8.41134	0	0	0
C102332	-	-	3.11502	0.0623007	6.16774	1.46859	-1.40985	4.34704
C102334	-	-	3.11502	0.0623007	6.16774	0	0	0
C102336	Ote100261090101	-	3.89378	0.480731	7.30682	0	0	0
C102340	-	-	3.11502	0.0623007	6.16774	4.40578	-0.579829	9.3914
C102344	Ote100086930021	156616771-SMLII [Salvia miltiorrhiza]	3.89378	0.480731	7.30682	0	0	0
C102352	-	-	0	0	0	10.2802	2.66451	17.8958
C102354	-	-	2.33627	-0.307468	4.98	0	0	0
C102356	-	-	1.55751	-0.601089	3.71611	0	0	0
C102358	-	-	1.55751	-0.601089	3.71611	1.46859	-1.40985	4.34704
C102366	-	-	0.778755	-0.747605	2.30512	1.46859	-1.40985	4.34704
C102368	-	-	1.55751	-0.601089	3.71611	4.40578	-0.579829	9.3914
C102370	Ote100068630161	-	3.89378	0.480731	7.30682	0	0	0
C102372	-	-	0.778755	-0.747605	2.30512	0	0	0
C102374	-	-	0	0	0	0	0	0
C102376	Ote100108620051	-	7.0088	2.42972	11.5879	0	0	0
C102386	Ote100232760061	-	9.34506	4.0576	14.6325	19.0917	8.71335	29.4701
C102388	Ote100045600111	297737527-unnamed protein product [Vitis vinifera]	1.55751	-0.601089	3.71611	0	0	0
C102390	-	-	4.67253	0.933728	8.41134	2.93719	-1.13355	7.00793
C102392	-	-	1.55751	-0.601089	3.71611	0	0	0
C102394	-	-	0	0	0	7.34297	0.906575	13.7794
C102396	Ote100053940051	-	1.55751	-0.601089	3.71611	0	0	0
C102398	Ote100029760061	-	32.7077	22.8158	42.5997	14.6859	5.58351	23.7884
C102400	-	-	1.55751	-0.601089	3.71611	2.93719	-1.13355	7.00793
C102402	Ote100168790021	-	7.0088	2.42972	11.5879	0	0	0
C102404	-	-	2.33627	-0.307468	4.98	0	0	0
C102406	Ote100173030041	224128684-hypothetical protein POPTR_0014s13500g [Populus trichocarpa]	0	0	0	4.40578	-0.579829	9.3914
C102410	-	-	2.33627	-0.307468	4.98	4.40578	-0.579829	9.3914
C102414	-	-	0	0	0	2.93719	-1.13355	7.00793
C102416	-	-	3.89378	0.480731	7.30682	1.46859	-1.40985	4.34704
C102418	Ote100185770052	255542090-synaptosomal associated protein, putative [Ricinus communis]	5.45129	1.41292	9.48966	0	0	0
C102420	-	-	0.778755	-0.747605	2.30512	5.87438	0.117488	11.6313
C102422	-	-	0.778755	-0.747605	2.30512	0	0	0
C102424	-	-	0	0	0	22.0289	10.8808	33.1771
C102426	Ote100255950041	-	0.778755	-0.747605	2.30512	0	0	0
C102428	Ote100028340041	-	3.11502	0.0623007	6.16774	4.40578	-0.579829	9.3914
C102430	-	-	1.55751	-0.601089	3.71611	2.93719	-1.13355	7.00793
C102432	-	-	0	0	0	7.34297	0.906575	13.7794
C102442	-	-	2.33627	-0.307468	4.98	0	0	0
C102446	-	-	1.55751	-0.601089	3.71611	0	0	0
C102452	Ote100023470072	255568185-ATP binding protein, putative [Ricinus communis]	3.11502	0.0623007	6.16774	0	0	0
C102454	-	-	7.78755	2.96078	12.6143	2.93719	-1.13355	7.00793
C102456	-	-	0	0	0	4.40578	-0.579829	9.3914
C102458	-	-	2.33627	-0.307468	4.98	4.40578	-0.579829	9.3914
C102460	-	-	4.67253	0.933728	8.41134	0	0	0
C102462	-	-	3.11502	0.0623007	6.16774	5.87438	0.117488	11.6313
C102464	-	-	10.1238	4.62045	15.6272	1.46859	-1.40985	4.34704
C102466	-	-	2.33627	-0.307468	4.98	0	0	0
C102468	-	-	1.55751	-0.601089	3.71611	2.93719	-1.13355	7.00793
C102470	-	118486527-unknown [Populus trichocarpa]	2.33627	-0.307468	4.98	1.46859	-1.40985	4.34704
C102472	Ote100058490141	224119890-Description_not_found	0.778755	-0.747605	2.30512	1.46859	-1.40985	4.34704
C102474	-	-	2.33627	-0.307468	4.98	1.46859	-1.40985	4.34704
C102478	Ote100127660051	-	2.33627	-0.307468	4.98	1.46859	-1.40985	4.34704
C102480	Ote100205990051	-	2.33627	-0.307468	4.98	0	0	0
C102482	Ote100234950041	-	2.33627	-0.307468	4.98	0	0	0
C102484	-	-	3.89378	0.480731	7.30682	0	0	0
C102488	Ote100233540021	-	3.11502	0.0623007	6.16774	0	0	0
C102492	-	-	1.55751	-0.601089	3.71611	2.93719	-1.13355	7.00793
C102502	-	-	1.55751	-0.601089	3.71611	2.93719	-1.13355	7.00793
C102506	Ote100033180041	356511231-PREDICTED: L-ascorbate oxidase [Glycine max]	1.55751	-0.601089	3.71611	0	0	0
C102508	-	-	1.55751	-0.601089	3.71611	1.46859	-1.40985	4.34704
C102510	-	-	2.33627	-0.307468	4.98	0	0	0
C102512	Ote100181920021	357494399-DNA/RNA-binding protein KIN17 [Medicago truncatula]	0	0	0	2.93719	-1.13355	7.00793
C102516	Ote100078120041	255567371-pentatricopeptide repeat-containing protein, putative [Ricinus communis]	1.55751	-0.601089	3.71611	2.93719	-1.13355	7.00793
C102518	Ote100059950041	255580467-brca1 associated ring domain, putative [Ricinus communis]	2.33627	-0.307468	4.98	0	0	0
C102520	-	-	4.67253	0.933728	8.41134	0	0	0
C102522	-	-	2.33627	-0.307468	4.98	4.40578	-0.579829	9.3914
C102524	-	-	0	0	0	4.40578	-0.579829	9.3914
C102526	Ote100233460131	-	2.33627	-0.307468	4.98	0	0	0
C102528	-	-	3.11502	0.0623007	6.16774	1.46859	-1.40985	4.34704
C102530	-	-	4.67253	0.933728	8.41134	0	0	0
C102538	Ote100111490071	-	2.33627	-0.307468	4.98	0	0	0
C102540	-	-	2.33627	-0.307468	4.98	5.87438	0.117488	11.6313
C102542	Ote100109180211	-	1.55751	-0.601089	3.71611	0	0	0
C102544	-	-	6.23004	1.91284	10.5472	0	0	0
C102550	-	-	3.11502	0.0623007	6.16774	0	0	0
C102562	-	-	1.55751	-0.601089	3.71611	1.46859	-1.40985	4.34704
C102564	-	-	3.89378	0.480731	7.30682	1.46859	-1.40985	4.34704
C102566	Ote100110480071	-	2.33627	-0.307468	4.98	2.93719	-1.13355	7.00793
C102570	Ote100135820031	15223861-sugar transport protein 14 [Arabidopsis thaliana]	0	0	0	4.40578	-0.579829	9.3914
C102574	Ote100016610121	224130942-predicted protein [Populus trichocarpa]	3.11502	0.0623007	6.16774	2.93719	-1.13355	7.00793
C102576	-	-	0.778755	-0.747605	2.30512	4.40578	-0.579829	9.3914
C102578	-	-	0	0	0	5.87438	0.117488	11.6313
C102582	-	-	0	0	0	2.93719	-1.13355	7.00793
C102584	Ote100006330151	224072266-Description_not_found	3.11502	0.0623007	6.16774	0	0	0
C102586	-	38345209-OSJNBb0012E08.6 [Oryza sativa Japonica Group]	0.778755	-0.747605	2.30512	0	0	0
C102590	Ote100076290011	255572272-serine-threonine protein kinase, plant-type, putative [Ricinus communis]	5.45129	1.41292	9.48966	0	0	0
C102592	-	-	0.778755	-0.747605	2.30512	0	0	0
C102594	Ote100132340071	297746497-unnamed protein product [Vitis vinifera]	0	0	0	2.93719	-1.13355	7.00793
C102596	-	-	2.33627	-0.307468	4.98	5.87438	0.117488	11.6313
C102598	Ote100242140071	147838046-hypothetical protein VITISV_043548 [Vitis vinifera]	4.67253	0.933728	8.41134	1.46859	-1.40985	4.34704
C102600	-	-	3.11502	0.0623007	6.16774	1.46859	-1.40985	4.34704
C102602	-	-	0.778755	-0.747605	2.30512	0	0	0
C102606	-	47457839-cytochrome c oxidase subunits III (mitochondrion) [Eucalanus bungii]	0	0	0	5.87438	0.117488	11.6313
C102608	-	-	0	0	0	4.40578	-0.579829	9.3914
C102612	Ote100184530081	-	2.33627	-0.307468	4.98	4.40578	-0.579829	9.3914
C102614	-	-	0	0	0	5.87438	0.117488	11.6313
C102616	-	-	2.33627	-0.307468	4.98	0	0	0
C102618	Ote100019440031	-	0.778755	-0.747605	2.30512	0	0	0
C102620	-	-	0	0	0	7.34297	0.906575	13.7794
C102622	Ote100104920081	224139184-Description_not_found	0	0	0	8.81157	1.76085	15.8623
C102624	Ote100208090061	-	3.11502	0.0623007	6.16774	0	0	0
C102626	Ote100226620081	-	7.78755	2.96078	12.6143	0	0	0
C102630	-	-	0	0	0	4.40578	-0.579829	9.3914
C102632	-	-	7.0088	2.42972	11.5879	2.93719	-1.13355	7.00793
C102634	-	-	2.33627	-0.307468	4.98	0	0	0
C102636	-	-	1.55751	-0.601089	3.71611	2.93719	-1.13355	7.00793
C102638	-	-	0	0	0	1.46859	-1.40985	4.34704
C102640	-	-	2.33627	-0.307468	4.98	2.93719	-1.13355	7.00793
C102642	-	-	0	0	0	10.2802	2.66451	17.8958
C102646	-	-	0.778755	-0.747605	2.30512	1.46859	-1.40985	4.34704
C102650	Ote100208920061	449444907-PREDICTED: uncharacterized protein LOC101211501 [Cucumis sativus]	2.33627	-0.307468	4.98	4.40578	-0.579829	9.3914
C102654	-	-	0	0	0	4.40578	-0.579829	9.3914
C102656	-	224083004-predicted protein [Populus trichocarpa]	3.89378	0.480731	7.30682	0	0	0
C102662	-	-	3.11502	0.0623007	6.16774	4.40578	-0.579829	9.3914
C102666	-	-	3.89378	0.480731	7.30682	0	0	0
C102668	-	-	5.45129	1.41292	9.48966	0	0	0
C102688	Ote100231300031	-	3.89378	0.480731	7.30682	1.46859	-1.40985	4.34704
C102692	-	-	3.11502	0.0623007	6.16774	0	0	0
C102694	-	-	3.11502	0.0623007	6.16774	0	0	0
C102698	-	-	5.45129	1.41292	9.48966	1.46859	-1.40985	4.34704
C102702	-	-	1.55751	-0.601089	3.71611	2.93719	-1.13355	7.00793
C102704	-	-	0.778755	-0.747605	2.30512	2.93719	-1.13355	7.00793
C102706	-	-	7.0088	2.42972	11.5879	0	0	0
C102708	-	-	2.33627	-0.307468	4.98	0	0	0
C102710	-	-	3.89378	0.480731	7.30682	0	0	0
C102712	-	-	3.11502	0.0623007	6.16774	0	0	0
C102714	-	-	4.67253	0.933728	8.41134	0	0	0
C102716	Ote100033690011	124484393-integral membrane family protein [Ipomoea nil]	0	0	0	5.87438	0.117488	11.6313
C102718	-	-	0.778755	-0.747605	2.30512	5.87438	0.117488	11.6313
C102722	-	-	3.89378	0.480731	7.30682	1.46859	-1.40985	4.34704
C102724	Ote100176900021	449434989-PREDICTED: GDSL esterase/lipase At3g26430-like [Cucumis sativus]	0	0	0	5.87438	0.117488	11.6313
C102726	-	-	1.55751	-0.601089	3.71611	5.87438	0.117488	11.6313
C102728	-	-	1.55751	-0.601089	3.71611	2.93719	-1.13355	7.00793
C102730	-	-	0.778755	-0.747605	2.30512	1.46859	-1.40985	4.34704
C102734	Ote100241420021	-	4.67253	0.933728	8.41134	4.40578	-0.579829	9.3914
C102736	-	-	0	0	0	4.40578	-0.579829	9.3914
C102738	-	-	0	0	0	7.34297	0.906575	13.7794
C102740	Ote100117280021	-	1.55751	-0.601089	3.71611	5.87438	0.117488	11.6313
C102744	-	-	2.33627	-0.307468	4.98	1.46859	-1.40985	4.34704
C102748	-	-	1.55751	-0.601089	3.71611	5.87438	0.117488	11.6313
C102752	-	-	1.55751	-0.601089	3.71611	0	0	0
C102754	-	-	1.55751	-0.601089	3.71611	0	0	0
C102756	-	-	0.778755	-0.747605	2.30512	0	0	0
C102758	-	-	0.778755	-0.747605	2.30512	7.34297	0.906575	13.7794
C102760	Ote100205290111	-	1.55751	-0.601089	3.71611	1.46859	-1.40985	4.34704
C102762	-	-	11.6813	5.76976	17.5929	2.93719	-1.13355	7.00793
C102764	-	-	1.55751	-0.601089	3.71611	0	0	0
C102766	-	-	14.0176	7.5418	20.4934	0	0	0
C102770	-	-	0.778755	-0.747605	2.30512	11.7488	3.60729	19.8902
C102772	-	-	0	0	0	5.87438	0.117488	11.6313
C102774	-	-	1.55751	-0.601089	3.71611	2.93719	-1.13355	7.00793
C102776	-	-	1.55751	-0.601089	3.71611	0	0	0
C102778	-	-	1.55751	-0.601089	3.71611	1.46859	-1.40985	4.34704
C102780	Ote100273180021	224057692-laccase family protein [Populus trichocarpa]	3.11502	0.0623007	6.16774	1.46859	-1.40985	4.34704
C102782	Ote100226330042	224111602-hypothetical protein POPTR_0010s12940g [Populus trichocarpa]	0.778755	-0.747605	2.30512	5.87438	0.117488	11.6313
C102784	Ote100240310061	296081740-unnamed protein product [Vitis vinifera]	4.67253	0.933728	8.41134	0	0	0
C102786	Ote100069420031	-	16.3539	9.3592	23.3485	30.8405	17.6498	44.0312
C102790	-	-	5.45129	1.41292	9.48966	0	0	0
C102792	-	-	2.33627	-0.307468	4.98	1.46859	-1.40985	4.34704
C102794	-	-	1.55751	-0.601089	3.71611	2.93719	-1.13355	7.00793
C102796	Ote100226210051	351721948-uncharacterized protein LOC100500331 [Glycine max]	5.45129	1.41292	9.48966	14.6859	5.58351	23.7884
C102798	-	-	0	0	0	17.6231	7.65191	27.5944
C102800	Ote100128500011	225454204-PREDICTED: disease resistance protein RPP13 [Vitis vinifera]	6.23004	1.91284	10.5472	2.93719	-1.13355	7.00793
C102802	Ote100219300171	33146748-putative guanine nucleotide-exchange protein GEP2 [Oryza sativa Japonica Group]	3.11502	0.0623007	6.16774	1.46859	-1.40985	4.34704
C102804	-	-	1.55751	-0.601089	3.71611	0	0	0
C102806	-	-	0	0	0	8.81157	1.76085	15.8623
C102808	Ote100086500041	255548487-Beta-glucosidase, putative [Ricinus communis]	2.33627	-0.307468	4.98	5.87438	0.117488	11.6313
C102810	Ote100168020011	-	14.7964	8.1431	21.4496	412.675	364.424	460.926
C102812	-	-	4.67253	0.933728	8.41134	1.46859	-1.40985	4.34704
C102818	-	-	2.33627	-0.307468	4.98	0	0	0
C102820	-	-	3.11502	0.0623007	6.16774	0	0	0
C102824	Ote100226330041	297844410-ATPAP2 [Arabidopsis lyrata subsp. lyrata]	3.89378	0.480731	7.30682	0	0	0
C102826	-	-	1.55751	-0.601089	3.71611	4.40578	-0.579829	9.3914
C102828	Ote100158170131	-	3.89378	0.480731	7.30682	0	0	0
C102830	Ote100182390041	-	1.55751	-0.601089	3.71611	0	0	0
C102832	-	-	1.55751	-0.601089	3.71611	0	0	0
C102834	-	-	1.55751	-0.601089	3.71611	0	0	0
C102836	Ote100120480071	413935591-hypothetical protein ZEAMMB73_263549, partial [Zea mays]	1.55751	-0.601089	3.71611	0	0	0
C102838	-	-	6.23004	1.91284	10.5472	4.40578	-0.579829	9.3914
C102840	Ote100017170061	147783503-hypothetical protein VITISV_025911 [Vitis vinifera]	0	0	0	4.40578	-0.579829	9.3914
C102842	-	-	3.11502	0.0623007	6.16774	0	0	0
C102844	-	-	0	0	0	4.40578	-0.579829	9.3914
C102848	-	-	1.55751	-0.601089	3.71611	0	0	0
C102850	-	-	0	0	0	4.40578	-0.579829	9.3914
C102852	-	-	0	0	0	2.93719	-1.13355	7.00793
C102854	Ote100232760071	-	4.67253	0.933728	8.41134	0	0	0
C102856	-	-	3.89378	0.480731	7.30682	0	0	0
C102858	Ote100223450231	-	3.11502	0.0623007	6.16774	0	0	0
C102860	-	-	4.67253	0.933728	8.41134	7.34297	0.906575	13.7794
C102862	-	-	0	0	0	5.87438	0.117488	11.6313
C102864	-	-	0.778755	-0.747605	2.30512	1.46859	-1.40985	4.34704
C102866	-	-	2.33627	-0.307468	4.98	0	0	0
C102868	-	-	10.9026	5.19146	16.6137	0	0	0
C102870	Ote100088110041	224126779-mtn21-like protein [Populus trichocarpa]	0	0	0	5.87438	0.117488	11.6313
C102876	Ote100256560101	359485950-PREDICTED: receptor-like protein 12-like [Vitis vinifera]	3.11502	0.0623007	6.16774	0	0	0
C102878	Ote100007190031	-	1.55751	-0.601089	3.71611	2.93719	-1.13355	7.00793
C102880	-	-	2.33627	-0.307468	4.98	1.46859	-1.40985	4.34704
C102886	-	-	0	0	0	4.40578	-0.579829	9.3914
C102888	-	-	1.55751	-0.601089	3.71611	0	0	0
C102890	-	-	9.34506	4.0576	14.6325	0	0	0
C102892	-	-	3.11502	0.0623007	6.16774	4.40578	-0.579829	9.3914
C102894	-	-	0.778755	-0.747605	2.30512	8.81157	1.76085	15.8623
C102896	-	-	0.778755	-0.747605	2.30512	4.40578	-0.579829	9.3914
C102900	-	-	1.55751	-0.601089	3.71611	1.46859	-1.40985	4.34704
C102902	-	-	0	0	0	2.93719	-1.13355	7.00793
C102904	-	-	0.778755	-0.747605	2.30512	5.87438	0.117488	11.6313
C102906	Ote100276630072	-	3.89378	0.480731	7.30682	0	0	0
C102912	-	-	0	0	0	70.4926	50.5501	90.435
C102914	-	-	0	0	0	2.93719	-1.13355	7.00793
C102916	-	-	0	0	0	4.40578	-0.579829	9.3914
C102918	Ote100104410031	357469763-Peptide transporter [Medicago truncatula]	4.67253	0.933728	8.41134	1.46859	-1.40985	4.34704
C102920	Ote100009270051	-	3.89378	0.480731	7.30682	0	0	0
C102922	-	-	2.33627	-0.307468	4.98	1.46859	-1.40985	4.34704
C102924	Ote100052570031	-	5.45129	1.41292	9.48966	0	0	0
C102928	Ote100002090061	359474852-PREDICTED: subtilisin-like protease-like [Vitis vinifera]	1.55751	-0.601089	3.71611	0	0	0
C102930	-	-	0	0	0	1.46859	-1.40985	4.34704
C102932	-	-	0	0	0	5.87438	0.117488	11.6313
C102934	-	-	7.0088	2.42972	11.5879	14.6859	5.58351	23.7884
C102936	-	-	2.33627	-0.307468	4.98	1.46859	-1.40985	4.34704
C102938	-	-	0	0	0	5.87438	0.117488	11.6313
C102940	Ote100222740061	-	5.45129	1.41292	9.48966	4.40578	-0.579829	9.3914
C102946	-	-	0.778755	-0.747605	2.30512	2.93719	-1.13355	7.00793
C102948	-	-	0.778755	-0.747605	2.30512	7.34297	0.906575	13.7794
C102950	-	-	0.778755	-0.747605	2.30512	2.93719	-1.13355	7.00793
C102958	Ote100229640011	-	3.11502	0.0623007	6.16774	0	0	0
C102960	Ote100130730071	356530419-PREDICTED: protein Brevis radix-like 4-like [Glycine max]	3.11502	0.0623007	6.16774	1.46859	-1.40985	4.34704
C102962	-	-	6.23004	1.91284	10.5472	0	0	0
C102968	Ote100237080091	359474997-PREDICTED: serine/threonine-protein kinase ATR-like [Vitis vinifera]	3.11502	0.0623007	6.16774	2.93719	-1.13355	7.00793
C102970	Ote100124010011	-	0	0	0	4.40578	-0.579829	9.3914
C102972	-	-	3.11502	0.0623007	6.16774	2.93719	-1.13355	7.00793
C102974	-	-	0.778755	-0.747605	2.30512	0	0	0
C102980	-	-	2.33627	-0.307468	4.98	1.46859	-1.40985	4.34704
C102982	Ote100168810101	209978913-WRKY transcription factor-30 [Capsicum annuum]	0.778755	-0.747605	2.30512	0	0	0
C102984	-	-	2.33627	-0.307468	4.98	0	0	0
C102988	-	-	0	0	0	4.40578	-0.579829	9.3914
C102990	-	-	0.778755	-0.747605	2.30512	5.87438	0.117488	11.6313
C102992	-	-	1.55751	-0.601089	3.71611	0	0	0
C102994	-	-	0.778755	-0.747605	2.30512	5.87438	0.117488	11.6313
C102996	-	-	3.11502	0.0623007	6.16774	0	0	0
C102998	-	294864320-reverse transcriptase [Eleocharis macrostachya]	3.89378	0.480731	7.30682	0	0	0
C103000	-	-	4.67253	0.933728	8.41134	0	0	0
C103004	-	-	0.778755	-0.747605	2.30512	2.93719	-1.13355	7.00793
C103006	Ote100149350141	-	0.778755	-0.747605	2.30512	2.93719	-1.13355	7.00793
C103008	Ote100023730031	-	2.33627	-0.307468	4.98	0	0	0
C103012	-	-	48.2828	36.2643	60.3014	0	0	0
C103014	-	-	7.0088	2.42972	11.5879	0	0	0
C103016	-	-	0	0	0	13.2174	4.58202	21.8527
C103018	-	-	1.55751	-0.601089	3.71611	1.46859	-1.40985	4.34704
C103020	-	-	2.33627	-0.307468	4.98	4.40578	-0.579829	9.3914
C103022	-	-	0	0	0	7.34297	0.906575	13.7794
C103024	-	-	3.89378	0.480731	7.30682	0	0	0
C103026	Ote100208650031	225457925-PREDICTED: receptor protein kinase CLAVATA1-like [Vitis vinifera]	2.33627	-0.307468	4.98	4.40578	-0.579829	9.3914
C103028	Ote100112070021	449468660-PREDICTED: pentatricopeptide repeat-containing protein At1g06145-like [Cucumis sativus]	2.33627	-0.307468	4.98	0	0	0
C103030	-	-	0	0	0	8.81157	1.76085	15.8623
C103032	Ote100156430211	224115636-predicted protein [Populus trichocarpa]	2.33627	-0.307468	4.98	4.40578	-0.579829	9.3914
C103034	-	-	2.33627	-0.307468	4.98	29.3719	16.4991	42.2447
C103038	Ote100084200021	-	0	0	0	4.40578	-0.579829	9.3914
C103040	-	-	4.67253	0.933728	8.41134	0	0	0
C103042	Ote100276980041	-	7.0088	2.42972	11.5879	0	0	0
C103046	Ote100022480021	255539531-(S)-N-methylcoclaurine 3'-hydroxylase isozyme, putative [Ricinus communis]	1.55751	-0.601089	3.71611	2.93719	-1.13355	7.00793
C103048	-	-	1.55751	-0.601089	3.71611	0	0	0
C103050	-	-	2.33627	-0.307468	4.98	0	0	0
C103052	-	-	0.778755	-0.747605	2.30512	2.93719	-1.13355	7.00793
C103054	-	-	1.55751	-0.601089	3.71611	1.46859	-1.40985	4.34704
C103056	-	-	2.33627	-0.307468	4.98	0	0	0
C103058	-	-	0	0	0	7.34297	0.906575	13.7794
C103060	Ote100091130001	1841462-Elongation factor 2 [Nicotiana tabacum]	304.493	274.312	334.675	298.125	257.114	339.136
C103062	Ote100219400021	147863228-hypothetical protein VITISV_002313 [Vitis vinifera]	3.89378	0.480731	7.30682	0	0	0
C103066	-	-	3.11502	0.0623007	6.16774	4.40578	-0.579829	9.3914
C103068	Ote100097070061	-	1.55751	-0.601089	3.71611	4.40578	-0.579829	9.3914
C103070	Ote100004680001	-	33.4865	23.4775	43.4955	0	0	0
C103072	-	-	4.67253	0.933728	8.41134	2.93719	-1.13355	7.00793
C103074	-	-	2.33627	-0.307468	4.98	0	0	0
C103076	-	-	0	0	0	4.3242	-0.569092	9.21748
C103078	-	-	0	0	0	5.76559	0.115313	11.4159
C103080	-	-	0.764334	-0.733761	2.26243	5.76559	0.115313	11.4159
C103084	Ote100183290221	255569845-small heat-shock protein, putative [Ricinus communis]	116.943	98.4127	135.473	1256.9	1173.48	1340.32
C103086	-	-	2.293	-0.301774	4.88778	1.4414	-1.38374	4.26654
C103088	-	-	3.05734	0.061147	6.05352	0	0	0
C103094	-	-	0	0	0	8.64839	1.72824	15.5685
C103096	-	-	1.52867	-0.589958	3.64729	4.3242	-0.569092	9.21748
C103098	-	-	0.764334	-0.733761	2.26243	1.4414	-1.38374	4.26654
C103102	-	-	3.82167	0.471829	7.17151	0	0	0
C103104	-	-	21.4014	13.4742	29.3285	23.0624	11.7618	34.3629
C103108	-	-	3.05734	0.061147	6.05352	0	0	0
C103112	-	-	4.586	0.916437	8.25557	0	0	0
C103114	-	-	0.764334	-0.733761	2.26243	1.4414	-1.38374	4.26654
C103116	-	-	0.764334	-0.733761	2.26243	1.4414	-1.38374	4.26654
C103118	-	-	2.293	-0.301774	4.88778	0	0	0
C103120	Ote100007400011	42568534-beta glucosidase 41 [Arabidopsis thaliana]	4.586	0.916437	8.25557	1.4414	-1.38374	4.26654
C103122	Ote100013920031	-	1.52867	-0.589958	3.64729	4.3242	-0.569092	9.21748
C103130	Ote100005810051	-	0	0	0	12.9726	4.49717	21.448
C103132	-	-	0.764334	-0.733761	2.26243	2.8828	-1.11256	6.87815
C103134	-	-	0.764334	-0.733761	2.26243	1.4414	-1.38374	4.26654
C103136	-	-	2.293	-0.301774	4.88778	2.8828	-1.11256	6.87815
C103138	-	-	3.05734	0.061147	6.05352	0	0	0
C103140	-	-	1.52867	-0.589958	3.64729	1.4414	-1.38374	4.26654
C103142	Ote100008350021	147790057-hypothetical protein VITISV_012183 [Vitis vinifera]	9.93634	4.53489	15.3378	12.9726	4.49717	21.448
C103146	Ote100127090091	356545843-PREDICTED: putative pentatricopeptide repeat-containing protein At1g68930-like isoform X1 [Glycine max]	2.293	-0.301774	4.88778	0	0	0
C103148	-	-	4.586	0.916437	8.25557	0	0	0
C103150	Ote100141480031	-	2.293	-0.301774	4.88778	2.8828	-1.11256	6.87815
C103152	-	-	3.05734	0.061147	6.05352	0	0	0
C103154	-	-	3.82167	0.471829	7.17151	0	0	0
C103156	-	-	0	0	0	11.5312	3.54049	19.5219
C103160	-	-	0.764334	-0.733761	2.26243	5.76559	0.115313	11.4159
C103168	-	-	1.52867	-0.589958	3.64729	1.4414	-1.38374	4.26654
C103172	-	-	0.764334	-0.733761	2.26243	2.8828	-1.11256	6.87815
C103176	-	-	2.293	-0.301774	4.88778	0	0	0
C103180	Ote100169370071	237899560-putative tea geometrid larvae-inducible protein [Camellia sinensis]	0	0	0	258.01	220.213	295.808
C103186	Ote100262730041	255565707-serine-threonine protein kinase, plant-type, putative [Ricinus communis]	0	0	0	2.8828	-1.11256	6.87815
C103188	-	-	3.82167	0.471829	7.17151	0	0	0
C103192	-	-	242.294	215.621	268.967	106.663	82.3608	130.966
C103198	-	-	0.764334	-0.733761	2.26243	1.4414	-1.38374	4.26654
C103200	Ote100210350061	449450888-PREDICTED: triacylglycerol lipase 2-like isoform 2 [Cucumis sativus]	1.52867	-0.589958	3.64729	1.4414	-1.38374	4.26654
C103202	-	-	12.9937	6.81688	19.1705	54.7731	37.3578	72.1885
C103206	-	-	2.293	-0.301774	4.88778	2.8828	-1.11256	6.87815
C103208	-	-	3.05734	0.061147	6.05352	0	0	0
C103210	Ote100094400091	-	1.52867	-0.589958	3.64729	0	0	0
C103214	Ote100153590081	388501986-unknown [Lotus japonicus]	0	0	0	191.706	159.125	224.287
C103220	-	-	0	0	0	38.9178	24.2379	53.5976
C103224	-	-	3.82167	0.471829	7.17151	2.8828	-1.11256	6.87815
C103226	Ote100003070131	-	3.05734	0.061147	6.05352	7.20699	0.889786	13.5242
C103232	-	-	0.764334	-0.733761	2.26243	4.3242	-0.569092	9.21748
C103234	-	-	0	0	0	7.20699	0.889786	13.5242
C103236	Ote100057530061	225459593-PREDICTED: aldehyde dehydrogenase family 3 member H1 [Vitis vinifera]	1.52867	-0.589958	3.64729	0	0	0
C103238	-	-	2.293	-0.301774	4.88778	0	0	0
C103240	-	-	2.293	-0.301774	4.88778	0	0	0
C103242	-	-	2.293	-0.301774	4.88778	2.8828	-1.11256	6.87815
C103248	Ote100011080031	224133428-glycoside hydrolase family 47 family protein [Populus trichocarpa]	5.35034	1.38675	9.31392	4.3242	-0.569092	9.21748
C103250	-	-	0	0	0	4.3242	-0.569092	9.21748
C103252	Ote100002000001	359493740-PREDICTED: uncharacterized protein LOC100262430 [Vitis vinifera]	2.293	-0.301774	4.88778	0	0	0
C103254	-	-	0	0	0	7.20699	0.889786	13.5242
C103256	-	-	0	0	0	4.3242	-0.569092	9.21748
C103258	Ote100102900051	147766035-hypothetical protein VITISV_038742 [Vitis vinifera]	0	0	0	4.3242	-0.569092	9.21748
C103260	Ote100037680101	255661114-pentatricopeptide repeat-containing protein [Citharexylum ligustrinum]	6.87901	2.38472	11.3733	0	0	0
C103264	-	-	0.764334	-0.733761	2.26243	11.5312	3.54049	19.5219
C103266	-	-	3.82167	0.471829	7.17151	1.4414	-1.38374	4.26654
C103268	-	-	32.8664	23.0427	42.69	67.7457	48.3776	87.1139
C103270	Ote100186290241	-	0	0	0	2.8828	-1.11256	6.87815
C103272	Ote100197350001	-	0.764334	-0.733761	2.26243	0	0	0
C103276	-	-	0	0	0	0	0	0
C103278	-	-	5.35034	1.38675	9.31392	0	0	0
C103280	Ote100089480091	-	6.11467	1.87742	10.3519	0	0	0
C103284	Ote100075270041	-	2.293	-0.301774	4.88778	7.20699	0.889786	13.5242
C103292	Ote100262340051	-	5.35034	1.38675	9.31392	0	0	0
C103296	-	-	2.293	-0.301774	4.88778	0	0	0
C103298	Ote100220750321	449488681-PREDICTED: serine/threonine-protein kinase TIO-like [Cucumis sativus]	3.82167	0.471829	7.17151	0	0	0
C103300	-	-	2.293	-0.301774	4.88778	2.8828	-1.11256	6.87815
C103304	Ote100121930041	-	1.52867	-0.589958	3.64729	1.4414	-1.38374	4.26654
C103306	Ote100021710041	-	3.05734	0.061147	6.05352	0	0	0
C103310	-	-	3.82167	0.471829	7.17151	0	0	0
C103314	-	-	3.05734	0.061147	6.05352	1.4414	-1.38374	4.26654
C103316	-	147854880-hypothetical protein VITISV_042933 [Vitis vinifera]	2.293	-0.301774	4.88778	1.4414	-1.38374	4.26654
C103320	-	-	7.64334	2.90595	12.3807	8.64839	1.72824	15.5685
C103326	-	-	2.293	-0.301774	4.88778	0	0	0
C103334	Ote100110080181	-	12.9937	6.81688	19.1705	25.9452	13.9591	37.9312
C103336	Ote100230070201	-	3.82167	0.471829	7.17151	0	0	0
C103338	-	294864246-reverse transcriptase [Eleocharis cellulosa]	4.586	0.916437	8.25557	0	0	0
C103340	Ote100110690071	14209541-putative proline-rich protein [Oryza sativa Japonica Group]	0	0	0	10.0898	2.61517	17.5644
C103342	Ote100122570091	-	0	0	0	2.8828	-1.11256	6.87815
C103344	Ote100003330091	-	3.05734	0.061147	6.05352	7.20699	0.889786	13.5242
C103350	-	-	2.293	-0.301774	4.88778	0	0	0
C103352	-	-	2.293	-0.301774	4.88778	0	0	0
C103354	Ote100229150161	-	0	0	0	7.20699	0.889786	13.5242
C103356	Ote100050090031	359476450-PREDICTED: glutamate receptor 2.8-like [Vitis vinifera]	0	0	0	7.20699	0.889786	13.5242
C103360	Ote237979350011	-	2.293	-0.301774	4.88778	2.8828	-1.11256	6.87815
C103366	-	-	1.52867	-0.589958	3.64729	2.8828	-1.11256	6.87815
C103368	-	-	3.82167	0.471829	7.17151	4.3242	-0.569092	9.21748
C103370	-	-	12.2293	6.23697	18.2217	0	0	0
C103372	Ote100160850021	359474183-PREDICTED: auxin-induced protein 5NG4-like [Vitis vinifera]	0	0	0	4.3242	-0.569092	9.21748
C103374	-	-	0.764334	-0.733761	2.26243	7.20699	0.889786	13.5242
C103378	-	-	2.293	-0.301774	4.88778	1.4414	-1.38374	4.26654
C103382	-	-	3.05734	0.061147	6.05352	1.4414	-1.38374	4.26654
C103384	-	-	5.35034	1.38675	9.31392	5.76559	0.115313	11.4159
C103388	-	-	3.05734	0.061147	6.05352	2.8828	-1.11256	6.87815
C103390	-	-	3.05734	0.061147	6.05352	0	0	0
C103392	-	-	3.05734	0.061147	6.05352	0	0	0
C103394	-	-	2.293	-0.301774	4.88778	2.8828	-1.11256	6.87815
C103396	-	-	0	0	0	15.8554	6.48546	25.2253
C103398	-	-	1.52867	-0.589958	3.64729	0	0	0
C103400	Ote100076290011	224116832-Description_not_found	5.35034	1.38675	9.31392	0	0	0
C103402	-	-	1.52867	-0.589958	3.64729	15.8554	6.48546	25.2253
C103404	Ote100257860061	357441405-hypothetical protein MTR_1g080360 [Medicago truncatula]	5.35034	1.38675	9.31392	1.4414	-1.38374	4.26654
C103408	-	-	0.764334	-0.733761	2.26243	11.5312	3.54049	19.5219
C103410	-	-	2.293	-0.301774	4.88778	1.4414	-1.38374	4.26654
C103412	-	-	1.52867	-0.589958	3.64729	1.4414	-1.38374	4.26654
C103414	-	-	2.293	-0.301774	4.88778	8.64839	1.72824	15.5685
C103416	Ote100245480011	45790002-quercetin 3-O-glucoside-6''-O-malonyltransferase [Glandularia x hybrida]	4.586	0.916437	8.25557	0	0	0
C103420	Ote100012050101	-	0.764334	-0.733761	2.26243	0	0	0
C103422	-	-	1.52867	-0.589958	3.64729	0	0	0
C103424	Ote100234280061	-	0	0	0	4.3242	-0.569092	9.21748
C103426	Ote237741850021	225440362-PREDICTED: mitochondrial import inner membrane translocase subunit Tim9 [Vitis vinifera]	2.293	-0.301774	4.88778	8.64839	1.72824	15.5685
C103430	-	-	0	0	0	11.5312	3.54049	19.5219
C103436	-	-	2.293	-0.301774	4.88778	1.4414	-1.38374	4.26654
C103438	-	-	3.05734	0.061147	6.05352	0	0	0
C103440	-	-	0.764334	-0.733761	2.26243	2.8828	-1.11256	6.87815
C103442	Ote100234500031	-	1.52867	-0.589958	3.64729	1.4414	-1.38374	4.26654
C103444	-	-	34.395	24.3455	44.4445	12.9726	4.49717	21.448
C103446	Ote100261870031	-	7.64334	2.90595	12.3807	10.0898	2.61517	17.5644
C103448	-	-	0	0	0	2.8828	-1.11256	6.87815
C103454	-	-	3.82167	0.471829	7.17151	0	0	0
C103456	-	-	0	0	0	2.8828	-1.11256	6.87815
C103458	-	-	4.586	0.916437	8.25557	0	0	0
C103462	Ote100192720041	-	3.05734	0.061147	6.05352	0	0	0
C103464	-	-	0	0	0	1.4414	-1.38374	4.26654
C103466	-	-	7.64334	2.90595	12.3807	8.64839	1.72824	15.5685
C103468	Ote100174190041	-	3.05734	0.061147	6.05352	0	0	0
C103470	Ote100097270001	126143476-lectin-receptor like protein kinase 1 [Nicotiana tabacum]	2.293	-0.301774	4.88778	1.4414	-1.38374	4.26654
C103472	-	-	3.82167	0.471829	7.17151	1.4414	-1.38374	4.26654
C103474	-	-	1.52867	-0.589958	3.64729	1.4414	-1.38374	4.26654
C103476	-	-	0.764334	-0.733761	2.26243	0	0	0
C103478	-	-	0	0	0	15.8554	6.48546	25.2253
C103480	-	-	2.293	-0.301774	4.88778	0	0	0
C103482	Ote100221670001	383081853-caffeic acid O-methyltransferase 1, partial [Eucalyptus pilularis]	56.5607	43.6736	69.4478	0	0	0
C103484	Ote100212110031	225431147-PREDICTED: uncharacterized protein LOC100250667 [Vitis vinifera]	1.52867	-0.589958	3.64729	1.4414	-1.38374	4.26654
C103486	-	-	0	0	0	5.76559	0.115313	11.4159
C103488	-	-	4.586	0.916437	8.25557	5.76559	0.115313	11.4159
C103490	-	-	0.764334	-0.733761	2.26243	2.8828	-1.11256	6.87815
C103496	-	-	0	0	0	5.76559	0.115313	11.4159
C103500	-	-	0	0	0	2.8828	-1.11256	6.87815
C103504	Ote100116800021	-	3.82167	0.471829	7.17151	8.64839	1.72824	15.5685
C103506	-	-	0.764334	-0.733761	2.26243	4.3242	-0.569092	9.21748
C103508	-	-	1.52867	-0.589958	3.64729	5.76559	0.115313	11.4159
C103510	-	-	3.82167	0.471829	7.17151	0	0	0
C103512	-	-	0.764334	-0.733761	2.26243	4.3242	-0.569092	9.21748
C103514	Ote100264520151	-	4.586	0.916437	8.25557	5.76559	0.115313	11.4159
C103518	-	-	3.05734	0.061147	6.05352	0	0	0
C103520	Ote100079820051	225425865-PREDICTED: ATP-dependent DNA helicase Q-like 5-like [Vitis vinifera]	4.586	0.916437	8.25557	1.4414	-1.38374	4.26654
C103522	-	-	1.52867	-0.589958	3.64729	2.8828	-1.11256	6.87815
C103524	Ote100035470111	-	6.11467	1.87742	10.3519	1.4414	-1.38374	4.26654
C103526	-	-	0	0	0	2.8828	-1.11256	6.87815
C103530	-	-	2.293	-0.301774	4.88778	2.8828	-1.11256	6.87815
C103532	Ote100064780051	-	5.35034	1.38675	9.31392	0	0	0
C103534	-	-	0	0	0	8.64839	1.72824	15.5685
C103536	-	-	6.11467	1.87742	10.3519	0	0	0
C103538	-	-	2.293	-0.301774	4.88778	0	0	0
C103542	-	-	0.764334	-0.733761	2.26243	2.8828	-1.11256	6.87815
C103544	-	-	1.52867	-0.589958	3.64729	0	0	0
C103546	-	-	2.293	-0.301774	4.88778	0	0	0
C103548	Ote100200890072	-	0	0	0	4.3242	-0.569092	9.21748
C103552	-	-	2.293	-0.301774	4.88778	2.8828	-1.11256	6.87815
C103558	-	-	3.82167	0.471829	7.17151	1.4414	-1.38374	4.26654
C103568	Ote100052300151	-	0	0	0	2.8828	-1.11256	6.87815
C103570	-	-	3.05734	0.061147	6.05352	0	0	0
C103572	-	-	0	0	0	4.3242	-0.569092	9.21748
C103574	-	-	3.82167	0.471829	7.17151	0	0	0
C103580	-	-	0	0	0	8.64839	1.72824	15.5685
C103584	Ote100025950041	297850716-predicted protein [Arabidopsis lyrata subsp. lyrata]	0.764334	-0.733761	2.26243	7.20699	0.889786	13.5242
C103586	-	-	20.637	12.8527	28.4213	0	0	0
C103588	-	-	0.764334	-0.733761	2.26243	0	0	0
C103590	-	-	2.293	-0.301774	4.88778	0	0	0
C103594	-	-	0	0	0	4.3242	-0.569092	9.21748
C103598	-	449485777-PREDICTED: trafficking protein particle complex subunit 6B-like [Cucumis sativus]	38.2167	27.6236	48.8098	14.414	5.48011	23.3479
C103602	-	-	9.93634	4.53489	15.3378	0	0	0
C103606	-	-	0.764334	-0.733761	2.26243	5.76559	0.115313	11.4159
C103608	-	-	1.52867	-0.589958	3.64729	0	0	0
C103610	-	-	3.82167	0.471829	7.17151	4.3242	-0.569092	9.21748
C103614	-	-	0.764334	-0.733761	2.26243	1.4414	-1.38374	4.26654
C103616	-	-	3.05734	0.061147	6.05352	1.4414	-1.38374	4.26654
C103618	Ote100122570091	-	0	0	0	4.3242	-0.569092	9.21748
C103626	-	-	0.764334	-0.733761	2.26243	2.8828	-1.11256	6.87815
C103628	-	-	2.293	-0.301774	4.88778	2.8828	-1.11256	6.87815
C103632	-	-	0	0	0	4.3242	-0.569092	9.21748
C103634	-	-	0.764334	-0.733761	2.26243	4.3242	-0.569092	9.21748
C103636	-	-	0	0	0	1.4414	-1.38374	4.26654
C103638	Ote100094960051	224116902-predicted protein [Populus trichocarpa]	5.35034	1.38675	9.31392	0	0	0
C103642	Ote100066130001	217075090-unknown [Medicago truncatula]	0	0	0	0	0	0
C103646	Ote100159970031	-	3.82167	0.471829	7.17151	1.4414	-1.38374	4.26654
C103650	Ote100238670031	-	3.82167	0.471829	7.17151	0	0	0
C103652	-	-	2.293	-0.301774	4.88778	0	0	0
C103654	Ote100239270031	4235644-polyprotein [Solanum lycopersicum]	0	0	0	5.76559	0.115313	11.4159
C103656	-	-	2.293	-0.301774	4.88778	1.4414	-1.38374	4.26654
C103658	-	-	3.82167	0.471829	7.17151	0	0	0
C103662	-	-	0.764334	-0.733761	2.26243	4.3242	-0.569092	9.21748
C103664	Ote100192720151	-	1.52867	-0.589958	3.64729	4.3242	-0.569092	9.21748
C103666	Ote100015450041	356562840-Description_not_found	0.764334	-0.733761	2.26243	2.8828	-1.11256	6.87815
C103668	-	-	3.05734	0.061147	6.05352	1.4414	-1.38374	4.26654
C103674	-	-	0	0	0	2.8828	-1.11256	6.87815
C103680	-	-	0.764334	-0.733761	2.26243	4.3242	-0.569092	9.21748
C103684	Ote100018940101	-	1.52867	-0.589958	3.64729	5.76559	0.115313	11.4159
C103686	-	-	0.764334	-0.733761	2.26243	0	0	0
C103688	-	-	3.05734	0.061147	6.05352	2.8828	-1.11256	6.87815
C103692	Ote100234340011	-	4.586	0.916437	8.25557	2.8828	-1.11256	6.87815
C103694	-	-	0	0	0	4.3242	-0.569092	9.21748
C103696	Ote100062450051	356600306-hypothetical protein [Solanum lycopersicum]	1.52867	-0.589958	3.64729	5.76559	0.115313	11.4159
C103698	-	-	1.52867	-0.589958	3.64729	2.8828	-1.11256	6.87815
C103700	-	-	5.35034	1.38675	9.31392	0	0	0
C103702	Ote100110670051	255589984-hypothetical protein RCOM_0387610 [Ricinus communis]	3.05734	0.061147	6.05352	0	0	0
C103704	-	-	0	0	0	7.20699	0.889786	13.5242
C103710	-	-	5.35034	1.38675	9.31392	0	0	0
C103714	-	-	2.293	-0.301774	4.88778	0	0	0
C103716	-	-	1.52867	-0.589958	3.64729	0	0	0
C103718	-	-	0.764334	-0.733761	2.26243	1.4414	-1.38374	4.26654
C103720	Ote100102480001	-	0.764334	-0.733761	2.26243	0	0	0
C103722	-	-	8.40767	3.43906	13.3763	2.8828	-1.11256	6.87815
C103724	-	-	3.82167	0.471829	7.17151	0	0	0
C103726	-	-	24.4587	15.9842	32.9332	14.414	5.48011	23.3479
C103728	-	-	7.64334	2.90595	12.3807	1.4414	-1.38374	4.26654
C103730	-	-	1.52867	-0.589958	3.64729	10.0898	2.61517	17.5644
C103734	Ote100209450051	9502284-cyclin [Cicer arietinum]	1.52867	-0.589958	3.64729	2.8828	-1.11256	6.87815
C103738	-	-	0	0	0	5.76559	0.115313	11.4159
C103740	Ote236320040001	58397750-cytochrome P450 [Teucrium canadense]	0	0	0	4.3242	-0.569092	9.21748
C103744	-	-	1.52867	-0.589958	3.64729	1.4414	-1.38374	4.26654
C103754	-	147862892-hypothetical protein VITISV_036903 [Vitis vinifera]	3.82167	0.471829	7.17151	0	0	0
C103756	-	-	0	0	0	47.5662	31.337	63.7953
C103760	-	-	1.52867	-0.589958	3.64729	2.8828	-1.11256	6.87815
C103762	-	-	2.293	-0.301774	4.88778	0	0	0
C103764	-	-	0.764334	-0.733761	2.26243	4.3242	-0.569092	9.21748
C103766	-	-	3.82167	0.471829	7.17151	0	0	0
C103768	Ote100225860021	255582374-multidrug resistance protein 1, 2, putative [Ricinus communis]	3.82167	0.471829	7.17151	0	0	0
C103770	-	-	0	0	0	5.76559	0.115313	11.4159
C103772	Ote100021670091	-	3.05734	0.061147	6.05352	0	0	0
C103774	Ote100010440061	-	3.05734	0.061147	6.05352	0	0	0
C103776	Ote100241560041	-	12.9937	6.81688	19.1705	1.4414	-1.38374	4.26654
C103778	Ote236944390021	-	1.52867	-0.589958	3.64729	5.76559	0.115313	11.4159
C103780	-	-	3.05734	0.061147	6.05352	0	0	0
C103782	Ote100018910041	224097234-hypothetical protein POPTR_0007s14770g [Populus trichocarpa]	1.52867	-0.589958	3.64729	1.4414	-1.38374	4.26654
C103788	-	-	3.05734	0.061147	6.05352	8.64839	1.72824	15.5685
C103790	-	-	1.52867	-0.589958	3.64729	2.8828	-1.11256	6.87815
C103792	Ote100187150111	-	4.586	0.916437	8.25557	1.4414	-1.38374	4.26654
C103796	-	-	1.52867	-0.589958	3.64729	1.4414	-1.38374	4.26654
C103798	Ote100047190091	-	3.05734	0.061147	6.05352	0	0	0
C103800	-	-	1.52867	-0.589958	3.64729	0	0	0
C103802	-	-	3.05734	0.061147	6.05352	0	0	0
C103804	Ote100122700061	147818466-hypothetical protein VITISV_042685 [Vitis vinifera]	5.35034	1.38675	9.31392	1.4414	-1.38374	4.26654
C103806	Ote100136410071	-	1.52867	-0.589958	3.64729	0	0	0
C103808	-	-	3.82167	0.471829	7.17151	0	0	0
C103810	Ote100084560021	-	3.05734	0.061147	6.05352	0	0	0
C103812	Ote100180750001	297817030-hypothetical protein ARALYDRAFT_486155 [Arabidopsis lyrata subsp. lyrata]	0	0	0	2.8828	-1.11256	6.87815
C103814	-	-	1.52867	-0.589958	3.64729	2.8828	-1.11256	6.87815
C103816	-	-	2.293	-0.301774	4.88778	0	0	0
C103822	Ote100260720011	-	1.52867	-0.589958	3.64729	2.8828	-1.11256	6.87815
C103826	Ote100047600001	-	0	0	0	5.76559	0.115313	11.4159
C103828	Ote100073170101	-	2.293	-0.301774	4.88778	4.3242	-0.569092	9.21748
C103834	-	-	0.764334	-0.733761	2.26243	0	0	0
C103836	-	-	2.293	-0.301774	4.88778	0	0	0
C103842	-	-	3.82167	0.471829	7.17151	0	0	0
C103844	-	-	3.05734	0.061147	6.05352	0	0	0
C103846	Ote100132610051	-	7.64334	2.90595	12.3807	11.5312	3.54049	19.5219
C103848	-	-	5.35034	1.38675	9.31392	0	0	0
C103856	-	-	0.764334	-0.733761	2.26243	1.4414	-1.38374	4.26654
C103858	Ote100014210061	-	2.293	-0.301774	4.88778	1.4414	-1.38374	4.26654
C103866	Ote100182440011	73658568-putative LZ-NBS-LRR resistance protein [Rosa hybrid cultivar]	2.293	-0.301774	4.88778	0	0	0
C103870	-	-	1.52867	-0.589958	3.64729	0	0	0
C103872	Ote100052110051	225425836-PREDICTED: ATP-dependent RNA helicase dhx8-like [Vitis vinifera]	3.82167	0.471829	7.17151	1.4414	-1.38374	4.26654
C103876	-	-	3.82167	0.471829	7.17151	0	0	0
C103878	Ote100029421051	-	3.05734	0.061147	6.05352	0	0	0
C103880	-	-	1.52867	-0.589958	3.64729	0	0	0
C103884	-	-	0	0	0	11.5312	3.54049	19.5219
C103886	-	-	3.05734	0.061147	6.05352	1.4414	-1.38374	4.26654
C103888	-	-	1.52867	-0.589958	3.64729	0	0	0
C103890	-	-	2.293	-0.301774	4.88778	0	0	0
C103892	-	-	3.82167	0.471829	7.17151	1.4414	-1.38374	4.26654
C103894	-	-	0	0	0	2.8828	-1.11256	6.87815
C103896	Ote100133690001	-	0.764334	-0.733761	2.26243	1.4414	-1.38374	4.26654
C103898	Ote100134640051	-	0	0	0	5.76559	0.115313	11.4159
C103902	-	-	0.764334	-0.733761	2.26243	1.4414	-1.38374	4.26654
C103904	Ote100027970061	224144308-hypothetical protein POPTR_0018s13730g [Populus trichocarpa]	2.293	-0.301774	4.88778	5.76559	0.115313	11.4159
C103906	-	-	1.52867	-0.589958	3.64729	1.4414	-1.38374	4.26654
C103908	-	-	1.52867	-0.589958	3.64729	1.4414	-1.38374	4.26654
C103910	-	-	4.586	0.916437	8.25557	10.0898	2.61517	17.5644
C103912	-	-	1.52867	-0.589958	3.64729	4.3242	-0.569092	9.21748
C103914	-	-	3.05734	0.061147	6.05352	1.4414	-1.38374	4.26654
C103918	-	-	1.52867	-0.589958	3.64729	1.4414	-1.38374	4.26654
C103920	-	-	0	0	0	11.5312	3.54049	19.5219
C103924	-	-	0.764334	-0.733761	2.26243	5.76559	0.115313	11.4159
C103926	-	-	4.586	0.916437	8.25557	0	0	0
C103928	-	-	0	0	0	2.8828	-1.11256	6.87815
C103930	-	24414261-Putative retroelement [Oryza sativa Japonica Group]	5.35034	1.38675	9.31392	0	0	0
C103932	-	-	2.293	-0.301774	4.88778	4.3242	-0.569092	9.21748
C103936	-	-	0	0	0	7.20699	0.889786	13.5242
C103938	Ote100077750241	225463026-PREDICTED: uncharacterized protein LOC100263653 [Vitis vinifera]	0.764334	-0.733761	2.26243	1.4414	-1.38374	4.26654
C103946	-	-	4.586	0.916437	8.25557	4.3242	-0.569092	9.21748
C103948	Ote100031400011	-	2.293	-0.301774	4.88778	1.4414	-1.38374	4.26654
C103950	-	-	0.764334	-0.733761	2.26243	7.20699	0.889786	13.5242
C103952	Ote100097270001	126143476-lectin-receptor like protein kinase 1 [Nicotiana tabacum]	1.52867	-0.589958	3.64729	2.8828	-1.11256	6.87815
C103956	-	-	2.293	-0.301774	4.88778	0	0	0
C103958	-	-	0.764334	-0.733761	2.26243	1.4414	-1.38374	4.26654
C103960	-	-	1.52867	-0.589958	3.64729	0	0	0
C103962	Ote100046970102	-	13.758	7.40214	20.1139	0	0	0
C103964	-	-	2.293	-0.301774	4.88778	0	0	0
C103966	-	-	1.52867	-0.589958	3.64729	0	0	0
C103974	Ote100261600021	359496858-PREDICTED: putative pentatricopeptide repeat-containing protein At5g47460-like [Vitis vinifera]	4.586	0.916437	8.25557	4.3242	-0.569092	9.21748
C103976	-	-	1.52867	-0.589958	3.64729	2.8828	-1.11256	6.87815
C103978	Ote100208090061	225430870-PREDICTED: wall-associated receptor kinase-like 4-like [Vitis vinifera]	1.52867	-0.589958	3.64729	0	0	0
C103980	-	-	2.293	-0.301774	4.88778	2.8828	-1.11256	6.87815
C103982	-	388518405-unknown [Lotus japonicus]	17.5797	10.3951	24.7643	11.5312	3.54049	19.5219
C103984	-	-	2.293	-0.301774	4.88778	2.8828	-1.11256	6.87815
C103986	-	-	6.87901	2.38472	11.3733	0	0	0
C103988	Ote100114210081	-	0.764334	-0.733761	2.26243	1.4414	-1.38374	4.26654
C103992	Ote100250130241	242058187-hypothetical protein SORBIDRAFT_03g029700 [Sorghum bicolor]	1.52867	-0.589958	3.64729	0	0	0
C103994	-	-	0.764334	-0.733761	2.26243	2.8828	-1.11256	6.87815
C103996	-	-	0	0	0	10.0898	2.61517	17.5644
C104004	-	-	0	0	0	5.76559	0.115313	11.4159
C104006	Ote100271420031	-	3.82167	0.471829	7.17151	0	0	0
C104008	-	-	3.05734	0.061147	6.05352	1.4414	-1.38374	4.26654
C104012	-	-	2.293	-0.301774	4.88778	0	0	0
C104014	-	-	4.586	0.916437	8.25557	0	0	0
C104022	Ote100272830011	225428033-PREDICTED: uncharacterized protein LOC100260571 isoform 1 [Vitis vinifera]	444.078	407.968	480.188	1230.95	1148.4	1313.51
C104024	Ote100126130021	-	6.11467	1.87742	10.3519	4.3242	-0.569092	9.21748
C104026	Ote100032420011	-	0.764334	-0.733761	2.26243	5.76559	0.115313	11.4159
C104030	Ote100039650111	357442071-ABC transporter B family member [Medicago truncatula]	7.64334	2.90595	12.3807	0	0	0
C104034	-	-	2.293	-0.301774	4.88778	5.76559	0.115313	11.4159
C104038	-	-	2.293	-0.301774	4.88778	0	0	0
C104040	-	-	0	0	0	10.0898	2.61517	17.5644
C104042	-	-	1.52867	-0.589958	3.64729	0	0	0
C104046	-	-	0	0	0	8.64839	1.72824	15.5685
C104048	-	-	0	0	0	5.76559	0.115313	11.4159
C104052	Ote100265320011	449444965-PREDICTED: clathrin coat assembly protein AP180-like [Cucumis sativus]	2.293	-0.301774	4.88778	2.8828	-1.11256	6.87815
C104058	Ote100102920041	359485463-PREDICTED: G-type lectin S-receptor-like serine/threonine-protein kinase SD2-5-like [Vitis vinifera]	3.05734	0.061147	6.05352	0	0	0
C104060	-	-	3.05734	0.061147	6.05352	0	0	0
C104062	Ote100155500151	-	0.764334	-0.733761	2.26243	0	0	0
C104064	Ote100180060081	295852985-putative high-affinity potassium transporter [Salicornia bigelovii]	1.52867	-0.589958	3.64729	0	0	0
C104066	-	-	0	0	0	7.20699	0.889786	13.5242
C104072	-	-	3.05734	0.061147	6.05352	0	0	0
C104074	-	-	0.764334	-0.733761	2.26243	5.76559	0.115313	11.4159
C104082	Ote100066060021	-	5.35034	1.38675	9.31392	10.0898	2.61517	17.5644
C104084	-	-	1.52867	-0.589958	3.64729	0	0	0
C104086	-	-	1.52867	-0.589958	3.64729	5.76559	0.115313	11.4159
C104088	-	-	4.586	0.916437	8.25557	0	0	0
C104090	-	-	0	0	0	30.2694	17.323	43.2158
C104098	Ote100034640031	-	6.87901	2.38472	11.3733	0	0	0
C104100	-	170784795-NADH-plastoquinone oxidoreductase subunit 4L [Trachelium caeruleum]	3.05734	0.061147	6.05352	1.4414	-1.38374	4.26654
C104102	-	-	0.764334	-0.733761	2.26243	0	0	0
C104106	Ote100263140001	-	2.293	-0.301774	4.88778	2.8828	-1.11256	6.87815
C104110	Ote100190240051	356528009-PREDICTED: GATA transcription factor 24-like [Glycine max]	0	0	0	7.20699	0.889786	13.5242
C104112	-	-	1.52867	-0.589958	3.64729	0	0	0
C104114	Ote100172170041	224105951-predicted protein [Populus trichocarpa]	3.05734	0.061147	6.05352	0	0	0
C104116	Ote100172930021	-	2.293	-0.301774	4.88778	0	0	0
C104120	-	-	2.293	-0.301774	4.88778	0	0	0
C104128	-	-	0	0	0	5.76559	0.115313	11.4159
C104132	-	-	4.586	0.916437	8.25557	0	0	0
C104134	-	-	3.05734	0.061147	6.05352	1.4414	-1.38374	4.26654
C104136	-	-	3.05734	0.061147	6.05352	2.8828	-1.11256	6.87815
C104138	Ote100006770091	21539527-kinesin-like protein [Arabidopsis thaliana]	4.586	0.916437	8.25557	0	0	0
C104140	Ote100244450011	449434901-PREDICTED: probable alpha,alpha-trehalose-phosphate synthase [UDP-forming] 9-like [Cucumis sativus]	0	0	0	4.3242	-0.569092	9.21748
C104142	Ote100191990001	255580280-conserved hypothetical protein [Ricinus communis]	2.293	-0.301774	4.88778	0	0	0
C104146	-	-	5.35034	1.38675	9.31392	0	0	0
C104148	-	-	3.05734	0.061147	6.05352	0	0	0
C104152	-	-	2.293	-0.301774	4.88778	2.8828	-1.11256	6.87815
C104154	-	-	6.11467	1.87742	10.3519	0	0	0
C104156	-	-	1.52867	-0.589958	3.64729	0	0	0
C104160	Ote100205010081	147777914-hypothetical protein VITISV_031407 [Vitis vinifera]	4.586	0.916437	8.25557	0	0	0
C104162	Ote100035350211	-	0.764334	-0.733761	2.26243	1.4414	-1.38374	4.26654
C104164	-	-	1.52867	-0.589958	3.64729	8.64839	1.72824	15.5685
C104172	Ote100068340011	255578882-structural constituent of cell wall, putative [Ricinus communis]	2.293	-0.301774	4.88778	1.4414	-1.38374	4.26654
C104174	-	-	2.293	-0.301774	4.88778	0	0	0
C104176	-	-	3.05734	0.061147	6.05352	0	0	0
C104180	-	-	7.64334	2.90595	12.3807	0	0	0
C104186	Ote100110700081	-	1.52867	-0.589958	3.64729	0	0	0
C104188	-	-	1.52867	-0.589958	3.64729	8.64839	1.72824	15.5685
C104190	-	-	8.40767	3.43906	13.3763	1.4414	-1.38374	4.26654
C104192	Ote100129890001	19896-photosystem II 23 kDa polypeptide [Nicotiana tabacum]	0	0	0	0	0	0
C104194	Ote100213520011	359478768-PREDICTED: pentatricopeptide repeat-containing protein At4g33170 [Vitis vinifera]	2.293	-0.301774	4.88778	0	0	0
C104196	-	-	7.64334	2.90595	12.3807	0	0	0
C104198	Ote100229250001	359490935-PREDICTED: histone deacetylase 15-like [Vitis vinifera]	10.7007	5.09532	16.306	2.8828	-1.11256	6.87815
C104200	-	-	1.52867	-0.589958	3.64729	0	0	0
C104202	-	-	0	0	0	8.64839	1.72824	15.5685
C104204	Ote100187860152	-	3.05734	0.061147	6.05352	4.3242	-0.569092	9.21748
C104206	-	-	1.52867	-0.589958	3.64729	5.76559	0.115313	11.4159
C104208	-	-	3.82167	0.471829	7.17151	0	0	0
C104210	-	-	0	0	0	4.3242	-0.569092	9.21748
C104212	-	-	1.52867	-0.589958	3.64729	5.76559	0.115313	11.4159
C104214	-	-	3.82167	0.471829	7.17151	0	0	0
C104216	-	-	1.52867	-0.589958	3.64729	4.3242	-0.569092	9.21748
C104220	Ote100025430011	-	1.52867	-0.589958	3.64729	5.76559	0.115313	11.4159
C104222	Ote100018110061	-	3.82167	0.471829	7.17151	0	0	0
C104226	-	-	3.05734	0.061147	6.05352	0	0	0
C104228	-	-	1.52867	-0.589958	3.64729	1.4414	-1.38374	4.26654
C104230	-	-	2.293	-0.301774	4.88778	0	0	0
C104232	-	-	0.764334	-0.733761	2.26243	7.20699	0.889786	13.5242
C104238	-	-	3.05734	0.061147	6.05352	2.8828	-1.11256	6.87815
C104240	-	-	1.52867	-0.589958	3.64729	1.4414	-1.38374	4.26654
C104246	-	-	0	0	0	7.20699	0.889786	13.5242
C104250	-	-	0	0	0	5.76559	0.115313	11.4159
C104252	-	-	0	0	0	7.20699	0.889786	13.5242
C104256	-	-	1.52867	-0.589958	3.64729	7.20699	0.889786	13.5242
C104258	Ote100055870051	356526842-PREDICTED: transcription factor DIVARICATA-like isoform X1 [Glycine max]	102.421	85.0791	119.762	0	0	0
C104260	Ote100263260151	-	3.82167	0.471829	7.17151	2.8828	-1.11256	6.87815
C104262	-	-	0.764334	-0.733761	2.26243	0	0	0
C104266	-	-	2.293	-0.301774	4.88778	0	0	0
C104268	Ote100010140001	-	1.52867	-0.589958	3.64729	1.4414	-1.38374	4.26654
C104274	Ote100080280051	-	1.52867	-0.589958	3.64729	1.4414	-1.38374	4.26654
C104276	Ote100129710071	-	0	0	0	676.016	614.835	737.197
C104278	-	-	19.8727	12.2339	27.5115	7.20699	0.889786	13.5242
C104280	-	-	2.293	-0.301774	4.88778	0	0	0
C104282	Ote100108290221	-	3.05734	0.061147	6.05352	1.4414	-1.38374	4.26654
C104284	-	-	0	0	0	7.20699	0.889786	13.5242
C104286	-	-	12.9937	6.81688	19.1705	0	0	0
C104290	Ote100050390021	-	2.293	-0.301774	4.88778	12.9726	4.49717	21.448
C104292	-	-	3.05734	0.061147	6.05352	0	0	0
C104294	Ote100231470071	-	1.52867	-0.589958	3.64729	0	0	0
C104296	Ote100068590021	-	1.52867	-0.589958	3.64729	24.5038	12.8554	36.1521
C104298	-	-	9.93634	4.53489	15.3378	1.4414	-1.38374	4.26654
C104300	Ote100194760191	414884996-TPA: phosphoenolpyruvate carboxylase4 [Zea mays]	0	0	0	12.9726	4.49717	21.448
C104302	-	-	2.293	-0.301774	4.88778	0	0	0
C104304	-	-	0	0	0	12.9726	4.49717	21.448
C104308	-	-	2.293	-0.301774	4.88778	0	0	0
C104310	-	-	0	0	0	4.3242	-0.569092	9.21748
C104312	Ote100118540001	-	4.586	0.916437	8.25557	0	0	0
C104314	-	-	2.293	-0.301774	4.88778	0	0	0
C104318	-	-	2.293	-0.301774	4.88778	0	0	0
C104322	-	389639330-NADH-cytochrome b5 reductase 1 [Magnaporthe oryzae 70-15]	1.52867	-0.589958	3.64729	1.4414	-1.38374	4.26654
C104326	-	-	0.764334	-0.733761	2.26243	2.8828	-1.11256	6.87815
C104328	-	260222398-hypothetical protein Csp_D29540 [Curvibacter putative symbiont of Hydra magnipapillata]	0.764334	-0.733761	2.26243	4.3242	-0.569092	9.21748
C104330	-	-	0.764334	-0.733761	2.26243	10.0898	2.61517	17.5644
C104332	-	-	2.293	-0.301774	4.88778	0	0	0
C104334	Ote100046290161	-	7.64334	2.90595	12.3807	7.20699	0.889786	13.5242
C104336	-	-	0.764334	-0.733761	2.26243	1.4414	-1.38374	4.26654
C104338	-	-	0.764334	-0.733761	2.26243	2.8828	-1.11256	6.87815
C104340	-	-	0	0	0	1.4414	-1.38374	4.26654
C104344	-	-	0	0	0	1.4414	-1.38374	4.26654
C104346	Ote100248820031	347954490-chloroplast biogenesis 19, partial [Arabis hirsuta]	0.764334	-0.733761	2.26243	4.3242	-0.569092	9.21748
C104350	Ote100202530071	-	3.82167	0.471829	7.17151	0	0	0
C104354	-	-	13.758	7.40214	20.1139	0	0	0
C104356	-	-	6.11467	1.87742	10.3519	1.4414	-1.38374	4.26654
C104360	-	-	0.764334	-0.733761	2.26243	12.9726	4.49717	21.448
C104362	-	-	2.293	-0.301774	4.88778	0	0	0
C104364	Ote100022290011	-	6.11467	1.87742	10.3519	0	0	0
C104366	-	-	0	0	0	4.3242	-0.569092	9.21748
C104368	-	-	3.05734	0.061147	6.05352	4.3242	-0.569092	9.21748
C104370	-	-	3.82167	0.471829	7.17151	0	0	0
C104372	-	-	3.05734	0.061147	6.05352	0	0	0
C104374	-	-	3.82167	0.471829	7.17151	2.8828	-1.11256	6.87815
C104376	-	-	3.05734	0.061147	6.05352	0	0	0
C104384	-	-	3.82167	0.471829	7.17151	2.8828	-1.11256	6.87815
C104388	-	-	0	0	0	10.0898	2.61517	17.5644
C104394	Ote100276130011	224128460-predicted protein [Populus trichocarpa]	3.82167	0.471829	7.17151	4.3242	-0.569092	9.21748
C104396	Ote100226330051	-	0.764334	-0.733761	2.26243	4.3242	-0.569092	9.21748
C104400	Ote100059380041	-	2.293	-0.301774	4.88778	0	0	0
C104402	Ote100033940041	-	17.5797	10.3951	24.7643	11.5312	3.54049	19.5219
C104404	-	-	1.52867	-0.589958	3.64729	0	0	0
C104406	-	-	1.52867	-0.589958	3.64729	2.8828	-1.11256	6.87815
C104408	-	-	1.52867	-0.589958	3.64729	1.4414	-1.38374	4.26654
C104410	Ote100009180051	113205209-UDP-galactose/UDP-glucose transporter, putative [Solanum demissum]	4.586	0.916437	8.25557	0	0	0
C104414	-	-	5.35034	1.38675	9.31392	0	0	0
C104416	-	-	0	0	0	8.64839	1.72824	15.5685
C104418	Ote100138230041	449457955-PREDICTED: uncharacterized protein LOC101217675 [Cucumis sativus]	3.82167	0.471829	7.17151	1.4414	-1.38374	4.26654
C104420	Ote100204470021	224136952-Leucine-rich repeat receptor protein kinase EXS precursor [Populus trichocarpa]	1.52867	-0.589958	3.64729	4.3242	-0.569092	9.21748
C104422	-	-	1.52867	-0.589958	3.64729	0	0	0
C104430	Ote100105330041	388502648-unknown [Medicago truncatula]	5.35034	1.38675	9.31392	2.8828	-1.11256	6.87815
C104432	Ote100088120092	-	5.35034	1.38675	9.31392	1.4414	-1.38374	4.26654
C104434	-	-	3.82167	0.471829	7.17151	2.8828	-1.11256	6.87815
C104436	-	-	2.293	-0.301774	4.88778	0	0	0
C104438	Ote100053580031	-	6.87901	2.38472	11.3733	0	0	0
C104440	-	-	3.05734	0.061147	6.05352	0	0	0
C104442	-	-	3.05734	0.061147	6.05352	0	0	0
C104444	-	-	0.764334	-0.733761	2.26243	1.4414	-1.38374	4.26654
C104446	-	-	4.586	0.916437	8.25557	0	0	0
C104448	Ote100093420171	332371924-NAD kinase [Nicotiana benthamiana]	3.82167	0.471829	7.17151	1.4414	-1.38374	4.26654
C104450	-	-	0.764334	-0.733761	2.26243	8.64839	1.72824	15.5685
C104452	Ote100203320031	-	1.52867	-0.589958	3.64729	5.76559	0.115313	11.4159
C104454	-	-	3.82167	0.471829	7.17151	0	0	0
C104456	-	-	0	0	0	7.20699	0.889786	13.5242
C104460	Ote100210880131	-	1.52867	-0.589958	3.64729	2.8828	-1.11256	6.87815
C104462	-	-	3.82167	0.471829	7.17151	0	0	0
C104464	-	-	1.52867	-0.589958	3.64729	0	0	0
C104470	-	-	2.25131	-0.296287	4.79891	2.83038	-1.09233	6.75309
C104472	-	-	0	0	0	2.83038	-1.09233	6.75309
C104474	Ote100075480041	-	3.00175	0.0600352	5.94346	0	0	0
C104476	-	-	2.25131	-0.296287	4.79891	0	0	0
C104478	-	-	0	0	0	0	0	0
C104480	-	147819992-hypothetical protein VITISV_035871 [Vitis vinifera]	3.00175	0.0600352	5.94346	0	0	0
C104482	Ote100211450011	-	13.5079	7.26755	19.7482	0	0	0
C104486	-	-	3.00175	0.0600352	5.94346	0	0	0
C104490	-	-	1.50087	-0.579231	3.58098	0	0	0
C104492	Ote100068320051	-	3.75218	0.46325	7.04112	0	0	0
C104494	Ote100255260011	356572266-Description_not_found	1.50087	-0.579231	3.58098	2.83038	-1.09233	6.75309
C104496	-	-	0.750437	-0.720419	2.22129	5.66077	0.113216	11.2083
C104500	-	-	3.00175	0.0600352	5.94346	0	0	0
C104502	Ote100237250021	-	2.25131	-0.296287	4.79891	0	0	0
C104504	-	-	0	0	0	2.83038	-1.09233	6.75309
C104506	-	-	6.0035	1.84329	10.1637	4.24557	-0.558745	9.04989
C104508	-	-	0	0	0	4.24557	-0.558745	9.04989
C104510	Ote100004680031	297736615-unnamed protein product [Vitis vinifera]	15.7592	9.01887	22.4995	0	0	0
C104514	Ote100016640081	302121711-threonyl-tRNA synthetase [Hypericum perforatum]	3.75218	0.46325	7.04112	0	0	0
C104516	Ote100140270071	-	0	0	0	14.1519	5.38047	22.9234
C104518	-	-	0.750437	-0.720419	2.22129	0	0	0
C104520	-	-	1.50087	-0.579231	3.58098	1.41519	-1.35858	4.18897
C104522	-	-	0	0	0	8.49115	1.69682	15.2855
C104528	-	-	3.75218	0.46325	7.04112	0	0	0
C104530	Ote100173680021	-	160.594	139.077	182.11	358.043	313.924	402.163
C104532	-	-	0.750437	-0.720419	2.22129	1.41519	-1.35858	4.18897
C104534	-	-	2.25131	-0.296287	4.79891	8.49115	1.69682	15.2855
C104540	-	-	3.75218	0.46325	7.04112	0	0	0
C104542	-	-	0.750437	-0.720419	2.22129	4.24557	-0.558745	9.04989
C104544	Ote100047200221	-	8.25481	3.37653	13.1331	0	0	0
C104548	-	-	0	0	0	5.66077	0.113216	11.2083
C104552	-	-	2.25131	-0.296287	4.79891	1.41519	-1.35858	4.18897
C104554	Ote100009510111	-	1.50087	-0.579231	3.58098	0	0	0
C104556	Ote100066340021	-	3.00175	0.0600352	5.94346	2.83038	-1.09233	6.75309
C104558	-	-	0.750437	-0.720419	2.22129	5.66077	0.113216	11.2083
C104560	Ote100213130011	-	0	0	0	7.07596	0.873608	13.2783
C104562	-	440634746-hypothetical protein GMDG_01524 [Pseudogymnoascus destructans 20631-21]	0	0	0	4.24557	-0.558745	9.04989
C104564	Ote100188980101	-	0.750437	-0.720419	2.22129	1.41519	-1.35858	4.18897
C104566	-	-	0	0	0	4.24557	-0.558745	9.04989
C104574	Ote100173810061	-	3.75218	0.46325	7.04112	0	0	0
C104576	-	-	4.50262	0.899774	8.10547	2.83038	-1.09233	6.75309
C104580	Ote100212090021	-	0	0	0	1.41519	-1.35858	4.18897
C104582	-	-	0	0	0	1.41519	-1.35858	4.18897
C104584	-	-	0	0	0	1.41519	-1.35858	4.18897
C104586	-	-	2.25131	-0.296287	4.79891	0	0	0
C104594	Ote100118480091	255585781-Ocs element-binding factor, putative [Ricinus communis]	2.25131	-0.296287	4.79891	0	0	0
C104596	-	-	2.25131	-0.296287	4.79891	2.83038	-1.09233	6.75309
C104598	-	1197587-potassium channel beta subunit protein [Oryza sativa Japonica Group]	0	0	0	195.296	162.712	227.881
C104602	-	-	5.25306	1.36154	9.14458	0	0	0
C104610	-	-	4.50262	0.899774	8.10547	4.24557	-0.558745	9.04989
C104612	-	-	1.50087	-0.579231	3.58098	0	0	0
C104614	-	-	0.750437	-0.720419	2.22129	5.66077	0.113216	11.2083
C104618	-	-	0	0	0	5.66077	0.113216	11.2083
C104622	Ote100003501041	-	2.25131	-0.296287	4.79891	2.83038	-1.09233	6.75309
C104624	Ote100182270041	157072589-kaurene synthase [Salvia miltiorrhiza]	3.75218	0.46325	7.04112	0	0	0
C104626	-	-	0.750437	-0.720419	2.22129	0	0	0
C104630	Ote100131390091	255556687-cinnamoyl-CoA reductase, putative [Ricinus communis]	0.750437	-0.720419	2.22129	4.24557	-0.558745	9.04989
C104632	Ote100030740011	-	8.25481	3.37653	13.1331	9.90634	2.56762	17.2451
C104638	-	-	0	0	0	4.24557	-0.558745	9.04989
C104642	Ote100212570001	218683299-9-cis-epoxycarotenoid dioxygenase 1 [Diospyros kaki]	2.25131	-0.296287	4.79891	7.07596	0.873608	13.2783
C104644	-	-	0	0	0	15.5671	6.36754	24.7667
C104646	-	-	0	0	0	2.83038	-1.09233	6.75309
C104648	-	-	1.50087	-0.579231	3.58098	0	0	0
C104650	Ote100096250031	-	4.50262	0.899774	8.10547	1.41519	-1.35858	4.18897
C104658	-	-	0	0	0	7.07596	0.873608	13.2783
C104660	-	-	0	0	0	5.66077	0.113216	11.2083
C104662	Ote100231240091	-	3.75218	0.46325	7.04112	0	0	0
C104664	-	-	2.25131	-0.296287	4.79891	0	0	0
C104666	Ote100084880082	297741612-unnamed protein product [Vitis vinifera]	3.00175	0.0600352	5.94346	2.83038	-1.09233	6.75309
C104668	-	-	3.00175	0.0600352	5.94346	0	0	0
C104672	Ote100185160041	-	8.25481	3.37653	13.1331	0	0	0
C104674	-	-	3.00175	0.0600352	5.94346	4.24557	-0.558745	9.04989
C104676	-	-	3.75218	0.46325	7.04112	2.83038	-1.09233	6.75309
C104684	-	-	4.50262	0.899774	8.10547	0	0	0
C104686	-	-	1.50087	-0.579231	3.58098	7.07596	0.873608	13.2783
C104688	Ote100153000101	-	3.00175	0.0600352	5.94346	0	0	0
C104692	Ote100082400371	-	0	0	0	18.3975	8.3965	28.3985
C104694	-	-	8.25481	3.37653	13.1331	0	0	0
C104696	Ote100053320031	296089649-unnamed protein product [Vitis vinifera]	0	0	0	9.90634	2.56762	17.2451
C104698	Ote100056650051	26106073-Rac small GTPase [Zinnia elegans]	0	0	0	5.66077	0.113216	11.2083
C104700	-	284434556-putative retrotransposon protein [Phyllostachys edulis]	3.00175	0.0600352	5.94346	1.41519	-1.35858	4.18897
C104702	-	-	3.00175	0.0600352	5.94346	0	0	0
C104706	-	-	3.75218	0.46325	7.04112	1.41519	-1.35858	4.18897
C104708	-	-	1.50087	-0.579231	3.58098	9.90634	2.56762	17.2451
C104710	Ote100090620051	-	0.750437	-0.720419	2.22129	1.41519	-1.35858	4.18897
C104712	Ote100218940071	255560886-conserved hypothetical protein [Ricinus communis]	3.00175	0.0600352	5.94346	2.83038	-1.09233	6.75309
C104714	-	-	2.25131	-0.296287	4.79891	1.41519	-1.35858	4.18897
C104720	-	-	6.0035	1.84329	10.1637	1.41519	-1.35858	4.18897
C104722	-	-	3.75218	0.46325	7.04112	11.3215	3.47611	19.1669
C104724	-	-	1.50087	-0.579231	3.58098	9.90634	2.56762	17.2451
C104726	-	-	0	0	0	1.41519	-1.35858	4.18897
C104728	-	-	2.25131	-0.296287	4.79891	0	0	0
C104732	-	-	1.50087	-0.579231	3.58098	2.83038	-1.09233	6.75309
C104736	Ote100003400141	-	0	0	0	9.90634	2.56762	17.2451
C104738	-	-	0.750437	-0.720419	2.22129	0	0	0
C104742	-	-	0	0	0	5.66077	0.113216	11.2083
C104746	Ote100061150021	-	1.50087	-0.579231	3.58098	0	0	0
C104748	-	-	1.50087	-0.579231	3.58098	4.24557	-0.558745	9.04989
C104752	-	-	0.750437	-0.720419	2.22129	1.41519	-1.35858	4.18897
C104754	-	-	2.25131	-0.296287	4.79891	2.83038	-1.09233	6.75309
C104756	Ote100146720051	297740273-unnamed protein product [Vitis vinifera]	0	0	0	2.83038	-1.09233	6.75309
C104762	Ote100116170041	388490838-unknown [Medicago truncatula]	3.00175	0.0600352	5.94346	2.83038	-1.09233	6.75309
C104764	Ote100235650151	-	3.00175	0.0600352	5.94346	2.83038	-1.09233	6.75309
C104766	-	-	0	0	0	5.66077	0.113216	11.2083
C104768	Ote100127750031	-	15.7592	9.01887	22.4995	15.5671	6.36754	24.7667
C104772	Ote100276270041	-	6.75393	2.34136	11.1665	2.83038	-1.09233	6.75309
C104774	-	153816650-Description_not_found	0	0	0	0	0	0
C104778	-	-	6.0035	1.84329	10.1637	0	0	0
C104780	Ote100056450081	224065090-predicted protein [Populus trichocarpa]	3.00175	0.0600352	5.94346	0	0	0
C104782	-	-	1.50087	-0.579231	3.58098	0	0	0
C104784	-	-	1.50087	-0.579231	3.58098	5.66077	0.113216	11.2083
C104786	-	-	2.25131	-0.296287	4.79891	1.41519	-1.35858	4.18897
C104788	Ote100246730021	-	3.75218	0.46325	7.04112	5.66077	0.113216	11.2083
C104790	-	-	9.75568	4.45243	15.0589	7.07596	0.873608	13.2783
C104792	-	-	6.0035	1.84329	10.1637	1.41519	-1.35858	4.18897
C104794	-	-	3.75218	0.46325	7.04112	0	0	0
C104796	-	-	3.75218	0.46325	7.04112	2.83038	-1.09233	6.75309
C104800	-	-	23.2635	15.0742	31.4529	24.0583	12.6217	35.4948
C104802	-	-	0	0	0	5.66077	0.113216	11.2083
C104806	-	-	2.25131	-0.296287	4.79891	0	0	0
C104808	-	-	0	0	0	1.41519	-1.35858	4.18897
C104810	-	-	0.750437	-0.720419	2.22129	0	0	0
C104812	-	-	0	0	0	4.24557	-0.558745	9.04989
C104814	Ote100162390001	-	0	0	0	1.41519	-1.35858	4.18897
C104816	-	-	8.25481	3.37653	13.1331	0	0	0
C104818	-	-	6.75393	2.34136	11.1665	0	0	0
C104824	Ote100215690091	-	3.00175	0.0600352	5.94346	2.83038	-1.09233	6.75309
C104828	-	-	1.50087	-0.579231	3.58098	0	0	0
C104832	-	-	5.25306	1.36154	9.14458	0	0	0
C104836	-	-	3.00175	0.0600352	5.94346	0	0	0
C104838	-	-	2.25131	-0.296287	4.79891	2.83038	-1.09233	6.75309
C104840	-	-	54.7819	42.2149	67.3489	0	0	0
C104842	Ote100248670021	-	6.0035	1.84329	10.1637	1.41519	-1.35858	4.18897
C104846	Ote100269700031	350285025-GA2-oxidase [Pyrus communis]	0	0	0	7.07596	0.873608	13.2783
C104848	-	-	2.25131	-0.296287	4.79891	0	0	0
C104850	-	-	2.25131	-0.296287	4.79891	0	0	0
C104852	Ote100183920021	-	5.25306	1.36154	9.14458	0	0	0
C104854	-	-	2.25131	-0.296287	4.79891	0	0	0
C104856	-	-	9.00524	3.91005	14.1004	0	0	0
C104860	-	-	2.25131	-0.296287	4.79891	1.41519	-1.35858	4.18897
C104862	-	-	0	0	0	9.90634	2.56762	17.2451
C104864	-	-	0	0	0	2.83038	-1.09233	6.75309
C104866	Ote100214630181	-	1.50087	-0.579231	3.58098	0	0	0
C104868	-	-	3.75218	0.46325	7.04112	0	0	0
C104872	-	-	2.25131	-0.296287	4.79891	0	0	0
C104874	Ote100157790101	-	1.50087	-0.579231	3.58098	0	0	0
C104876	-	-	1.50087	-0.579231	3.58098	5.66077	0.113216	11.2083
C104878	Ote100256290081	255542528-conserved hypothetical protein [Ricinus communis]	2.25131	-0.296287	4.79891	0	0	0
C104880	-	-	3.75218	0.46325	7.04112	1.41519	-1.35858	4.18897
C104884	Ote100272470041	147778709-hypothetical protein VITISV_028262 [Vitis vinifera]	3.00175	0.0600352	5.94346	0	0	0
C104888	Ote100161370061	-	0	0	0	9.90634	2.56762	17.2451
C104890	-	-	0	0	0	2.83038	-1.09233	6.75309
C104892	Ote100054440051	-	4.50262	0.899774	8.10547	0	0	0
C104894	-	-	0.750437	-0.720419	2.22129	0	0	0
C104896	Ote100075310021	148910533-unknown [Picea sitchensis]	0.750437	-0.720419	2.22129	2.83038	-1.09233	6.75309
C104900	-	356504151-Description_not_found	0.750437	-0.720419	2.22129	0	0	0
C104902	-	-	3.75218	0.46325	7.04112	0	0	0
C104904	-	105923041-TIR-NBS type disease resistance protein [Populus trichocarpa]	6.0035	1.84329	10.1637	0	0	0
C104910	Ote100152570021	225438011-PREDICTED: probable leucine-rich repeat receptor-like protein kinase At5g63930-like [Vitis vinifera]	3.75218	0.46325	7.04112	0	0	0
C104912	Ote100033260061	356537710-PREDICTED: L-ascorbate oxidase homolog isoform X1 [Glycine max]	2.25131	-0.296287	4.79891	2.83038	-1.09233	6.75309
C104914	Ote100202390021	-	0.750437	-0.720419	2.22129	1.41519	-1.35858	4.18897
C104916	-	-	5.25306	1.36154	9.14458	0	0	0
C104918	-	-	1.50087	-0.579231	3.58098	1.41519	-1.35858	4.18897
C104920	-	-	0	0	0	5.66077	0.113216	11.2083
C104922	-	-	0	0	0	5.66077	0.113216	11.2083
C104928	Ote100181210021	-	0	0	0	7.07596	0.873608	13.2783
C104930	-	-	3.00175	0.0600352	5.94346	0	0	0
C104934	-	-	3.00175	0.0600352	5.94346	4.24557	-0.558745	9.04989
C104936	-	-	3.00175	0.0600352	5.94346	0	0	0
C104938	-	-	3.00175	0.0600352	5.94346	0	0	0
C104942	-	-	208.621	184.098	233.145	0	0	0
C104948	Ote100184530061	297742933-unnamed protein product [Vitis vinifera]	2.25131	-0.296287	4.79891	1.41519	-1.35858	4.18897
C104950	-	-	0	0	0	2.83038	-1.09233	6.75309
C104952	-	-	0.750437	-0.720419	2.22129	4.24557	-0.558745	9.04989
C104954	-	-	5.25306	1.36154	9.14458	0	0	0
C104958	Ote100181560071	375152204-putative cytochrome P450, partial [Lolium perenne]	4.50262	0.899774	8.10547	1.41519	-1.35858	4.18897
C104960	-	-	2.25131	-0.296287	4.79891	0	0	0
C104962	-	-	5.25306	1.36154	9.14458	0	0	0
C104966	-	171191054-putative polyprotein [Solanum habrochaites]	3.00175	0.0600352	5.94346	0	0	0
C104970	Ote100238360141	-	0	0	0	7.07596	0.873608	13.2783
C104972	-	-	0	0	0	66.514	47.498	85.53
C104974	Ote100228750061	357455879-Monocopper oxidase-like protein SKS1 [Medicago truncatula]	6.75393	2.34136	11.1665	0	0	0
C104976	Ote100078940131	413921870-hypothetical protein ZEAMMB73_406967 [Zea mays]	1.50087	-0.579231	3.58098	1.41519	-1.35858	4.18897
C104978	-	-	0	0	0	2.83038	-1.09233	6.75309
C104980	-	-	1.50087	-0.579231	3.58098	0	0	0
C104986	-	-	6.75393	2.34136	11.1665	1.41519	-1.35858	4.18897
C104988	Ote100254040131	-	0.750437	-0.720419	2.22129	1.41519	-1.35858	4.18897
C104990	-	-	0	0	0	24.0583	12.6217	35.4948
C104992	-	-	0.750437	-0.720419	2.22129	0	0	0
C104998	-	-	3.00175	0.0600352	5.94346	4.24557	-0.558745	9.04989
C105000	Ote100229210041	-	15.0087	8.43087	21.5866	0	0	0
C105002	-	-	7.50437	2.85311	12.1556	12.7367	4.4154	21.058
C105004	-	-	3.00175	0.0600352	5.94346	0	0	0
C105006	-	-	0	0	0	9.90634	2.56762	17.2451
C105008	Ote100102540181	255572920-prokaryotic DNA topoisomerase, putative [Ricinus communis]	3.00175	0.0600352	5.94346	0	0	0
C105010	-	-	1.50087	-0.579231	3.58098	2.83038	-1.09233	6.75309
C105012	Ote100264130041	-	0	0	0	19.8127	9.43417	30.1912
C105014	-	-	0	0	0	2.83038	-1.09233	6.75309
C105016	-	-	2.25131	-0.296287	4.79891	2.83038	-1.09233	6.75309
C105018	Ote100036180001	-	2.25131	-0.296287	4.79891	1.41519	-1.35858	4.18897
C105020	-	-	2.25131	-0.296287	4.79891	0	0	0
C105022	-	-	1.50087	-0.579231	3.58098	2.83038	-1.09233	6.75309
C105024	Ote100134250051	-	5.25306	1.36154	9.14458	0	0	0
C105026	-	-	2.25131	-0.296287	4.79891	14.1519	5.38047	22.9234
C105028	-	-	4.50262	0.899774	8.10547	1.41519	-1.35858	4.18897
C105036	-	-	4.50262	0.899774	8.10547	0	0	0
C105038	Ote100232760041	-	0.750437	-0.720419	2.22129	0	0	0
C105040	-	-	1.50087	-0.579231	3.58098	2.83038	-1.09233	6.75309
C105044	Ote100102830081	-	5.25306	1.36154	9.14458	1.41519	-1.35858	4.18897
C105046	-	-	17.2601	10.2061	24.314	25.4734	13.7053	37.2416
C105054	-	-	0	0	0	12.7367	4.4154	21.058
C105062	-	-	3.75218	0.46325	7.04112	0	0	0
C105064	-	-	135.829	116.041	155.617	0	0	0
C105066	-	-	2.25131	-0.296287	4.79891	8.49115	1.69682	15.2855
C105068	-	-	2.25131	-0.296287	4.79891	1.41519	-1.35858	4.18897
C105070	-	-	0	0	0	5.66077	0.113216	11.2083
C105072	Ote100262360071	-	0.750437	-0.720419	2.22129	0	0	0
C105074	Ote100063410021	-	0	0	0	4.24557	-0.558745	9.04989
C105080	Ote100209300211	-	3.00175	0.0600352	5.94346	0	0	0
C105082	-	-	2.25131	-0.296287	4.79891	0	0	0
C105086	-	-	3.00175	0.0600352	5.94346	0	0	0
C105090	Ote100073580141	-	2.25131	-0.296287	4.79891	8.49115	1.69682	15.2855
C105092	-	-	4.50262	0.899774	8.10547	0	0	0
C105094	Ote100010450041	-	3.75218	0.46325	7.04112	0	0	0
C105096	Ote100203870021	-	2.25131	-0.296287	4.79891	0	0	0
C105102	Ote100144710031	-	1.50087	-0.579231	3.58098	1.41519	-1.35858	4.18897
C105104	-	-	2.25131	-0.296287	4.79891	9.90634	2.56762	17.2451
C105106	-	-	0	0	0	9.90634	2.56762	17.2451
C105108	-	-	3.75218	0.46325	7.04112	0	0	0
C105110	-	-	3.00175	0.0600352	5.94346	1.41519	-1.35858	4.18897
C105114	-	-	6.75393	2.34136	11.1665	9.90634	2.56762	17.2451
C105118	Ote100083700021	-	2.25131	-0.296287	4.79891	0	0	0
C105120	-	-	0	0	0	7.07596	0.873608	13.2783
C105122	Ote100171540031	-	5.25306	1.36154	9.14458	7.07596	0.873608	13.2783
C105124	-	-	0	0	0	7.07596	0.873608	13.2783
C105126	-	-	3.00175	0.0600352	5.94346	2.83038	-1.09233	6.75309
C105130	-	-	6.0035	1.84329	10.1637	5.66077	0.113216	11.2083
C105132	-	-	2.25131	-0.296287	4.79891	4.24557	-0.558745	9.04989
C105134	Ote100217200041	-	1.50087	-0.579231	3.58098	1.41519	-1.35858	4.18897
C105136	-	-	2.25131	-0.296287	4.79891	4.24557	-0.558745	9.04989
C105138	Ote100149060051	-	4.50262	0.899774	8.10547	1.41519	-1.35858	4.18897
C105140	-	-	1.50087	-0.579231	3.58098	4.24557	-0.558745	9.04989
C105142	-	-	2.25131	-0.296287	4.79891	0	0	0
C105144	Ote100098760011	82698813-peroxidase [Sesamum indicum]	3.00175	0.0600352	5.94346	1.41519	-1.35858	4.18897
C105146	-	-	2.25131	-0.296287	4.79891	0	0	0
C105148	-	-	1.50087	-0.579231	3.58098	0	0	0
C105152	-	-	1.50087	-0.579231	3.58098	1.41519	-1.35858	4.18897
C105158	Ote100104390041	357443791-Reticulon family protein [Medicago truncatula]	0	0	0	155.671	126.58	184.763
C105160	-	-	0	0	0	2.83038	-1.09233	6.75309
C105162	-	-	2.25131	-0.296287	4.79891	0	0	0
C105164	-	-	0	0	0	25.4734	13.7053	37.2416
C105166	Ote100029420171	85068656-CYP71AT2v1 [Nicotiana tabacum]	0.750437	-0.720419	2.22129	2.83038	-1.09233	6.75309
C105168	-	-	4.50262	0.899774	8.10547	0	0	0
C105172	-	-	3.75218	0.46325	7.04112	4.24557	-0.558745	9.04989
C105174	-	-	2.25131	-0.296287	4.79891	0	0	0
C105182	Ote100140420111	-	2.25131	-0.296287	4.79891	5.66077	0.113216	11.2083
C105188	-	-	5.25306	1.36154	9.14458	0	0	0
C105192	-	-	2.25131	-0.296287	4.79891	0	0	0
C105194	-	-	0	0	0	73.59	53.588	93.5919
C105196	-	-	0	0	0	5.66077	0.113216	11.2083
C105198	-	-	1.50087	-0.579231	3.58098	1.41519	-1.35858	4.18897
C105204	-	225441631-PREDICTED: uncharacterized protein LOC100252010 [Vitis vinifera]	0	0	0	56.6077	39.0648	74.1505
C105208	-	-	2.25131	-0.296287	4.79891	1.41519	-1.35858	4.18897
C105210	-	-	0.750437	-0.720419	2.22129	25.4734	13.7053	37.2416
C105212	Ote100260810031	-	0.750437	-0.720419	2.22129	0	0	0
C105214	-	-	0	0	0	2.83038	-1.09233	6.75309
C105218	-	4235644-polyprotein [Solanum lycopersicum]	0	0	0	4.24557	-0.558745	9.04989
C105220	-	-	0	0	0	14.1519	5.38047	22.9234
C105222	Ote100124780071	-	1.50087	-0.579231	3.58098	8.49115	1.69682	15.2855
C105224	Ote100025320021	-	3.75218	0.46325	7.04112	0	0	0
C105228	Ote100121520051	-	5.25306	1.36154	9.14458	0	0	0
C105230	-	-	9.75568	4.45243	15.0589	4.24557	-0.558745	9.04989
C105232	Ote100218030171	224124392-Description_not_found	6.0035	1.84329	10.1637	0	0	0
C105234	-	-	2.25131	-0.296287	4.79891	0	0	0
C105238	-	-	0	0	0	2.83038	-1.09233	6.75309
C105240	Ote100142890091	388520641-unknown [Medicago truncatula]	3.75218	0.46325	7.04112	0	0	0
C105242	-	-	2.25131	-0.296287	4.79891	1.41519	-1.35858	4.18897
C105244	Ote100118020051	-	1.50087	-0.579231	3.58098	0	0	0
C105246	-	-	3.75218	0.46325	7.04112	2.83038	-1.09233	6.75309
C105250	-	-	1.50087	-0.579231	3.58098	2.83038	-1.09233	6.75309
C105252	-	-	3.75218	0.46325	7.04112	7.07596	0.873608	13.2783
C105254	-	-	3.00175	0.0600352	5.94346	2.83038	-1.09233	6.75309
C105256	-	-	3.00175	0.0600352	5.94346	0	0	0
C105258	-	-	2.25131	-0.296287	4.79891	0	0	0
C105262	Ote100160040101	-	8.25481	3.37653	13.1331	8.49115	1.69682	15.2855
C105266	-	-	8.25481	3.37653	13.1331	0	0	0
C105268	-	-	22.5131	14.4569	30.5693	0	0	0
C105270	-	-	2.25131	-0.296287	4.79891	0	0	0
C105274	-	-	3.75218	0.46325	7.04112	0	0	0
C105278	Ote100202700041	449436789-PREDICTED: pentatricopeptide repeat-containing protein At5g56310-like [Cucumis sativus]	0.750437	-0.720419	2.22129	2.83038	-1.09233	6.75309
C105280	-	-	0	0	0	7.07596	0.873608	13.2783
C105286	Ote100158510131	225438009-PREDICTED: cellulose synthase A catalytic subunit 4 [UDP-forming]-like [Vitis vinifera]	0	0	0	1.41519	-1.35858	4.18897
C105288	-	-	0	0	0	5.66077	0.113216	11.2083
C105294	-	-	3.75218	0.46325	7.04112	0	0	0
C105296	-	-	0	0	0	2.83038	-1.09233	6.75309
C105298	-	-	0.750437	-0.720419	2.22129	0	0	0
C105304	-	-	0	0	0	25.4734	13.7053	37.2416
C105310	-	-	4.50262	0.899774	8.10547	0	0	0
C105312	-	-	0	0	0	0	0	0
C105314	Ote100233790031	356501823-Description_not_found	0.750437	-0.720419	2.22129	2.83038	-1.09233	6.75309
C105316	-	-	3.00175	0.0600352	5.94346	7.07596	0.873608	13.2783
C105318	-	-	0.750437	-0.720419	2.22129	1.41519	-1.35858	4.18897
C105320	-	-	2.25131	-0.296287	4.79891	0	0	0
C105328	-	-	1.50087	-0.579231	3.58098	0	0	0
C105330	Ote100012050041	-	4.50262	0.899774	8.10547	0	0	0
C105332	-	-	0	0	0	7.07596	0.873608	13.2783
C105334	-	-	1.50087	-0.579231	3.58098	0	0	0
C105338	-	-	0.750437	-0.720419	2.22129	5.66077	0.113216	11.2083
C105340	Ote100068320051	297830028-leucine-rich repeat family protein [Arabidopsis lyrata subsp. lyrata]	0	0	0	4.24557	-0.558745	9.04989
C105342	Ote100217740121	-	3.75218	0.46325	7.04112	0	0	0
C105344	-	-	3.00175	0.0600352	5.94346	1.41519	-1.35858	4.18897
C105346	Ote100088240011	-	4.50262	0.899774	8.10547	1.41519	-1.35858	4.18897
C105348	-	-	0.750437	-0.720419	2.22129	1.41519	-1.35858	4.18897
C105350	Ote237645490011	-	3.75218	0.46325	7.04112	1.41519	-1.35858	4.18897
C105352	Ote100232550041	195331478-GM26547 [Drosophila sechellia]	1.50087	-0.579231	3.58098	1.41519	-1.35858	4.18897
C105354	-	-	0.750437	-0.720419	2.22129	0	0	0
C105358	-	-	0.750437	-0.720419	2.22129	2.83038	-1.09233	6.75309
C105360	-	-	4.50262	0.899774	8.10547	0	0	0
C105362	Ote100276860031	-	0	0	0	12.7367	4.4154	21.058
C105364	-	-	2.25131	-0.296287	4.79891	0	0	0
C105366	Ote100005950031	-	7.50437	2.85311	12.1556	0	0	0
C105368	-	-	3.00175	0.0600352	5.94346	0	0	0
C105370	-	-	7.50437	2.85311	12.1556	50.9469	34.3043	67.5895
C105372	-	-	2.25131	-0.296287	4.79891	0	0	0
C105374	Ote100134770111	-	2.25131	-0.296287	4.79891	2.83038	-1.09233	6.75309
C105376	-	-	0	0	0	2.83038	-1.09233	6.75309
C105378	Ote100153080121	-	1.50087	-0.579231	3.58098	0	0	0
C105380	Ote100040870111	-	1.50087	-0.579231	3.58098	1.41519	-1.35858	4.18897
C105382	-	-	0	0	0	5.66077	0.113216	11.2083
C105384	-	-	1.50087	-0.579231	3.58098	0	0	0
C105388	-	-	63.0367	49.5561	76.5173	89.1571	67.141	111.173
C105390	-	-	3.75218	0.46325	7.04112	1.41519	-1.35858	4.18897
C105392	Ote100100100071	145308227-GNOM-like 1 protein [Nicotiana tabacum]	2.25131	-0.296287	4.79891	2.83038	-1.09233	6.75309
C105394	Ote100085100021	-	1.50087	-0.579231	3.58098	0	0	0
C105396	-	-	1.50087	-0.579231	3.58098	2.83038	-1.09233	6.75309
C105398	-	-	5.25306	1.36154	9.14458	0	0	0
C105400	Ote100067110031	5911732-delta tonoplast intrinsic protein [Spinacia oleracea]	3.00175	0.0600352	5.94346	0	0	0
C105402	Ote100199090091	-	2.25131	-0.296287	4.79891	0	0	0
C105406	Ote100099700031	356569704-Description_not_found	0	0	0	2.83038	-1.09233	6.75309
C105408	-	-	3.75218	0.46325	7.04112	0	0	0
C105412	-	-	5.25306	1.36154	9.14458	5.66077	0.113216	11.2083
C105414	-	-	2.25131	-0.296287	4.79891	0	0	0
C105416	-	-	0	0	0	2.83038	-1.09233	6.75309
C105418	Ote100073220021	255552055-conserved hypothetical protein [Ricinus communis]	0	0	0	9.90634	2.56762	17.2451
C105420	-	-	5.25306	1.36154	9.14458	0	0	0
C105422	Ote100197660061	-	0	0	0	14.1519	5.38047	22.9234
C105424	-	-	0	0	0	7.07596	0.873608	13.2783
C105426	Ote100236920011	-	0	0	0	28.3038	15.8991	40.7085
C105430	Ote100231490061	449445178-PREDICTED: exocyst complex component 7-like [Cucumis sativus]	2.25131	-0.296287	4.79891	0	0	0
C105438	-	-	0.750437	-0.720419	2.22129	0	0	0
C105440	-	-	2.25131	-0.296287	4.79891	2.83038	-1.09233	6.75309
C105442	Ote100027870021	255552798-ATP binding protein, putative [Ricinus communis]	1.50087	-0.579231	3.58098	1.41519	-1.35858	4.18897
C105448	-	-	0.750437	-0.720419	2.22129	0	0	0
C105450	-	-	0	0	0	4.24557	-0.558745	9.04989
C105452	Ote100202900061	255548644-glutamate receptor 2 plant, putative [Ricinus communis]	2.25131	-0.296287	4.79891	8.49115	1.69682	15.2855
C105454	-	-	1.50087	-0.579231	3.58098	1.41519	-1.35858	4.18897
C105458	Ote100025640041	357518263-Sugar transporter ERD6-like protein [Medicago truncatula]	3.00175	0.0600352	5.94346	7.07596	0.873608	13.2783
C105460	-	-	3.75218	0.46325	7.04112	1.41519	-1.35858	4.18897
C105466	-	-	3.00175	0.0600352	5.94346	0	0	0
C105468	-	-	0	0	0	11.3215	3.47611	19.1669
C105470	-	-	1.50087	-0.579231	3.58098	0	0	0
C105474	Ote100243300001	15219361-uncharacterized protein [Arabidopsis thaliana]	0	0	0	1.41519	-1.35858	4.18897
C105476	Ote100245220081	-	0.750437	-0.720419	2.22129	0	0	0
C105478	-	-	0.750437	-0.720419	2.22129	1.41519	-1.35858	4.18897
C105480	-	-	14.2583	7.84699	20.6696	32.5494	19.2469	45.8519
C105482	Ote100063940021	-	0.750437	-0.720419	2.22129	7.07596	0.873608	13.2783
C105486	-	-	0	0	0	11.3215	3.47611	19.1669
C105492	-	-	0	0	0	7.07596	0.873608	13.2783
C105494	-	-	0	0	0	4.24557	-0.558745	9.04989
C105498	Ote100100270011	-	0.750437	-0.720419	2.22129	1.41519	-1.35858	4.18897
C105500	-	-	4.50262	0.899774	8.10547	4.24557	-0.558745	9.04989
C105504	-	-	0.750437	-0.720419	2.22129	18.3975	8.3965	28.3985
C105506	Ote100129590081	-	2.25131	-0.296287	4.79891	1.41519	-1.35858	4.18897
C105510	Ote100148770011	307135903-gag protease polyprotein [Cucumis melo subsp. melo]	3.00175	0.0600352	5.94346	0	0	0
C105514	-	-	0	0	0	2.83038	-1.09233	6.75309
C105516	-	-	0	0	0	7.07596	0.873608	13.2783
C105520	-	-	0	0	0	2.83038	-1.09233	6.75309
C105522	-	-	0.750437	-0.720419	2.22129	7.07596	0.873608	13.2783
C105524	Ote100002900101	-	1.50087	-0.579231	3.58098	1.41519	-1.35858	4.18897
C105526	Ote100205890011	-	0.750437	-0.720419	2.22129	2.83038	-1.09233	6.75309
C105528	-	-	9.75568	4.45243	15.0589	0	0	0
C105530	Ote100095520061	-	6.75393	2.34136	11.1665	1.41519	-1.35858	4.18897
C105532	-	-	0	0	0	7.07596	0.873608	13.2783
C105536	Ote100249960001	-	0	0	0	7.07596	0.873608	13.2783
C105538	Ote100107450171	351726425-uncharacterized protein LOC100500139 [Glycine max]	3.00175	0.0600352	5.94346	0	0	0
C105540	Ote100171850011	-	3.75218	0.46325	7.04112	2.83038	-1.09233	6.75309
C105542	-	-	3.75218	0.46325	7.04112	0	0	0
C105544	-	-	0	0	0	1.41519	-1.35858	4.18897
C105546	-	-	0	0	0	1.41519	-1.35858	4.18897
C105548	-	-	0.750437	-0.720419	2.22129	1.41519	-1.35858	4.18897
C105550	-	-	1.50087	-0.579231	3.58098	0	0	0
C105552	-	-	2.25131	-0.296287	4.79891	0	0	0
C105556	Ote100242480041	-	0	0	0	4.24557	-0.558745	9.04989
C105562	-	-	1.50087	-0.579231	3.58098	0	0	0
C105564	Ote100116000101	255573931-hypothetical protein RCOM_0086200 [Ricinus communis]	3.75218	0.46325	7.04112	0	0	0
C105566	-	-	2.25131	-0.296287	4.79891	0	0	0
C105568	-	-	2.25131	-0.296287	4.79891	0	0	0
C105570	Ote100096250031	-	4.50262	0.899774	8.10547	0	0	0
C105574	Ote100255780071	-	1.50087	-0.579231	3.58098	2.83038	-1.09233	6.75309
C105576	-	-	1.50087	-0.579231	3.58098	5.66077	0.113216	11.2083
C105578	Ote100028300081	144601657-lipid transfer protein 2 [Salvia miltiorrhiza]	990.577	937.139	1044.01	2905.39	2779.72	3031.06
C105590	-	-	3.00175	0.0600352	5.94346	2.83038	-1.09233	6.75309
C105592	Ote100042730062	-	9.75568	4.45243	15.0589	19.8127	9.43417	30.1912
C105594	-	-	3.00175	0.0600352	5.94346	4.24557	-0.558745	9.04989
C105598	-	37700352-hypothetical protein [Oryza sativa Japonica Group]	3.00175	0.0600352	5.94346	5.66077	0.113216	11.2083
C105602	-	-	1.50087	-0.579231	3.58098	0	0	0
C105604	-	-	1.50087	-0.579231	3.58098	0	0	0
C105606	-	-	1.50087	-0.579231	3.58098	0	0	0
C105608	Ote100111190071	-	1.50087	-0.579231	3.58098	2.83038	-1.09233	6.75309
C105610	Ote100228290211	-	1.50087	-0.579231	3.58098	0	0	0
C105612	Ote100150971082	-	9.75568	4.45243	15.0589	0	0	0
C105614	Ote100046531021	-	1.50087	-0.579231	3.58098	0	0	0
C105616	Ote100068320051	-	25.5149	16.9384	34.0913	0	0	0
C105618	-	-	0.750437	-0.720419	2.22129	0	0	0
C105620	-	-	0	0	0	7.07596	0.873608	13.2783
C105622	-	-	3.75218	0.46325	7.04112	0	0	0
C105624	-	-	2.25131	-0.296287	4.79891	5.66077	0.113216	11.2083
C105626	-	-	2.25131	-0.296287	4.79891	0	0	0
C105632	-	-	2.25131	-0.296287	4.79891	2.83038	-1.09233	6.75309
C105634	Ote100028340111	-	4.50262	0.899774	8.10547	0	0	0
C105638	Ote100173000071	-	4.50262	0.899774	8.10547	0	0	0
C105640	-	-	0.750437	-0.720419	2.22129	2.83038	-1.09233	6.75309
C105642	-	-	4.50262	0.899774	8.10547	0	0	0
C105644	-	47846265-putative polyubiquitin [Eucalyptus globulus subsp. globulus]	375.969	343.047	408.891	0	0	0
C105648	-	-	3.00175	0.0600352	5.94346	0	0	0
C105650	-	-	4.50262	0.899774	8.10547	0	0	0
C105652	-	-	2.25131	-0.296287	4.79891	0	0	0
C105656	Ote100078840011	270311587-stearoyl-ACP desaturase, partial [Corchorus olitorius]	1.50087	-0.579231	3.58098	0	0	0
C105658	Ote100235460071	224106587-predicted protein [Populus trichocarpa]	2.25131	-0.296287	4.79891	2.83038	-1.09233	6.75309
C105660	-	-	0.750437	-0.720419	2.22129	2.83038	-1.09233	6.75309
C105662	-	-	1.50087	-0.579231	3.58098	0	0	0
C105666	-	-	1.50087	-0.579231	3.58098	0	0	0
C105668	-	-	3.00175	0.0600352	5.94346	5.66077	0.113216	11.2083
C105670	Ote100057680051	-	18.7609	11.4066	26.1152	0	0	0
C105672	-	-	2.25131	-0.296287	4.79891	0	0	0
C105674	Ote100197360101	15221719-glucose-6-phosphate dehydrogenase 3 [Arabidopsis thaliana]	1.50087	-0.579231	3.58098	5.66077	0.113216	11.2083
C105676	Ote100120300111	-	3.00175	0.0600352	5.94346	1.41519	-1.35858	4.18897
C105678	-	-	0	0	0	12.7367	4.4154	21.058
C105680	-	-	0.750437	-0.720419	2.22129	2.83038	-1.09233	6.75309
C105682	Ote100245500151	-	54.0315	41.5508	66.5121	619.854	561.804	677.904
C105684	-	-	1.50087	-0.579231	3.58098	4.24557	-0.558745	9.04989
C105692	-	-	5.25306	1.36154	9.14458	0	0	0
[truncated: 98,625 more rows]
