# Supplementary material for: Genome sequencing of herb Tulsi (Ocimum tenuiflorum) unravels key genes behind its strong medicinal properties
Source: BMC Plant Biol. 2015 Aug 28;15:212. doi: 10.1186/s12870-015-0562-x (PMC4552454; doi:10.1186/s12870-015-0562-x)
Supplement: Additional file 21: Table S9. — Gene IDs involved in specialized metabolite production for each of the metabolites with known pathways. [file 12870_2015_562_MOESM21_ESM.xls]

## Sheet: Sheet1
		Note: The enzymes marked in purple indicate that they are reviewed entries (have Uniprot IDs)
		Metabolite	Enzyme (Used as queries to run against combined RNA assembly)	Identity with best scaffold(first scaffold in the list of scaffolds picked up/top hit)	Scaffold ID in combined RNA assembly	Pfam ID of query	RPKM value wrt Krishna transcript	RPKM_Rama
	1	Citral	Geraniol dehydrogenase (Zea mays)	0.72	scaffold2597 Locus_7849_1 91.8 BUBBLE	ADH_N,ADH_zinc_N	0	NA
		(Terpene)
			Geraniol dehydrogenase (Ocimum basilicum) (Uniprot ID: Q2KNL6)	85	C273284 67.0		46.0983	23.8561
	2	Linalool	(2E,6E)-farnesyl diphosphate synthase OR geranylgeranyl diphosphate synthase	0.57	C272840 41.0	polyprenyl_synt	7.15756	42.4807
		(Terpene)	(Panicum virgatum)
			3,5-dihydroxyanisole O-methyltransferase OR 3,5-dimethoxyphenol O-methyltransferase	0.29	scaffold3813 Locus_12251_0 112.1 LINEAR	Dimerisation	132.39	90.6923
			(Brachypodium distachyon)			Methyltransf_2
			S-linalool synthase (Populus)	0.6	scaffold12749 Locus_73482_0 11.2 LINEAR	Terpene_synth_C	2.6162	11.2767
			Farnesyl pyrophosphate synthase (Uniprot ID: O65004)	81	C278584 88.0		128.349	107.717
			S-(+)-linalool synthase(Arabidopsis thaliana) (Uniprot ID: Q84UV0)	44	C284322 57.0		32.9074	15.1452
	3	Oleanolic acid (Terpene)	Cytochrome P450 (Vitis vinifera)	0.74	scaffold2032 13.8	p450	0	7.39091
			beta-amyrin synthase (Vitis vinifera)	0.72	C287552 34.0	Prenyltrans_2	22.9839	9.11293
			Cytochrome P450 monoxygenase (Medicago truncatula)(Uniprot ID: Q2MJ20)	77	C281796 30.0		3.43097	45.0017
			Cytochrome P450 (Vitis vinifera)(Uniprot ID:F1T282)	80	C281796 30.0		3.43097	45.0017
			Beta-amyrin synthase (Gentiana straminea)(Uniprot ID: C1K2M2)	76	scaffold2140 Locus_6276_2 44.7 COMPLEX		12.6885	11.7997
	4	Ursolic Acid(Terpene)	Cytochrome P450 (Vitis vinifera)	0.74	scaffold2032 13.8	p450	0	7.39091
	5	Selinene	delta-selinene synthase (Abies grandeis) (Uniprot ID: O64404)	0.32	C283546 16.0	Terpene_synth	13.3142	NA
		(Terpene)				Terpene_synth_C
			Selinene synthase (Ocimum basilicium) (Uniprot ID: Q5SBP7)	59	C279256 129.0		214.139	2.63941
			Acyclic sesquiterpene synthase(Zea mays)(Uniprot ID: Q84ZW8)	49	C277142 21.0		16.5345	5.33361
	6	Taxol	Taxadiene synthase (Taxus brevifola) (Uniprot ID: Q41594)	38	C275222 11.0	Terpene_synth	9.35768	0.189074
		(Terpene)				Terpene_synth_C
			Taxadiene 5-alpha hydroxylase(Taxus cuspidata)(Uniprot ID:Q6WG30)	0.45	C281796 30.0	p450	3.43097	45.0017
			Taxadien-5-alpha-ol O-acetyltransferase(Taxus wallichiana var. Chinensis)(Uniprot ID: Q8S9G6)	0.35	C282008 42.0	Transferase	26.882	20.4026
			Taxane 10-beta-hydroxylase(Taxus cuspidata)(Uniprot ID: Q9AXM6)	0.39	C281796 30.0	p450	3.43097	45.0017
			Taxoid 14-beta-hydroxylase(Taxus cupsidata)(Uniprot ID:Q84KI1)	0.41	C281796 30.0	p450	3.43097	45.0017
			2-alpha-hydroxytaxane 2-O-benzoyltransferase(Taxus cuspidata)(Uniprot ID:Q9FPW3)	0.33	C281102 50.0	Transferase	10.9325	70.3159
			10-deacetylbaccatin III 10-O-acetyltransferase(Taxus cuspidata)(Uniprot ID:Q9M6E2)	0.34	C282060 90.0	Transferase	4.849	NA
			3'-N-debenzoyl-2'-deoxytaxol
			N-benzoyltransferase(Taxus canadensis )(Uniprot ID: Q8LL69)	0.31	C282060 90.0	Transferase	4.849	NA
	7	Caryophyllene	Alpha-humulene/(-)-(E)-beta-caryophyllene
			synthase(Arabidopsis thaliana)(Uniprot ID: Q84UU4)	35	C284386 94.0		3.92237	132.976
	8	Eugenol	alcohol-O-acetyltransferase(Arabidopsis thaliana)	0.37	C273878 18.0	Transferase	4.68705	20.3164
		(Phenylpropanoid)
			Isoeugenol synthase (Carica papaya)	0.52	C273304 75.0	NmrA	68.933	11.928
			Eugenol synthase (Glycine max)	0.48	C273304 75.0	NmrA	68.933	11.928
			Coniferyl alcohol acyltransferase (Petunia hybrida)(Uniprot ID:A1XWY7)	52	C273878 18.0		4.68705	20.3164
			Isoeugenol synthase 1(Clarkia breweri)(Uniprot ID:B2WSM8)	61	C273304 75.0		68.933	11.928
			Eugenol synthase 1(Petunia hybrida)(Uniprot ID:B2WSN1)	72	scaffold8683 Locus_42119_0 21.6 LINEAR		9.13788
			Isoeugenol synthase (Petuina hybrida)(Uniprot ID: Q15GI3)	52	C273304 75.0		68.933	11.928
			Eugenol synthase 1(Ocimum basilicum)(Uniprot ID: Q15GI4)	90	C273304 75.0		68.933	11.928
			Eugenol synthase(Clarkia breweri)(Uniprot ID: D0VWT0)	61	C273304 75.0		68.933	11.928
	9	Methylchavicol	Isoeugenol-O-methyltransferase (Clarkia breweri)	0.7	scaffold5964 Locus_24076_1 88.8 FORK	Dimerisation	6.82319	NA
		(Phenylpropanoid)				Methyltransf_2
			Chavicol O-methyltransferase(Ocimum basilicum)(Uniprot ID: Q93WU3)	89	scaffold3813 Locus_12251_0 112.1 LINEAR		132.39
	10	RA1(Rosmarinic Acid Pathway 1)	4-coumaroyl-4'-hydroxyphenyllactate 3-hydroxylase(Panicum virgatum)	0.67	C284240 130.0	p450	120.516	58.154
		(Phenylpropanoid)
			tyrosine transaminase(Panicum virgatum)	0.58	scaffold2003 Locus_5887_2 27.4 COMPLEX	Aminotran_1_2	0	NA
		RA2(Pathway 2)	hydroxyphenylpyruvate reductase(Panicum virgatum)	0.53	scaffold6407 Locus_26521_0 79.0 LINEAR	2-Hacid_dh	45.7899	29.5382
		(Phenylpropanoid)				2-Hacid_dh_C
	11	Luteolin	narigenin NADPH-oxygen oxidoreductase(Setaria italica)	0.32	C285064 71.0	p450	34.4397	54.0009
		(Flavonoid)
			flavonoid 3'-monooxygenase(Arabidopsis thaliana)	0.67	scaffold6319 Locus_26013_1 120.9 FORK	p450	104.24	53.871
			naringenin 3'-hydroxylase(zea mays)	0.57	C279038 71.0	p450	59.7911	15.4474
			eriodictyol,NADPH:oxygen oxidoreductase	0.32	C285064 71.0	p450	34.4397	54.0009
	12	Sitosterol	sterol 24C methyltransferase	0.81	C271826 101.0	Methyltransf_11	67.2586	212.13
						Sterol_MT_C
