# Supplementary material for: Genome sequencing of herb Tulsi (Ocimum tenuiflorum) unravels key genes behind its strong medicinal properties
Source: BMC Plant Biol. 2015 Aug 28;15:212. doi: 10.1186/s12870-015-0562-x (PMC4552454; doi:10.1186/s12870-015-0562-x)
Supplement: Additional file 25: Table S11. — Metabolites with unknown pathways with their disease implications. There are 15 medicinally relevant metabolites in Ocimum sp. with unknown pathways. [file 12870_2015_562_MOESM25_ESM.xls]

## Sheet: Sheet1
Metabolities with Unknown Pathway	Disease implication	Metabolite 2D image
camphene	antioxidant
carvacrol	Antihyperglycemic (antidiabetic)
a-pinene	antioxidant,antiinflammatory and antimicrobial
carnosic acid	Anti infective and anti oxidant
caryophyllene	Anti inflammatory
cirsimaritin	against proteinuria
Civsilineol	antiinflammatory
isothymusin	antioxidant,antiinflammatory
myretenal	anticancer
n-triacontanol	antifertility
Ocimarin	antistress
Orientin	radioprotection
sitosterol	anticancer
thymol	antimicrobial
vicenin	anticancer
